# Supplementary material for: Alterations in the gut microbiota and its metabolites contribute to metabolic maladaptation in dairy cows during the development of hyperketonemia
Source: mSystems. 2024 Mar 19;9(4):e00023-24. doi: 10.1128/msystems.00023-24 (PMC11019918; doi:10.1128/msystems.00023-24)
Supplement: Supplemental tables — Tables S1 to S6. [file msystems.00023-24-s0002.xlsx]

## Sheet: Table S1
Table S1. Information of amino acids identified in plasma of primiparous dairy cows
No	Name	Abbreviation	Classification	HMDB	KEGG	LC Column
1	Alanine	ala	Glucogenic	HMDB0000161	C00041	Amide
2	Arginine	arg	Glucogenic	HMDB0000517	C00062	Amide
3	Asparagine	asn	Glucogenic	HMDB0000168	C00152	Amide
4	Aspartic acid	asp	Glucogenic	HMDB0000191	C00049	Amide
5	Cystine	cys	Glucogenic	HMDB0000192	C00491	Amide
6	Glutamic acid	glu	Glucogenic	HMDB0000148	C00025	Amide
7	Glutamine	gln	Glucogenic	HMDB0000641	C00064	Amide
8	Glycine	gly	Glucogenic	HMDB0000123	C00037	Amide
9	Histidine	his	Glucogenic	HMDB0000177	C00135	Amide
10	Methionine	met	Glucogenic	HMDB0000696	C00073	Amide
11	Proline	pro	Glucogenic	HMDB0000162	C00148	Amide
12	Serine	ser	Glucogenic	HMDB0000187	C00065	Amide
13	Valine	val	Glucogenic	HMDB0000883	C00183	Amide
14	Isoleucine	ile	Both glucogenic and ketogenic	HMDB0000172	C00407	Amide
15	Phenylalanine	phe	Both glucogenic and ketogenic	HMDB0000159	C00079	Amide
16	threonine	thr	Both glucogenic and ketogenic	HMDB0000167	C00188	Amide
17	Tryptophan	try	Both glucogenic and ketogenic	HMDB0000929	C00078	Amide
18	Tyrosine	tyr	Both glucogenic and ketogenic	HMDB0000158	C00082	Amide
19	Leucine	leu	Ketogenic	HMDB0000687	C00123	Amide
20	Lysine	lys	Ketogenic	HMDB0000182	C00047	Amide

## Sheet: Table S2
Table S2. Information of bile acids identified in plasma of primiparous dairy cows
Compound name	Abbreviation	LC Column	Classification	R1 (C3)	R2 (C6)	R3 (C7)	R4 (C12)	R5 (C24)
Cholic acid	CA	C18	12-OH PBA	α-OH	H	α-OH	α-OH	OH
Taurocholic acid	TCA	C18	12-OH PBA	α-OH	H	α-OH	α-OH	NHCH2CH2SO3H
Glycocholic acid	GCA	C18	12-OH PBA	α-OH	H	α-OH	α-OH	NHCH2CO2H
Deoxycholic acid	DCA	C18	12-OH PBA	α-OH	H	H	α-OH	OH
Taurodeoxycholic acid	TDCA	C18	12-OH SBA	α-OH	H	H	α-OH	NHCH2CH2SO3H
Glycodeoxycholic acid	GDCA	C18	12-OH SBA	α-OH	H	H	α-OH	NHCH2CO2H
Isodeoxycholic acid	IsoDCA	C18	12-OH SBA	H	H	α-OH	α-OH	OH
Nordeoxycholic acid	NorDCA	C18	12-OH SBA	the same as DCA, without 23-carbon
7-Dehydrocholic acid	7-DHCA	C18	12-OH SBA	α-OH	H	keto	α-OH	OH
3-Dehydrocholic acid	3-DHCA	C18	12-OH SBA	keto	H	α-OH	α-OH	OH
Chenodeoxycholic acid	CDCA	C18	non-12-OH PBA	α-OH	H	α-OH	H	OH
Taurochenodeoxycholic acid	TCDCA	C18	non-12-OH PBA	α-OH	H	α-OH	H	NHCH2CH2SO3H
Glycochenodeoxycholic acid	GCDCA	C18	non-12-OH PBA	α-OH	H	α-OH	H	NHCH2CO2H
Lithocholic acid	LCA	C18	non-12-OH SBA	α-OH	H	H	H	OH
Taurolithocholic acid	TLCA	C18	non-12-OH SBA	α-OH	H	H	H	NHCH2CH2SO3H
Glycolithocholic acid	GLCA	C18	non-12-OH SBA	α-OH	H	H	H	NHCH2CO2H
Isolithocholic acid	IsoLCA	C18	non-12-OH SBA	β-OH	H	H	H	OH
7-Ketolithocholic acid	7-KLCA	C18	non-12-OH SBA	α-OH	H	keto	H	OH
12-Ketolithocholic acid	12-KLCA	C18	non-12-OH SBA	α-OH	H	H	keto	OH
Glycoursodeoxycholic acid	GUDCA	C18	non-12-OH SBA	α-OH	H	β-OH	H	NHCH2CO2H

## Sheet: Table S3
TableS3. The mean relative abundance of fecal microbiota at phylum level between the HE and HYK groups
Phylum	Time = d -7		Time = d 0		Time = d +7		Time = d +14		SEM
	HE	HYK	HE	HYK	HE	HYK	HE	HYK
Firmicutes	72.8988	71.5578	73.0371	73.9339	71.586	70.3268	65.5654	67.5246	0.534928
Bacteroidota	21.5949	22.8773	17.7008	18.5831	21.5435	20.6379	26.2344	25.0021	0.525373
Verrucomicrobiota	1.92928	1.52265	3.87691	3.16275	0.916005	1.47613	0.319635	0.188289	0.168123
Proteobacteria	1.11458	1.28136	1.81221	1.45472	2.52201	2.82085	2.94006	3.13535	0.135327
Actinobacteriota	0.388481	0.800828	0.313735	0.387058	0.833037	0.902905	1.49222	1.28549	0.128633
Spirochaetota	0.485417	0.390119	1.26328	0.72225	1.35906	0.762979	0.915651	1.08109	0.0998835
Patescibacteria	0.403939	0.631614	0.208329	0.205303	0.455099	0.44861	1.6714	1.33897	0.0875368
Cyanobacteria	0.28131	0.170686	0.417013	0.394673	0.140549	0.201471	0.207061	0.14514	0.0231807
Desulfobacterota	0.214757	0.142392	0.439366	0.354845	0.0844481	0.0964604	0.0705412	0.0553793	0.0208235
unclassified	0.211184	0.149691	0.274784	0.205775	0.101232	0.0932975	0.172548	0.100951	0.0122138
Acidobacteriota	0.202363	0.214605	0.166569	0.183848	0.114953	0.330068	0.0006287	0.0032715	0.013384
Fibrobacterota	0.0777651	0.0342797	0.0907742	0.0570668	0.147674	0.113927	0.251497	0.0035524	0.027215
Planctomycetota	0.0551288	0.0698505	0.254095	0.12651	0.0643109	0.052062	0.0622668	0.0278836	0.0139321
Fusobacteriota	0.0486593	0.0735486	0.0511429	0.0626624	0.0951537	1.66035	0.0089535	0.0364213	0.193151
Campylobacterota	0.0322884	0.0386792	0.0563169	0.0868919	0.0198785	0.0262848	0.032124	0.0379204	0.00482685
WPS-2	0.0307345	0.0230339	0.007782	0.026106	0.0013201	0.0148696	0	0	0.00184932
Chloroflexi	0.018577	0.0122131	0.0202399	0.0311397	0.0080067	0.025462	0.0070093	0.0034772	0.00236141
Elusimicrobiota	0.0083246	0.0054863	0.0039172	0.0087052	0.003476	0.003293	0.0220158	0	0.00237046
Deferribacterota	0	0.0005311	0.0023029	0.0050265	0	0	0.0003278	0	0.000353294
Deinococcota	0	0	0	0	0.001698	0	0.0004354	0.0015469	0.000264102
Myxococcota	0.0006024	0	0	0.0024886	0.0006606	0	0	0	0.000191046
SAR324_clade(Marine_group_B)	0.0015389	0	0.0028976	0.0038116	0	0	0	0	0.000498824
Tenericutes	0	0.0005543	0.0003851	0	0.0003876	0	0	0	9.55063e-05
GAL15	0.0003692	0	0	0	0	0.004344	0	0	0.000270438
Armatimonadota	0	0	0	0	0	0	0	0	0
Bdellovibrionota	0	0	0	0	0	0	0.0009872	0.0004341	8.73773e-05
Chlamydiae	0	0	0	0	0	0	0	0.0003115	3.86934e-05
Cloacimonadota	0	0	0	0	0	0	0	0.0013466	0.000117861
Dependentiae	0.0005827	0	0	0	0	0	0	0	7.23808e-05
Gemmatimonadota	0	0.0020581	0	0	0.0008864	0	0.0036666	0.003479	0.000361023
Hydrogenedentes	0	0	0	0	0	0	0.0003236	0	4.01964e-05
Methylomirabilota	0	0	0	0	0	0	0	0.0002894	3.59482e-05
NB1-j	0	0	0	0	0	0.0003704	0	0	4.60097e-05
Nitrospirota	0	0.0006239	0	0	0	0	0.0003128	0.0020322	0.000151161
RCP2-54	0	0	0	0.0005871	0	0.0007529	0	0	0.000117865
Synergistota	0.0003674	0	0	0.0008038	0.0006606	0.0007721	0.0205114	0.0206602	0.00112852

## Sheet: Table S4
Table S4. The differential abundance of genus betweeen helathy and hyperketonemic dairy cows at each time point
Genus	Time = d -7				Time = d 0				Time = d +7				Time = d +14
	Log2FC (HYK vs. HE)	P value	Mean (HYK)	Mean (HE)	Log2FC (HYK vs. HE)	P value	Mean (HYK)	Mean (HE)	Log2FC (HYK vs. HE)	P value	Mean (HYK)	Mean (HE)	Log2FC (HYK vs. HE)	P value	Mean (HYK)	Mean (HE)
UCG-005	0.09	0.1988	22.1594	20.8112	0.15	0.1306	19.0404	17.1444	0.05	0.4963	19.8292	19.1274	-0.02	0.5453	14.7486	14.9029
Rikenellaceae_RC9_gut_group	0.28	0.0963	10.2964	8.4725	0.06	0.6501	5.4488	5.2429	-0.09	0.9397	8.065	8.5814	-0.2	0.2899	7.6094	8.7154
Christensenellaceae_R-7_group	-0.06	0.7055	3.384	3.5188	0.29	0.4057	5.2968	4.3206	0.06	0.8206	4.6058	4.4164	0.04	0.8798	4.588	4.4684
Monoglobus	-0.05	0.8798	3.0426	3.1483	0.19	0.1306	2.8238	2.4786	-0.46	0.2265	2.2619	3.1182	-0.35	0.1988	1.6746	2.1413
Alistipes	-0.13	0.1736	2.8309	3.0892	0.19	0.1988	2.6031	2.2866	0.11	0.8206	2.6418	2.4459	-0.03	0.8206	3.0851	3.1433
Bacteroides	0.09	0.9397	1.6059	1.5126	0.26	0.4057	2.0059	1.6754	0.21	0.7055	1.7638	1.5244	0.01	0.6501	2.6415	2.629
UCG-009	-0.16	0.1509	1.4481	1.6124	0.07	0.3258	1.7631	1.6789	-0.21	0.1509	0.9555	1.103	-0.26	0.3643	0.7788	0.9353
Ruminococcus	-0.44	0.1124	1.2883	1.7512	-1.11	0.0156	1.0912	2.3541	0.23	0.4963	1.9969	1.7001	-0.06	0.7624	1.6599	1.7327
Akkermansia	-0.09	1	1.2283	1.3051	-0.22	0.4497	2.1045	2.4484	0.84	0.1124	1.2601	0.7026	-0.66	0.1306	0.1638	0.2582
Prevotellaceae_UCG-003	-0.17	0.3258	1.1929	1.3423	0.32	0.2568	1.446	1.1599	-0.22	1	1.7814	2.0734	0.17	0.2899	2.7312	2.4195
NK4A214_group	-0.17	0.3643	1.1303	1.2733	0.09	0.4497	1.3987	1.3137	-0.14	0.9397	1.0648	1.1728	0.05	0.9397	1.5035	1.4511
Family_XIII_AD3011_group	0.22	0.4963	0.7703	0.663	0.39	0.0963	1.0478	0.7969	-0.06	0.5967	0.5881	0.612	0.05	0.9397	0.6403	0.617
Coprococcus	0.36	0.3258	0.7603	0.5921	0.39	0.1124	0.5852	0.4467	-0.2	0.5967	0.69	0.7919	1.01	0.2265	2.0311	1.0082
Agathobacter	0.63	0.0233	0.7383	0.476	-0.07	0.9397	0.464	0.4862	-0.05	0.9397	0.6503	0.6747	0.1	0.5967	0.5933	0.5554
Phascolarctobacterium	0.14	0.3643	0.7358	0.6672	0.06	0.5967	0.777	0.7458	0.08	0.4497	0.7816	0.7393	-0.53	0.2568	0.3243	0.4682
Clostridium	-0.25	0.0963	0.6949	0.8237	-0.15	0.4057	0.9656	1.0746	0.24	0.6501	0.7376	0.6234	-0.16	0.4497	0.5725	0.6417
Pseudoflavonifractor	-0.01	0.9397	0.6845	0.6899	-0.33	0.1988	0.7146	0.8965	-0.49	0.8798	0.3134	0.4396	-0.63	0.0821	0.1473	0.2287
Prevotellaceae_UCG-004	-0.18	0.1736	0.6813	0.7726	0.12	0.5967	0.6728	0.6208	-0.44	0.1124	0.4781	0.6503	-0.26	0.2265	0.6497	0.7787
dgA-11_gut_group	-0.28	0.1509	0.6677	0.8095	-0.2	0.4057	0.5314	0.6087	-0.24	0.4497	0.3129	0.3697	-0.93	0.0233	0.1796	0.3416
Candidatus_SaccharimoInfs	0.65	0.1306	0.6143	0.3928	-0.02	0.7624	0.1921	0.1948	-0.03	0.7055	0.433	0.4434	-0.32	0.6501	1.3361	1.6682
Lachnoclostridium	-0.04	0.8206	0.5307	0.544	0.29	0.0494	0.5757	0.4708	0.07	0.4963	0.4807	0.4592	-2.51	0.0137	0.0137	0.0782
UCG-002	-0.26	0.1306	0.4733	0.5685	0.08	0.6501	0.7408	0.7	-0.2	0.4057	0.4118	0.4733	-0.7	0.0494	0.3759	0.6096
Oscillibacter	-0.19	0.2568	0.4723	0.5394	0.04	0.9397	0.4991	0.4855	-0.11	0.7624	0.3545	0.3832	0.49	0.0696	0.393	0.2805
Bifidobacterium	2.8	0.0757	0.4704	0.0677	-2.01	0.0061	0.0144	0.0579	-0.09	0.0696	0.5236	0.5574	-0.34	0.7055	0.8911	1.1273
Erysipelatoclostridium	-0.04	1	0.3831	0.3931	0.21	0.3643	0.3919	0.3378	0.47	0.0821	0.4676	0.3367	0.34	0.4057	0.4677	0.3695
Clostridium_sensu_stricto_1	-0.56	0.0963	0.3785	0.5578	-0.88	0.1124	0.5188	0.9524	0.47	0.4057	1.1867	0.8591	0.92	0.2568	1.1843	0.6268
Streptococcus	0.84	0.3258	0.3676	0.206	-0.52	0.0052	0.19	0.2721	-0.3	0.4963	0.2853	0.3501	0.54	0.1124	0.6928	0.4775
Saccharofermentans	0.9	0.2568	0.3288	0.1765	0.27	0.8206	0.3169	0.263	-0.62	0.7624	0.134	0.2058	0.21	0.7624	0.3802	0.3289
Lachnospiraceae_NK3A20_group	0.67	0.1124	0.3229	0.2034	0.45	0.2265	0.1666	0.1223	-0.14	0.623	0.1542	0.1698	-0.17	0.6501	0.1526	0.172
Negativibacillus	0.32	0.4963	0.2958	0.2377	0.8	0.1509	0.2554	0.1469	-0.89	0.1509	0.1849	0.3424	1.65	0.5453	0.3865	0.1232
Treponema	-0.4	0.4057	0.2946	0.3889	-0.88	0.0413	0.6197	1.1367	-1	0.6501	0.62	1.238	0.28	0.7055	1.0563	0.8721
Candidatus_Soleaferrea	-0.24	0.1736	0.2761	0.3271	0.22	0.1736	0.4441	0.3804	0.08	0.9397	0.227	0.2147	-0.68	0.0494	0.1686	0.2709
Neisseria	0.06	0.1509	0.2703	0.2594	-0.15	0.1736	0.242	0.2678	-0.31	0.5967	0.2461	0.305	Inf	0.0001	0.0324	0
Romboutsia	-0.09	0.8206	0.2503	0.2657	0.35	0.9397	0.3357	0.2641	1.1	0.3258	0.3367	0.1572	0.81	0.2265	0.5103	0.2918
Lachnospiraceae_UCG-010	-0.3	0.2265	0.2451	0.3023	0.22	0.3258	0.3532	0.3031	0.36	0.4497	0.343	0.2673	0.26	0.4497	0.2516	0.2097
Parabacteroides	-0.34	0.2265	0.2398	0.3025	0.62	0.6501	0.235	0.1526	-0.21	0.9397	0.2841	0.3294	0.1	0.7055	0.4334	0.4043
AInferovorax	0.36	0.1509	0.2324	0.1808	0.31	0.1988	0.2487	0.2	-0.01	0.7624	0.1923	0.1932	-0.81	0.0102	0.075	0.1312
Alloprevotella	-0.25	0.4963	0.2249	0.2681	0.53	0.4057	0.4708	0.3253	-0.35	0.7624	0.2542	0.3243	-0.56	0.2568	0.1927	0.2842
Frisingicoccus	0.11	0.4963	0.2186	0.2022	0.98	0.4963	0.151	0.0767	0.67	0.0284	0.3433	0.2152	1.37	0.0019	0.6273	0.2419
AInferorhabdus]_furcosa_group	0.13	0.8206	0.2025	0.1845	0.73	0.0082	0.2854	0.1719	0.32	0.1736	0.1772	0.1419	0.13	0.9397	0.2395	0.2192
Flavonifractor	0.29	0.4497	0.1874	0.1537	0.34	0.8798	0.201	0.1586	0.1	0.7624	0.1549	0.1441	1.1	0.8798	0.2895	0.135
Dorea	0.2	0.2899	0.1745	0.152	0.6	0.1736	0.229	0.1507	0.21	0.5967	0.3018	0.2612	0.31	0.4963	0.7524	0.6063
Eubacterium]_nodatum_group	0.74	0.0821	0.1622	0.0969	0.69	0.0233	0.2272	0.1413	0.23	0.2568	0.1564	0.1336	0.11	0.8798	0.0801	0.0741
Roseburia	0.96	0.0821	0.1567	0.0804	-2.3	0.034	0.0664	0.328	-0.23	0.4497	0.2082	0.2446	1.83	0.1736	0.7589	0.213
Prevotella	0.61	0.4963	0.1551	0.1017	-0.99	0.1306	0.0704	0.1394	0.13	0.9397	0.1452	0.1325	-0.04	0.8798	0.253	0.2603
unclassified	-0.5	0.2265	0.1497	0.2112	-0.42	0.1736	0.2058	0.2748	-0.12	0.4497	0.0933	0.1012	-0.77	0.0963	0.101	0.1725
Prevotellaceae_UCG-001	-0.1	0.3643	0.1434	0.1541	-1.01	0.0065	0.0711	0.1427	0.38	0.3643	0.1982	0.1523	0.24	0.7624	0.3777	0.3204
Escherichia-Shigella	1.33	0.1306	0.1387	0.055	0.57	0.0821	0.2246	0.151	-0.52	0.8798	0.4999	0.7154	0.97	0.0191	0.8743	0.4451
Ruminobacter	1.24	0.3643	0.1368	0.0578	-0.38	0.0588	0.2036	0.2656	1.04	0.3625	0.098	0.0476	-0.73	0.8158	0.0026	0.0043
Eubacterium]_brachy_group	0.87	0.1509	0.1342	0.0732	0.66	0.1509	0.1122	0.0709	1.09	0.0821	0.2414	0.1134	0.45	0.1509	0.4907	0.3601
Ligilactobacillus	0.39	0.2899	0.1241	0.0946	-0.6	0.0032	0.044	0.0665	-0.98	0.0413	0.0291	0.0574	-0.15	0.7624	0.0498	0.0552
Acetitomaculum	0.8	0.0284	0.1149	0.0661	0.61	0.2568	0.143	0.0939	-0.05	0.5453	0.0832	0.0861	0.79	0.2265	0.1587	0.0921
Eubacterium]_rumiInfntium_group	-0.65	0.6501	0.1148	0.1804	-0.92	0.1306	0.1084	0.2051	-0.89	0.1509	0.1534	0.2852	-1.59	0.0102	0.0478	0.1438
Veillonella	-0.32	0.0821	0.1112	0.1389	0.1	0.6501	0.0907	0.0845	-0.22	0.8798	0.0822	0.096	Inf	0.0306	0.0021	0
Paeniclostridium	-0.38	0.4497	0.1101	0.1437	0.87	0.4057	0.2744	0.1506	0.91	0.4055	0.1927	0.1022	1.14	0.1988	0.3926	0.1782
Eubacterium]_oxidoreducens_group	0.93	0.0343	0.1093	0.0575	0.05	0.9097	0.069	0.0668	-0.72	0.2899	0.0714	0.1176	-1.28	0.1124	0.0156	0.0378
Incertae_Sedis	0.11	1	0.1011	0.0938	0.44	0.0284	0.1265	0.0931	0.37	0.7624	0.1017	0.0785	0.14	0.8206	0.1088	0.099
Mailhella	-0.61	0.1736	0.0999	0.152	-0.14	0.8206	0.3015	0.3327	0.23	0.5967	0.094	0.0804	-1.36	0.4176	0.0025	0.0064
GWE2-31-10	0.03	0.5967	0.0941	0.0919	-0.33	0.3258	0.098	0.1236	0.22	0.6675	0.1371	0.1178	-0.83	0.1564	0.0228	0.0406
Succinivibrio	0.13	0.8501	0.0936	0.0858	-3.46	0.0025	0.0421	0.4617	0.39	0.5967	0.9887	0.7532	2.19	0.2899	0.1861	0.0409
Turicibacter	-0.88	0.4057	0.0911	0.1679	0.07	0.9397	0.1529	0.1457	0.67	0.3643	0.1801	0.1131	0.1	0.7055	0.3026	0.2819
Faecalibacterium	0.15	0.7055	0.09	0.081	1.17	0.0412	0.0779	0.0347	-0.41	0.0494	0.0912	0.1214	0.19	0.9397	0.1635	0.1435
Eubacterium]_hallii_group	0.61	0.1988	0.0895	0.0585	1.02	0.0821	0.1638	0.0809	0.03	0.5453	0.0355	0.0348	-0.28	0.623	0.0388	0.047
Haemophilus	0.3	0.8798	0.0895	0.0726	0.01	0.9397	0.0722	0.0716	-0.45	0.7624	0.0675	0.0921	-0.42	0.9422	0.0006	0.0008
Acetivibrio	-0.93	0.0588	0.088	0.1673	-0.65	0.0696	0.1633	0.2557	-0.27	0.4963	0.1268	0.1525	-1.43	0.0413	0.0477	0.1282
Desulfotomaculum	1.83	0.0237	0.0852	0.024	Inf	0.3173	0.0125	0	0.11	0.9036	0.0671	0.0622	Inf	Inf	0	0
Prevotella_7	0.35	0.7624	0.0836	0.0656	0.32	0.0696	0.0891	0.0715	0.23	0.1736	0.0887	0.0758	-3.11	0.9139	0.0022	0.019
Eubacterium	3.51	0.0979	0.0795	0.007	-0.37	0.7574	0.0482	0.0622	-0.23	1	0.0643	0.0752	0.32	0.6497	0.0517	0.0415
Lactobacillus	1.25	0.0025	0.0778	0.0328	1.62	0.0054	0.048	0.0156	-4.53	0.8288	0.0011	0.0254	0.1	0.3643	1.1659	1.0862
Eubacterium]_siraeum_group	0.03	0.9397	0.0777	0.0763	-0.85	0.0065	0.0804	0.1446	0.09	0.9397	0.1142	0.1075	-1.3	0.0233	0.0519	0.1276
PseudomoInfs	4.44	0.6267	0.0762	0.0035	-0.21	0.7657	0.0038	0.0044	-2.4	0.1278	0.0182	0.0959	-1.05	0.0004	0.1195	0.2466
Blautia	0.32	0.0963	0.075	0.06	0.08	0.7624	0.093	0.088	0.56	0.0821	0.1391	0.0945	0.48	0.1736	0.3403	0.2442
Candidatus_Stoquefichus	3.16	0.1965	0.0678	0.0076	3.81	0.113	0.1738	0.0124	-Inf	0.0682	0	0.0188	Inf	0.0306	0.0177	0
Dielma	-0.07	0.8798	0.0668	0.0699	1.08	0.0588	0.1308	0.062	-0.09	0.7055	0.0834	0.0885	0.44	0.3258	0.1354	0.1
Lachnospiraceae_NK4A136_group	-0.82	0.0102	0.0665	0.1177	-0.04	1	0.0997	0.1023	-2.15	0.0036	0.0147	0.0654	-0.36	0.5453	0.0804	0.1033
Faecalitalea	-0.21	0.1988	0.066	0.0761	1.25	0.0821	0.4619	0.1945	-0.47	0.4956	0.085	0.118	1.68	0.2247	0.0735	0.023
Paludicola	0.15	0.7624	0.0637	0.0573	0.5	0.1509	0.063	0.0445	0.01	0.7055	0.0464	0.0462	-0.27	0.5967	0.062	0.075
Prevotella_9	Inf	0.0019	0.0617	0	-4.76	0.0005	0.003	0.0814	-1.9	0.0288	0.0107	0.0399	0.24	0.7902	0.0259	0.0219
Desulfosporosinus	-0.22	0.4497	0.0605	0.0707	0.63	0.0451	0.0733	0.0475	-0.03	0.7606	0.0371	0.038	-1.57	0.8495	0.0437	0.1295
Oscillospira	-0.26	0.4963	0.0584	0.0701	-0.35	0.2561	0.0533	0.0681	0.78	0.3207	0.016	0.0093	-0.28	0.8888	0.0046	0.0056
Defluviitaleaceae_UCG-011	-0.27	0.0821	0.057	0.0686	-0.09	0.5967	0.0849	0.0906	0.06	0.9397	0.0859	0.0826	0.16	0.3258	0.0986	0.0881
Papillibacter	-0.1	0.5967	0.0553	0.0594	0.21	0.4497	0.091	0.0785	-0.05	0.7623	0.0285	0.0296	-0.37	0.5961	0.0177	0.0229
PorphyromoInfs	-0.17	0.6501	0.0549	0.0616	0.02	0.8798	0.055	0.0541	0.3	0.9397	0.1062	0.0863	Inf	0.0306	0.0036	0
Ruminococcus]_gInfvus_group	-0.64	0.5961	0.0523	0.0815	1.63	0.0112	0.0619	0.02	-1.19	0.3053	0.005	0.0114	-0.32	0.9422	0.0016	0.002
Fusobacterium	0.43	0.7336	0.0496	0.0369	0.25	0.1124	0.0531	0.0445	4.54	0.1304	1.6408	0.0705	1.88	0.3514	0.0188	0.0051
Cellulosilyticum	-0.97	0.1736	0.0477	0.0936	-0.79	0.3445	0.0863	0.1492	1.61	0.1954	0.1088	0.0356	-0.42	0.6431	0.0342	0.0457
SP3-e08	3.47	0.0324	0.0465	0.0042	-0.78	0.6194	0.0014	0.0024	-0.04	1	0.0078	0.008	-1.23	0.1198	0.0052	0.0122
Prevotellaceae_Ga6A1_group	0.56	0.1988	0.0464	0.0314	0.61	0.9393	0.0354	0.0232	0.5	0.5453	0.0431	0.0304	0.4	0.7055	0.0884	0.0668
AInferotruncus	-0.13	0.8798	0.0453	0.0497	0.37	0.1306	0.047	0.0364	-0.52	0.1988	0.0243	0.0349	-0.36	0.4055	0.0225	0.0289
Rothia	0.09	0.5967	0.0434	0.0407	-0.44	0.0963	0.0334	0.0453	0.14	0.4057	0.0432	0.0392	-0.19	0.6267	0.0007	0.0008
Insolitispirillum	0.64	0.1503	0.0409	0.0263	-0.34	0.9094	0.0308	0.0389	1.67	0.1224	0.0213	0.0067	-1.66	0.0397	0.0089	0.0282
DNF00809	0.89	0.0191	0.0408	0.022	0.68	0.1954	0.0259	0.0162	0.6	0.1277	0.0298	0.0196	-0.25	0.8206	0.0421	0.0499
p-1088-a5_gut_group	-0.15	0.8203	0.0395	0.0438	-0.49	0.1124	0.1104	0.1551	-0.18	0.4399	0.031	0.035	-2.28	0.2414	0.0059	0.0286
Acidothermus	-0.83	0.034	0.0385	0.0686	0.53	0.1981	0.0642	0.0444	1.94	0.0011	0.1114	0.029	0	0	0	0
Butyrivibrio	2.81	0.0919	0.0385	0.0055	0.42	0.4176	0.0211	0.0158	-0.24	0.5967	0.0997	0.1174	2.58	0.053	0.3289	0.0551
Lachnospiraceae_AC2044_group	-1.27	0.0096	0.0364	0.088	-0.95	0.2666	0.0302	0.0583	-0.86	0.2568	0.1043	0.1897	-0.1	0.6501	0.1576	0.1684
Subdoligranulum	3.97	0.0006	0.036	0.0023	0.89	0.2323	0.0191	0.0103	-0.66	0.3625	0.009	0.0142	-0.34	0.2561	0.0243	0.0308
Fibrobacter	-1.18	0.1277	0.0343	0.0778	-0.67	0.5423	0.0571	0.0908	-0.37	0.4463	0.1139	0.1477	-6.13	0.0317	0.0036	0.2515
Dongia	-0.39	0.3829	0.0296	0.0388	-0.39	0.3625	0.0321	0.0422	0.24	0.6919	0.0188	0.0159	-1.27	0.2574	0.0077	0.0186
Oxobacter	1.03	0.1503	0.0289	0.0142	0.84	0.2881	0.0489	0.0273	-0.42	0.8686	0.0102	0.0136	-0.33	0.8796	0.0142	0.0178
Desulfovibrio	0.62	0.1503	0.0288	0.0188	0.78	0.1645	0.0226	0.0132	-1.51	0.7657	0.0019	0.0054	-0.31	0.5453	0.0326	0.0404
Acidipila-Silvibacterium	-0.3	0.4497	0.0275	0.0338	0.46	0.4463	0.029	0.0211	0.81	0.0154	0.0461	0.0263	0	0	0	0
Coprobacillus	0.2	0.2899	0.0275	0.0239	2.85	0.0478	0.041	0.0057	2.23	0.0056	0.0498	0.0106	0.68	0.1124	0.1053	0.0656
Erysipelotrichaceae_UCG-009	0.72	0.5966	0.0258	0.0157	0.92	0.0695	0.0251	0.0133	0.23	0.3636	0.0322	0.0275	0.18	0.7055	0.0294	0.026
Ruminococcus]_gauvreauii_group	1.14	0.0215	0.0249	0.0113	-0.14	0.2345	0.0166	0.0183	-0.47	0.9036	0.0134	0.0186	0.2	0.6431	0.0155	0.0135
Bradyrhizobium	-0.63	0.0962	0.0248	0.0384	1.59	0.0025	0.0334	0.0111	2.31	0.0164	0.0104	0.0021	0	0	0	0
Aggregatibacter	-0.54	0.4021	0.0245	0.0356	-0.28	0.6489	0.0251	0.0305	-0.5	0.3643	0.0346	0.0488	0	0	0	0
GCA-900066575	1.08	0.1422	0.0243	0.0115	2.04	0.1104	0.0156	0.0038	-2.41	0.4868	0.0041	0.0218	0.39	0.508	0.008	0.0061
Eubacterium]_xylanophilum_group	0.09	0.6431	0.0242	0.0228	-0.77	0.2345	0.0179	0.0305	-1.18	0.1494	0.0323	0.0734	-1.23	0.2582	0.0082	0.0193
Leptotrichia	1.07	0.5321	0.024	0.0114	0.54	0.4193	0.0096	0.0066	-0.53	0.5261	0.0163	0.0235	0	0	0	0
UCG-004	-0.16	0.2561	0.0237	0.0265	1.17	0.449	0.029	0.0129	-0.52	1	0.05	0.0718	1.01	0.0413	0.0872	0.0432
Carnobacterium	Inf	0.3173	0.0231	0	Inf	0.3173	0.0009	0	-Inf	0.1468	0	0.0193	-Inf	0.3173	0	0.0006
AInferovibrio	-0.71	0.1564	0.0223	0.0365	-2.1	0.139	0.0463	0.1981	0.07	1	0.1446	0.1378	1.84	0.3445	0.1559	0.0435
Solibacillus	Inf	0.3173	0.0219	0	Inf	0.3173	0.0027	0	0	0	0	0	Inf	0.1468	0.0015	0
Clostridium_sensu_stricto_6	1.35	0.1834	0.0209	0.0082	-3.62	0.3289	0.0134	0.165	4.38	0.3153	0.2837	0.0136	-0.76	0.8168	0.0084	0.0142
Helicobacter	0.17	0.7336	0.0208	0.0185	1.77	0.0124	0.0245	0.0072	-0.19	0.9422	0.0007	0.0008	1	0.1779	0.0054	0.0027
Atopobium	-0.95	0.5961	0.0205	0.0396	1.47	0.13	0.0427	0.0154	0	0.3429	0.032	0.0319	0.19	0.4725	0.0224	0.0197
Acidibacter	-0.37	0.3994	0.0203	0.0263	0.46	0.2729	0.0372	0.0271	1.63	0.012	0.0462	0.0149	-Inf	0.3173	0	0.0008
Lachnospiraceae_NK4B4_group	-0.16	0.8481	0.0199	0.0222	-1.95	0.0233	0.0251	0.0971	-0.83	0.2505	0.0237	0.0422	-0.91	0.3703	0.0043	0.0081
Lachnospira	0.61	0.0609	0.0197	0.0129	-1.74	1	0.0029	0.0097	-0.03	0.2899	0.0925	0.0945	-2.01	0.1704	0.0191	0.0768
AInferoplasma	-0.22	0.5967	0.0187	0.0218	0	0.0958	0.0512	0.0511	-0.23	0.7054	0.0679	0.0795	1.43	0.0821	0.117	0.0435
Olsenella	0.19	0.5624	0.0187	0.0164	0.36	0.4559	0.0082	0.0064	-1.6	0.3053	0.0059	0.0179	-2.98	0.0205	0.0023	0.0181
HydrogenoaInferobacterium	-0.25	0.2899	0.0185	0.022	0.16	0.5967	0.026	0.0233	0.81	0.1645	0.0114	0.0065	-0.35	0.493	0.007	0.0089
AInferofustis	-0.1	0.8199	0.0183	0.0196	0	0.762	0.0189	0.0189	0.34	0.4581	0.0125	0.0099	0.25	0.5967	0.0235	0.0197
Odoribacter	-0.39	0.325	0.0183	0.024	-0.07	0.8501	0.0237	0.0248	0.39	0.8452	0.0109	0.0083	-1.18	0.0569	0.0111	0.0252
Campylobacter	0.39	0.54	0.0179	0.0137	0.35	0.762	0.0624	0.0491	0.42	0.5189	0.0256	0.0191	-0.33	0.4947	0.0153	0.0192
Klebsiella	-0.69	0.1595	0.0164	0.0265	-1.24	0.0535	0.0169	0.04	0.62	0.3258	0.272	0.1768	-0.44	0.5366	0.0528	0.0714
Peptostreptococcus	0.22	0.9694	0.0162	0.0139	-0.03	0.7328	0.0124	0.0127	0.79	0.4497	0.0382	0.0221	-1.14	0.5432	0.0015	0.0033
AcetaInferobacterium	-0.04	0.8772	0.0157	0.0161	3.04	0.192	0.014	0.0017	-0.48	0.4683	0.0043	0.006	-2.16	0.0265	0.0025	0.0112
Ralstonia	1.46	0.701	0.0157	0.0057	-0.56	0.1981	0.0134	0.0197	-1.79	0.9036	0.0062	0.0215	-0.26	0.7624	0.026	0.0311
Actinomyces	-1.16	0.2796	0.0152	0.0339	2.38	0.0406	0.0329	0.0063	-0.46	0.7329	0.0082	0.0113	0	0.9422	0.0003	0.0003
Lautropia	1.41	0.0879	0.0149	0.0056	0.6	0.701	0.0147	0.0097	-0.16	0.6791	0.01	0.0112	Inf	0.3173	0.0003	0
Family_XIII_UCG-001	-0.2	0.7044	0.014	0.0161	-0.5	0.6994	0.0118	0.0167	-0.34	0.558	0.0108	0.0137	-0.97	0.0405	0.0104	0.0204
BrezInfkia	0.82	0.5846	0.0131	0.0074	2.47	0.0152	0.0411	0.0074	0.39	0.1422	0.0295	0.0225	1.16	0.0587	0.0622	0.0279
Colidextribacter	0.94	0.1048	0.0127	0.0066	0.32	0.4399	0.0105	0.0084	-0.4	0.576	0.0041	0.0054	-0.79	0.4176	0.0037	0.0064
Kingella	-0.46	0.1722	0.0125	0.0172	2.19	0.0265	0.0526	0.0115	3.14	0.0393	0.0459	0.0052	0.49	0.1892	0.0145	0.0103
Harryflintia	0.56	0.3691	0.0124	0.0084	-1.04	0.3487	0.007	0.0144	-1.6	0.0979	0.0048	0.0146	0.58	0.6574	0.003	0.002
Eubacterium]_ventriosum_group	0.86	0.2917	0.0122	0.0067	-0.67	0.5189	0.016	0.0254	0.51	0.5718	0.0081	0.0057	0.03	0.2415	0.0094	0.0092
Solobacterium	0.5	0.4122	0.0119	0.0084	0.57	0.1736	0.0318	0.0214	0.28	0.1422	0.0197	0.0162	-0.22	0.5966	0.0378	0.0441
TM7x	0.29	0.8789	0.0115	0.0094	0.09	0.8782	0.0097	0.0091	0.86	0.0464	0.012	0.0066	0	0	0	0
Granulicatella	-0.41	0.7163	0.0114	0.0151	-0.28	0.8888	0.008	0.0097	-0.79	0.6919	0.0139	0.024	Inf	0.0001	0.0322	0
UCG-001	-0.93	0.3743	0.0105	0.02	-0.95	0.6194	0.0072	0.0139	1.23	0.1834	0.018	0.0077	0.22	0.9393	0.0312	0.0267
Erysipelothrix	1.66	0.2821	0.0104	0.0033	-0.45	0.2796	0.0118	0.0161	-0.06	0.4016	0.0147	0.0153	-0.64	0.6194	0.0009	0.0014
IntestinimoInfs	0.55	0.9293	0.0104	0.0071	0.67	0.2672	0.024	0.0151	-0.29	0.8288	0.005	0.0061	1.2	0.4016	0.0131	0.0057
Trichococcus	-0.83	0.5347	0.0102	0.0181	2.72	0.0761	0.0271	0.0041	1.62	0.1965	0.0129	0.0042	0.58	0.9422	0.0009	0.0006
LachnoaInferobaculum	1	0.2582	0.01	0.005	-0.07	0.8888	0.0039	0.0041	-1.41	0.2821	0.004	0.0106	0	0	0	0
Burkholderia-Caballeronia-Paraburkholderia	1.44	0.4868	0.0095	0.0035	0.22	1	0.005	0.0043	1.09	0.2862	0.0111	0.0052	-0.82	0.0082	0.0294	0.0518
Enterorhabdus	1.05	0.508	0.0095	0.0046	2.32	0.3053	0.0055	0.0011	-0.75	0.6194	0.0032	0.0054	0.26	0.8168	0.0104	0.0087
Mogibacterium	2.05	0.1316	0.0095	0.0023	0.7	0.5261	0.0109	0.0067	0.7	0.3751	0.0073	0.0045	0.41	0.8206	0.0331	0.0249
Megasphaera	0.8	0.478	0.0094	0.0054	Inf	0.1468	0.0025	0	0.57	0.6911	0.0046	0.0031	-0.43	0.4963	0.0371	0.0501
SphingomoInfs	-0.79	0.3029	0.0088	0.0152	1.75	0.037	0.0171	0.0051	-Inf	0.3173	0	0.0012	-1.36	0.0509	0.008	0.0206
AInferosporobacter	1	0.5511	0.0086	0.0043	-6	1	0.0038	0.2439	0.65	0.1971	0.1582	0.1006	2.01	0.3127	0.0382	0.0095
Acidicaldus	Inf	0.0682	0.0082	0	0.93	0.5511	0.0105	0.0055	1.11	0.0961	0.0127	0.0059	0	0	0	0
Vibrio	0.87	0.1779	0.0082	0.0045	0.34	0.2863	0.0095	0.0075	0.48	0.4039	0.0155	0.0111	0	0	0	0
Moraxella	0.43	0.6911	0.0077	0.0057	-2.85	0.0451	0.0014	0.0101	-0.88	0.3703	0.007	0.0129	Inf	0.0019	0.0121	0
FusimoInfs	0.47	1	0.0075	0.0054	-Inf	0.1468	0	0.0146	-Inf	0.0682	0	0.0287	1.87	0.8288	0.011	0.003
FalcatimoInfs	1.51	0.5511	0.0074	0.0026	0.24	0.6267	0.0039	0.0033	1.93	0.9422	0.0042	0.0011	0	0	0	0
Roseiarcus	-0.44	0.5447	0.0071	0.0096	1.82	0.0314	0.0127	0.0036	Inf	0.1468	0.0033	0	0	0	0	0
Actinobacillus	2.11	0.1119	0.0069	0.0016	-0.26	0.7657	0.005	0.006	0.45	0.6574	0.0067	0.0049	Inf	0.0001	0.0776	0
Oribacterium	2.37	0.2562	0.0067	0.0013	0.64	0.6194	0.0053	0.0034	-0.27	0.7902	0.0074	0.0089	-0.19	0.6267	0.0007	0.0008
AInferorhabdus	-0.46	0.3833	0.0066	0.0091	-1.12	0.1843	0.007	0.0152	-0.44	0.8158	0.0036	0.0049	-0.79	0.5511	0.0011	0.0019
Caproiciproducens	0.09	0.8741	0.0066	0.0062	0.85	0.5887	0.0108	0.006	0.26	0.6791	0.0073	0.0061	-1.54	0.4429	0.0048	0.014
Pseudobutyrivibrio	-0.24	0.6791	0.0066	0.0078	3.26	0.0118	0.0201	0.0021	1.53	0.4656	0.0026	0.0009	-1.3	0.2821	0.003	0.0074
Terracidiphilus	0.41	0.8288	0.0065	0.0049	Inf	0.1468	0.0055	0	0	0	0	0	0	0	0	0
Gemella	-0.25	0.5624	0.0063	0.0075	-0.53	0.5511	0.0027	0.0039	-1.77	0.1364	0.0038	0.013	0	0	0	0
Erysipelotrichaceae_UCG-008	0	0.7466	0.0062	0.0062	2.41	0.0761	0.0101	0.0019	-0.19	0.7407	0.0077	0.0088	-0.06	0.9384	0.0073	0.0076
Mesorhizobium	-0.62	0.4757	0.0061	0.0094	-1.48	0.0263	0.0044	0.0123	-Inf	0.1468	0	0.0013	0	0	0	0
HT002	Inf	0.1468	0.006	0	-1.12	0.9139	0.0012	0.0026	0	0	0	0	0.01	0.9097	0.0458	0.0455
Dialister	1.98	0.1104	0.0059	0.0015	-3.34	0.0329	0.001	0.0101	-0.2	0.623	0.0221	0.0254	-0.15	0.0033	0.0215	0.0239
Elusimicrobium	-0.59	0.8288	0.0055	0.0083	1.16	0.8158	0.0087	0.0039	-0.08	0.6267	0.0033	0.0035	-Inf	0.0306	0	0.022
Fournierella	0.89	0.358	0.0052	0.0028	Inf	0.0306	0.0032	0	-0.13	1	0.0258	0.0283	0.42	0.8206	0.0695	0.0519
Marvinbryantia	0.66	0.9422	0.0052	0.0033	1.14	0.5432	0.0066	0.003	0.46	0.6389	0.0275	0.02	1.79	0.0919	0.0676	0.0196
Pantoea	0.84	0.9422	0.0052	0.0029	Inf	0.1468	0.0062	0	1.74	0.1965	0.075	0.0224	Inf	0.0001	0.0634	0
Termite_planctomycete_cluster	2.35	0.1119	0.0051	0.001	0.63	0.3751	0.0076	0.0049	-0.52	0.4956	0.0205	0.0293	-0.89	0.5706	0.0167	0.0309
Ruminococcus]_torques_group	Inf	0.1468	0.0049	0	0	0	0	0	0	0	0	0	-0.16	0.7902	0.0086	0.0096
Kineothrix	-1.63	0.9422	0.0048	0.0149	1.71	0.5511	0.0516	0.0158	1.42	0.2143	0.0259	0.0097	-1.28	0.0847	0.01	0.0242
Candidatus_Solibacter	0.82	0.358	0.0046	0.0026	Inf	0.3173	0.0008	0	0.53	0.8288	0.0013	0.0009	0	0	0	0
Allobaculum	Inf	0.0306	0.0041	0	0	0	0	0	0	0	0	0	0	0	0	0
EMP-G18	-1.39	0.113	0.004	0.0105	2.66	0.6574	0.0227	0.0036	-0.28	0.8789	0.0248	0.0301	0.82	0.0695	0.0398	0.0225
Brochothrix	2.66	0.9422	0.0038	0.0006	0	0	0	0	-Inf	0.3173	0	0.0035	0	0	0	0
Lachnospiraceae_UCG-002	-0.58	0.2872	0.0038	0.0057	-0.28	1	0.0113	0.0137	-1.45	0.4656	0.0015	0.0041	-0.42	0.8158	0.0044	0.0059
Peptococcus	0.08	0.8645	0.0038	0.0036	-1.49	0.0393	0.0033	0.0093	-0.39	0.9139	0.0013	0.0017	0	0.9422	0.0008	0.0008
Candidatus_Xiphinematobacter	0.69	0.478	0.0037	0.0023	-2.17	0.9422	0.0006	0.0027	2.25	0.2137	0.0019	0.0004	0	0	0	0
Pedobacter	-1.37	0.8888	0.0036	0.0093	0.63	0.6574	0.0268	0.0173	-Inf	0.3173	0	0.0062	0	0	0	0
Victivallis	-1.27	0.0572	0.0036	0.0087	-0.56	0.2712	0.012	0.0177	0.46	0.8592	0.0062	0.0045	-Inf	0.3173	0	0.0003
Lachnospiraceae_NC2004_group	1.43	0.1592	0.0035	0.0013	1	0.9139	0.0018	0.0009	-Inf	0.0306	0	0.0043	-Inf	0.1468	0	0.0012
Coriobacteriaceae_UCG-002	Inf	0.3173	0.0034	0	0	0	0	0	-Inf	0.3173	0	0.0031	0	0	0	0
Bryobacter	-1.2	0.0812	0.0033	0.0076	-0.52	0.6911	0.0016	0.0023	1.11	0.5511	0.0028	0.0013	Inf	0.1468	0.0007	0
Candidatus_Chloroploca	Inf	0.3173	0.0033	0	0	0	0	0	0	0	0	0	0	0	0	0
Succiniclasticum	-0.6	0.576	0.0033	0.005	1.55	0.8158	0.0358	0.0122	1.65	0.4559	0.0044	0.0014	-2.18	0.3053	0.0026	0.0118
Catonella	2.42	0.4656	0.0032	0.0006	Inf	0.1468	0.0027	0	-2.77	0.4656	0.0006	0.0041	0	0	0	0
Novosphingobium	Inf	0.0306	0.0032	0	Inf	0.1468	0.002	0	0	0	0	0	0	0	0	0
Reyranella	-0.77	0.478	0.0031	0.0053	2.05	0.0847	0.0062	0.0015	-Inf	0.3173	0	0.0003	0	0	0	0
Rummeliibacillus	Inf	0.3173	0.0031	0	0	0	0	0	Inf	0.3173	0.0006	0	0	0	0	0
UBA1819	Inf	0.0682	0.003	0	Inf	0.1468	0.0013	0	0.7	0.2257	0.0052	0.0032	Inf	0.0682	0.0011	0
SelenomoInfs	-0.05	0.6267	0.0029	0.003	1.07	0.478	0.0063	0.003	3.78	0.1364	0.0399	0.0029	1.74	0.2494	0.007	0.0021
XBB1006	-0.62	0.6194	0.0028	0.0043	-0.89	0.3043	0.0035	0.0065	2.55	0.4656	0.0047	0.0008	-Inf	0.3173	0	0.0006
Pygmaiobacter	-0.79	0.5946	0.0026	0.0045	-Inf	0.3173	0	0.0009	-0.09	1	0.0077	0.0082	-0.86	0.804	0.0077	0.014
Parvibacter	-1.8	0.0847	0.0025	0.0087	1.42	1	0.0153	0.0057	0.06	0.6431	0.0224	0.0215	0.13	1	0.0472	0.0431
Pirellula	Inf	0.3173	0.0025	0	-Inf	0.3173	0	0.0013	0	0	0	0	0	0	0	0
Filifactor	0.5	0.6194	0.0024	0.0017	0.69	0.6267	0.0021	0.0013	-0.4	0.8592	0.0038	0.005	0	0	0	0
Dubosiella	Inf	0.3173	0.0023	0	0	0	0	0	-2.17	0.1362	0.0018	0.0081	0	0	0	0
Veillonellaceae_UCG-001	Inf	0.3173	0.0023	0	0.77	0.7902	0.0082	0.0048	0	0	0	0	Inf	0.1468	0.0009	0
AInferostipes	1.14	0.1965	0.0022	0.001	1.32	0.5432	0.0015	0.0006	0.7	0.9422	0.0013	0.0008	-1.67	0.5511	0.0011	0.0035
Conexibacter	1.46	0.4656	0.0022	0.0008	0.42	0.9422	0.0008	0.0006	0	0	0	0	0	0	0	0
Edaphobacter	Inf	0.1468	0.0022	0	-Inf	0.3173	0	0.0006	0	0	0	0	0	0	0	0
Capnocytophaga	0.69	0.9139	0.0021	0.0013	0.21	0.7657	0.0029	0.0025	-1.03	0.5946	0.0025	0.0051	Inf	0.3173	0.0003	0
Clostridioides	-1.65	0.2562	0.0021	0.0066	0	0	0	0	0	0	0	0	0	0	0	0
Howardella	0.58	1	0.0021	0.0014	0	0.9422	0.0006	0.0006	-Inf	0.1468	0	0.0021	-0.44	0.5182	0.0067	0.0091
ParvimoInfs	0.14	0.6267	0.0021	0.0019	-1.58	0.3043	0.0008	0.0024	3.16	0.8425	0.034	0.0038	3.81	0.9422	0.0042	0.0003
Pir4_lineage	Inf	0.3173	0.0021	0	-Inf	0.3173	0	0.0042	0	0	0	0	0	0	0	0
Candidatus_Koribacter	Inf	0.3173	0.0019	0	-Inf	0.3173	0	0.0006	-Inf	0.3173	0	0.0012	0	0	0	0
Tyzzerella	-1.96	0.1119	0.0019	0.0074	-1.19	0.6749	0.0032	0.0073	-0.81	0.6962	0.0093	0.0163	-Inf	0.0306	0	0.0015
Aminobacter	0.28	0.9422	0.0017	0.0014	0	0	0	0	0	0	0	0	0	0	0	0
Chelativorans	Inf	0.3173	0.0017	0	-0.24	0.9422	0.0022	0.0026	-Inf	0.3173	0	0.0004	-0.15	1	0.0018	0.002
Erysipelotrichaceae_UCG-003	Inf	0.3173	0.0017	0	0	0	0	0	-Inf	0.0306	0	0.0022	0.39	0.6791	0.0064	0.0049
Holdemanella	Inf	0.3173	0.0017	0	0	0	0	0	-Inf	0.3173	0	0.0018	-0.08	0.8168	0.007	0.0074
Ileibacterium	Inf	0.0682	0.0017	0	0	0	0	0	-Inf	0.0682	0	0.002	0	0	0	0
Longimicrobium	Inf	0.1468	0.0017	0	0	0	0	0	0	0	0	0	0	0	0	0
Robinsoniella	Inf	0.1468	0.0017	0	Inf	0.1468	0.0012	0	-1.64	0.0732	0.0035	0.0109	-Inf	0.3173	0	0.0005
Streptomyces	Inf	0.3173	0.0017	0	0	0	0	0	-Inf	0.3173	0	0.0083	-Inf	0.0682	0	0.0028
Syntrophococcus	2.09	0.9422	0.0017	0.0004	0	0	0	0	0.28	0.6267	0.0017	0.0014	0.23	0.4673	0.004	0.0034
Adlercreutzia	-1.32	0.3514	0.0016	0.004	0.6	0.9368	0.0118	0.0078	Inf	0.0306	0.0038	0	1.85	0.2634	0.0112	0.0031
Candidatus_Udaeobacter	Inf	0.1468	0.0016	0	0	0	0	0	0	0	0	0	0	0	0	0
Stomatobaculum	1.32	0.9422	0.0015	0.0006	0	0	0	0	0	0.6267	0.0017	0.0017	0	0	0	0
Bacillus	Inf	0.1468	0.0014	0	-2.68	0.015	0.0018	0.0115	-0.3	0.8425	0.0017	0.0021	-0.12	0.6194	0.0023	0.0025
Quinella	0.35	0.6267	0.0014	0.0011	-6.62	0.036	0.0008	0.0787	-5.36	0.0265	0.0013	0.0533	2.24	0.9139	0.034	0.0072
Ellin516	0.7	0.9422	0.0013	0.0008	0	0	0	0	Inf	0.3173	0.0006	0	0	0	0	0
Facklamia	Inf	0.3173	0.0013	0	0	0	0	0	-Inf	0.3173	0	0.0013	0	0	0	0
Flexilinea	0.89	0.9422	0.0013	0.0007	0.82	0.628	0.0157	0.0089	-0.26	0.6267	0.001	0.0012	0	0	0	0
Leuconostoc	-1.43	0.1029	0.0013	0.0035	0	0	0	0	Inf	0.1468	0.0017	0	-0.75	0.408	0.0038	0.0064
Planctomicrobium	Inf	0.3173	0.0013	0	-Inf	0.3173	0	0.013	Inf	0.3173	0.0006	0	0	0	0	0
Bauldia	1.58	0.4656	0.0012	0.0004	-Inf	0.3173	0	0.0004	0	0	0	0	0	0	0	0
Eikenella	-0.66	0.9422	0.0012	0.0019	0	0	0	0	Inf	0.3173	0.0012	0	0	0	0	0
Lachnobacterium	Inf	0.3173	0.0012	0	Inf	0.3173	0.0012	0	0	0	0	0	-Inf	0.3173	0	0.0006
Terrisporobacter	Inf	0.3173	0.0012	0	0	0	0	0	0	0	0	0	0.73	0.6267	0.0063	0.0038
Actinophytocola	Inf	0.3173	0.0011	0	0	0	0	0	-Inf	0.3173	0	0.005	Inf	0.1468	0.0008	0
Catenibacterium	Inf	0.3173	0.0011	0	1.25	0.4656	0.0031	0.0013	-2.19	0.0413	0.0016	0.0073	-0.66	0.2574	0.0088	0.0139
Pelistega	-0.63	1	0.0011	0.0017	3.04	0.3043	0.014	0.0017	1.67	0.5511	0.014	0.0044	6.48	0.013	0.0268	0.0003
Rhodanobacter	1.46	0.9422	0.0011	0.0004	-0.17	0.9422	0.0008	0.0009	-Inf	0.3173	0	0.0012	Inf	0.3173	0.0003	0
Lysinibacillus	Inf	0.3173	0.001	0	5.66	0.9422	0.1211	0.0024	1.62	0.2634	0.0289	0.0094	1.48	0.1558	0.0067	0.0024
Muribaculum	Inf	0.3173	0.001	0	-Inf	0.0682	0	0.0034	Inf	0.3173	0.0014	0	2	0.9422	0.0012	0.0003
Ameyamaea	Inf	0.3173	0.0009	0	0	0	0	0	0	0.9422	0.0006	0.0006	0	0	0	0
Collinsella	Inf	0.3173	0.0009	0	0	0	0	0	-2.62	0.0451	0.0006	0.0037	-0.02	1	0.0087	0.0088
Enhydrobacter	Inf	0.3173	0.0009	0	0	0	0	0	0	0	0	0	-Inf	0.3173	0	0.0009
Aeriscardovia	Inf	0.3173	0.0008	0	0	0	0	0	0.58	0.6267	0.0009	0.0006	1.18	0.3324	0.0052	0.0023
Barnesiella	0.42	0.9422	0.0008	0.0006	Inf	0.3173	0.0008	0	-2.68	0.1119	0.0005	0.0032	0.57	0.1422	0.0237	0.016
Craurococcus-Caldovatus	Inf	0.3173	0.0008	0	-Inf	0.3173	0	0.0004	0	0	0	0	0	0	0	0
Devosia	-0.81	0.9422	0.0008	0.0014	-2.97	0.9139	0.0021	0.0165	0.94	1	0.0025	0.0013	1.26	0.9422	0.0012	0.0005
Emticicia	1	0.9422	0.0008	0.0004	Inf	0.1468	0.0014	0	-Inf	0.1468	0	0.0025	-0.49	0.6267	0.0005	0.0007
Paraprevotella	-2.29	0.1119	0.0008	0.0039	Inf	0.3173	0.0006	0	3.28	0.0021	0.0126	0.0013	0.65	0.8288	0.0011	0.0007
Phenylobacterium	-1.39	0.4656	0.0008	0.0021	Inf	0.1468	0.0019	0	0	0	0	0	0	0	0	0
Subgroup_10	Inf	0.3173	0.0008	0	0	0	0	0	0	0	0	0	0	0	0	0
Rhodoplanes	Inf	0.3173	0.0007	0	-1.52	0.4656	0.0048	0.0138	0.4	0.6267	0.0054	0.0041	0	0	0	0
Acholeplasma	0	0.9422	0.0006	0.0006	-0.58	0.9422	0.0008	0.0012	-2.37	0.0561	0.0006	0.0031	0	0	0	0
Amnipila	Inf	0.3173	0.0006	0	Inf	0.3173	0.0006	0	0	0	0	0	0	0	0	0
AInferoglobus	Inf	0.3173	0.0006	0	0	0	0	0	0	0	0	0	0	0	0	0
Catenisphaera	Inf	0.3173	0.0006	0	-Inf	0.3173	0	0.0006	0	0	0	0	-0.07	0.7902	0.002	0.0021
Dyella	Inf	0.3173	0.0006	0	0	0	0	0	Inf	0.3173	0.0013	0	-Inf	0.1468	0	0.0012
Gaiella	Inf	0.3173	0.0006	0	0	0	0	0	0	0	0	0	-Inf	0.3173	0	0.0003
HalomoInfs	Inf	0.3173	0.0006	0	0	0	0	0	0.24	0.9139	0.0013	0.0011	0	0	0	0
Lachnospiraceae_FE2018_group	Inf	0.3173	0.0006	0	Inf	0.1468	0.0009	0	0	0	0	0	0	0	0	0
Lachnospiraceae_UCG-006	-2.27	0.4656	0.0006	0.0029	1.62	0.0732	0.0311	0.0101	0	0	0	0	-Inf	0.1468	0	0.0016
Leifsonia	Inf	0.3173	0.0006	0	-Inf	0.3173	0	0.0004	0	0	0	0	-Inf	0.3173	0	0.0007
Longilinea	Inf	0.3173	0.0006	0	0	0	0	0	0	0	0	0	-2.22	0.2562	0.0006	0.0028
MegamoInfs	0.58	0.9422	0.0006	0.0004	0	0	0	0	-Inf	0.0682	0	0.0053	-0.14	0.8206	0.0316	0.0348
Nitrospira	Inf	0.3173	0.0006	0	0	0	0	0	0	0	0	0	2.74	0.0912	0.002	0.0003
Slackia	-1.32	0.9422	0.0006	0.0015	Inf	0.1468	0.0026	0	0	0	0	0	Inf	0.0682	0.0058	0
Sporobacter	0	0.9422	0.0006	0.0006	-0.58	0.9422	0.0004	0.0006	0	0	0	0	0	0	0	0
Mucispirillum	Inf	0.3173	0.0005	0	1.12	0.2143	0.005	0.0023	0	0	0	0	-Inf	0.3173	0	0.0003
Acetatifactor	-3.32	0.0912	0.0004	0.004	Inf	0.1468	0.0024	0	-Inf	0.3173	0	0.0006	0	0	0	0
Acetobacter	Inf	0.3173	0.0004	0	-Inf	0.3173	0	0.0004	0.74	0.9422	0.001	0.0006	-2.74	0.1119	0.0006	0.004
Acidiphilium	Inf	0.3173	0.0004	0	0	0	0	0	0	0	0	0	0	0	0	0
AInferotignum	-4.21	0.0912	0.0004	0.0074	2.92	0.0761	0.0167	0.0022	-Inf	0.1468	0	0.002	-Inf	0.3173	0	0.0016
Aridibacter	Inf	0.3173	0.0004	0	0	0	0	0	0	0	0	0	0	0	0	0
Beijerinckia	Inf	0.3173	0.0004	0	Inf	0.3173	0.0005	0	Inf	0.3173	0.0013	0	0	0	0	0
hoa5-07d05_gut_group	-1.7	0.5432	0.0004	0.0013	Inf	0.3173	0.0008	0	-Inf	0.3173	0	0.0004	-2.58	0.1362	0.0005	0.003
JGI_0001001-H03	Inf	0.3173	0.0004	0	0	0	0	0	0	0	0	0	0	0	0	0
Lachnospiraceae_UCG-008	Inf	0.3173	0.0004	0	0	0	0	0	0	0	0	0	0	0	0	0
Membranicola	Inf	0.3173	0.0004	0	0	0	0	0	0	0	0	0	0	0	0	0
Parasutterella	-1	0.9422	0.0004	0.0008	-Inf	0.3173	0	0.0004	-2.44	0.001	0.0053	0.0288	-1.35	0.1834	0.0018	0.0046
Pseudoramibacter	-1.81	0.4656	0.0004	0.0014	Inf	0.3173	0.0014	0	0.34	0.6267	0.0019	0.0015	0.7	0.932	0.0039	0.0024
RB41	Inf	0.3173	0.0004	0	1.34	0.1722	0.0167	0.0066	0	0	0	0	0.58	0.9422	0.0009	0.0006
Rhodovastum	Inf	0.3173	0.0004	0	0	0	0	0	0	0	0	0	0	0	0	0
Rikenella	Inf	0.3173	0.0004	0	0	0	0	0	0	0	0	0	0.91	0.5511	0.0015	0.0008
SyntrophomoInfs	Inf	0.3173	0.0004	0	0	0	0	0	0	0	0	0	Inf	0.1468	0.0009	0
V9D2013_group	-0.81	0.9422	0.0004	0.0007	-Inf	0.1468	0	0.0014	0	0	0	0	0	0	0	0
Ktedonobacteraceae 1921-2	Inf	Inf	0	0	Inf	0.3173	0.0004	0	0	0	0	0	0	0	0	0
Ktedonobacteraceae 1921-3	Inf	Inf	0	0	0	0	0	0	-Inf	0.3173	0	0.0004	0	0	0	0
Lachnospiraceae 28-4	-Inf	0.0682	0	0.0149	-1.87	0.1362	0.0075	0.0274	-5.4	0.1119	0.0028	0.1183	0	0	0	0
Lachnospiraceae A2	Inf	Inf	0	0	Inf	0.3173	0.0004	0	0	0	0	0	0	0	0	0
Abiotrophia	-Inf	0.3173	0	0.0004	0.15	0.6267	0.001	0.0009	-Inf	0.3173	0	0.0006	0	0	0	0
Achromobacter	0	0	0	0	0	0	0	0	0	0	0	0	-Inf	0.0052	0	0.0141
Acidaminobacter	-Inf	0.0682	0	0.0046	-3.3	0.0912	0.0008	0.0079	-Inf	0.3173	0	0.0035	-Inf	0.1468	0	0.001
Acidaminococcus	-Inf	0.3173	0	0.0008	-Inf	0.3173	0	0.0004	0	0	0	0	-2.7	0.7657	0.0018	0.0117
Acidisphaera	-Inf	0.3173	0	0.0004	Inf	0.1468	0.0048	0	0	0	0	0	0	0	0	0
Acidocella	Inf	Inf	0	0	-Inf	0.3173	0	0.0005	0	0	0	0	0	0	0	0
Acidovorax	0	0	0	0	0	0	0	0	0	0	0	0	-0.19	0.5887	0.0119	0.0136
Acinetobacter	-Inf	0.0682	0	0.0049	-1.64	0.4656	0.0016	0.005	1.12	0.8645	0.0104	0.0048	-1.89	0.0215	0.0021	0.0078
Aequorivita	Inf	Inf	0	0	0	0	0	0	-Inf	0.3173	0	0.0004	0	0	0	0
Aeribacillus	Inf	Inf	0	0	0	0	0	0	-Inf	0.3173	0	0.001	0	0	0	0
Aerococcus	Inf	Inf	0	0	-Inf	0.3173	0	0.001	0	0	0	0	-Inf	0.3173	0	0.0003
Aetherobacter	Inf	Inf	0	0	Inf	0.3173	0.0004	0	0	0	0	0	0	0	0	0
Agrobacterium	Inf	Inf	0	0	Inf	0.3173	0.0012	0	0	0	0	0	0	0	0	0
AlgorimariInf	-Inf	0.3173	0	0.0007	0	0	0	0	0	0	0	0	0	0	0	0
Allisonella	0	0	0	0	0	0	0	0	0	0	0	0	-1.17	0.3043	0.0032	0.0072
Alloiococcus	0	0	0	0	0	0	0	0	0	0	0	0	-Inf	0.1468	0	0.0039
Allorhizobium-Neorhizobium-Pararhizobium-Rhizobium	-Inf	0.1468	0	0.0019	-Inf	0.3173	0	0.0033	0	0	0	0	0	0	0	0
alphaI_cluster	-Inf	0.3173	0	0.0006	0	0	0	0	0	0	0	0	0	0	0	0
Alsobacter	0	0	0	0	0	0	0	0	0	0	0	0	-Inf	0.3173	0	0.0003
Altererythrobacter	0	0	0	0	0	0	0	0	0	0	0	0	1.58	0.9422	0.0009	0.0003
Amaricoccus	Inf	Inf	0	0	-1.87	0.9422	0.0006	0.0022	0	0	0	0	Inf	0.3173	0.0003	0
Aminipila	Inf	Inf	0	0	-1	0.9422	0.0008	0.0016	0	0	0	0	0	0	0	0
Aminobacterium	0	0	0	0	0	0	0	0	0	0	0	0	Inf	0.3173	0.0003	0
Amycolatopsis	0	0	0	0	0	0	0	0	0	0	0	0	Inf	0.3173	0.0003	0
AInferococcus	Inf	Inf	0	0	Inf	0.3173	0.0004	0	0	0	0	0	Inf	0.0682	0.0031	0
AInferocolumInf	Inf	Inf	0	0	0	0	0	0	Inf	0.3173	0.0004	0	0	0	0	0
AInferofilum	0	0	0	0	0	0	0	0	0	0	0	0	-0.09	0.9085	0.0097	0.0103
AInferomassilibacillus	0	0	0	0	0	0	0	0	0	0	0	0	Inf	0.3173	0.0003	0
AInferosalibacter	Inf	Inf	0	0	0	0	0	0	-1.95	0.0732	0.0081	0.0313	0	0	0	0
Aquabacterium	0	0	0	0	0	0	0	0	0	0	0	0	Inf	0.3173	0.0005	0
Aquamicrobium	Inf	Inf	0	0	-Inf	0.3173	0	0.0022	0	0	0	0	0	0	0	0
Aquicella	Inf	Inf	0	0	-Inf	0.3173	0	0.0004	0	0	0	0	0	0	0	0
Arcanobacterium	Inf	Inf	0	0	Inf	0.3173	0.0006	0	0	0	0	0	0	0	0	0
Arcobacter	0	0	0	0	0	0	0	0	0	0	0	0	0.74	0.1478	0.0172	0.0103
ArenimoInfs	Inf	Inf	0	0	0	0	0	0	-Inf	0.3173	0	0.0028	0	0	0	0
Arthrobacter	0	0	0	0	0	0	0	0	0	0	0	0	1.14	0.9422	0.0022	0.001
Atopostipes	Inf	Inf	0	0	0	0	0	0	-Inf	0.0682	0	0.0058	0	0	0	0
BacC-u-018	Inf	Inf	0	0	0	0	0	0	Inf	0.3173	0.0011	0	0	0	0	0
Bdellovibrio	0	0	0	0	0	0	0	0	0	0	0	0	-Inf	0.1468	0	0.0007
Beduinibacterium	Inf	Inf	0	0	-Inf	0.3173	0	0.0006	0	0	0	0	0	0	0	0
Bergeyella	Inf	Inf	0	0	0	0	0	0	Inf	0.3173	0.0006	0	Inf	0.0001	0.0305	0
Bilophila	Inf	Inf	0	0	0	0	0	0	Inf	0.3173	0.0006	0	0.88	0.1679	0.0092	0.005
BIyi10	0	0	0	0	0	0	0	0	0	0	0	0	Inf	0.3173	0.0003	0
Blastococcus	0	0	0	0	0	0	0	0	0	0	0	0	1.83	0.2257	0.0057	0.0016
Bosea	0	0	0	0	0	0	0	0	0	0	0	0	-0.85	0.0041	0.0391	0.0707
BrachymoInfs	0	0	0	0	0	0	0	0	0	0	0	0	-0.33	0.4016	0.0023	0.0029
Brackiella	0	0	0	0	0	0	0	0	0	0	0	0	Inf	0.3173	0.001	0
Brevibacterium	0	0	0	0	0	0	0	0	0	0	0	0	-Inf	0.0306	0	0.0025
BrevundimoInfs	-Inf	0.3173	0	0.0004	-0.42	0.9422	0.0006	0.0008	Inf	0.3173	0.0004	0	1	0.9422	0.0006	0.0003
Butyricicoccus	-Inf	0.3173	0	0.0014	Inf	0.1468	0.0023	0	-Inf	0.3173	0	0.0004	2.82	0.015	0.0113	0.0016
ButyricimoInfs	Inf	Inf	0	0	0	0	0	0	0	0	0	0	0.69	0.6749	0.0021	0.0013
CAG-352	0	0	0	0	0	0	0	0	0	0	0	0	Inf	0.3173	0.0028	0
CAG-873	0	0	0	0	0	0	0	0	0	0	0	0	1.12	0.8288	0.0013	0.0006
Caldicoprobacter	Inf	Inf	0	0	Inf	0.3173	0.0006	0	0	0	0	0	-Inf	0.3173	0	0.0003
CamelimoInfs	0	0	0	0	0	0	0	0	0	0	0	0	Inf	0.3173	0.0005	0
Candidatus_Infsuia	0	0	0	0	0	0	0	0	0	0	0	0	0.81	0.5432	0.0014	0.0008
Candidatus_Paracaedibacter	0	0	0	0	0	0	0	0	0	0	0	0	-Inf	0.3173	0	0.0005
Candidatus_Sulcia	0	0	0	0	0	0	0	0	0	0	0	0	-0.14	1	0.0784	0.0864
Castellaniella	0	0	0	0	0	0	0	0	0	0	0	0	Inf	0.3173	0.0005	0
Caulobacter	-Inf	0.3173	0	0.0009	0	0	0	0	0	0	0	0	0	0	0	0
Caviibacter	Inf	Inf	0	0	0	0	0	0	Inf	0.3173	0.0029	0	Inf	0.0682	0.0086	0
Cellvibrio	Inf	Inf	0	0	0	0	0	0	-Inf	0.3173	0	0.0015	-1.22	0.4267	0.0009	0.0021
Centipeda	-Inf	0.0682	0	0.0055	Inf	0.3173	0.001	0	-1.17	0.3043	0.002	0.0045	0	0	0	0
Cerasicoccus	-Inf	0.3173	0	0.0006	-Inf	0.0682	0	0.0054	Inf	0.3173	0.001	0	Inf	0.3173	0.0003	0
Cetobacterium	0	0	0	0	0	0	0	0	0	0	0	0	0.92	0.9139	0.0072	0.0038
Chelatococcus	Inf	Inf	0	0	0	0	0	0	0	0	0	0	-Inf	0.3173	0	0.0006
Chitinophaga	Inf	Inf	0	0	0	0	0	0	-Inf	0.3173	0	0.0003	-0.58	0.9422	0.0004	0.0006
CHKCI001	0	0	0	0	0	0	0	0	0	0	0	0	Inf	0.1468	0.0015	0
Chlamydia	0	0	0	0	0	0	0	0	0	0	0	0	-Inf	0.3173	0	0.0007
Chryseobacterium	0	0	0	0	0	0	0	0	0	0	0	0	-1	0.9422	0.0003	0.0006
Chryseolinea	0	0	0	0	0	0	0	0	0	0	0	0	Inf	0.1468	0.0024	0
Chujaibacter	Inf	Inf	0	0	0	0.9422	0.001	0.001	-Inf	0.3173	0	0.0012	0	0	0	0
Citreicella	0	0	0	0	0	0	0	0	0	0	0	0	-0.17	0.9422	0.0008	0.0009
Citrobacter	Inf	Inf	0	0	-Inf	0.0006	0	0.0296	Inf	0.0019	0.032	0	0	0	0	0
Cloacibacillus	0	0	0	0	0	0	0	0	0	0	0	0	-Inf	0.1468	0	0.0008
Clostridium]_innocuum_group	Inf	Inf	0	0	-Inf	0.1468	0	0.001	-Inf	0.3173	0	0.0009	0.68	0.9422	0.0008	0.0005
Clostridium_sensu_stricto_2	Inf	Inf	0	0	0	0	0	0	Inf	0.3173	0.0009	0	0	0	0	0
ComamoInfs	Inf	Inf	0	0	0	0	0	0	-Inf	0.3173	0	0.0013	1.87	0.9422	0.0011	0.0003
Constrictibacter	0	0	0	0	0	0	0	0	0	0	0	0	Inf	0.3173	0.0006	0
Corynebacterium	-Inf	0.3173	0	0.0009	-1	0.5432	0.0013	0.0026	0.14	0.358	0.0022	0.002	0.9	0.8158	0.0028	0.0015
Coxiella	0	0	0	0	0	0	0	0	0	0	0	0	-Inf	0.3173	0	0.0034
CPla-4_termite_group	-Inf	0.0682	0	0.0089	-2.21	1	0.0057	0.0263	0	0	0	0	0	0	0	0
Cryobacterium	Inf	Inf	0	0	-Inf	0.3173	0	0.0062	0	0	0	0	0	0	0	0
Curvibacter	0	0	0	0	0	0	0	0	0	0	0	0	-0.32	0.9422	0.0004	0.0005
Cyanobium_PCC-6307	0	0	0	0	0	0	0	0	0	0	0	0	-Inf	0.3173	0	0.0003
DemequiInf	Inf	Inf	0	0	-Inf	0.3173	0	0.0048	0	0	0	0	0	0	0	0
Desulfobulbus	0	0	0	0	0	0	0	0	0	0	0	0	1.21	0.2494	0.0037	0.0016
Desulfomicrobium	Inf	Inf	0	0	0	0	0	0	0	0	0	0	-Inf	0.3173	0	0.0005
Desulfonispora	Inf	Inf	0	0	-0.17	0.9422	0.0008	0.0009	0	0	0	0	-Inf	0.3173	0	0.0003
Dethiosulfovibrio	0	0	0	0	0	0	0	0	0	0	0	0	Inf	0.3173	0.0003	0
Dietzia	Inf	Inf	0	0	0	0	0	0	Inf	0.3173	0.0008	0	0	0	0	0
DMER64	0	0	0	0	0	0	0	0	0	0	0	0	Inf	0.3173	0.0003	0
DSSF69	0	0	0	0	0	0	0	0	0	0	0	0	Inf	0.3173	0.0014	0
DTU089	0	0	0	0	0	0	0	0	0	0	0	0	-Inf	0.1468	0	0.0009
DysgonomoInfs	0	0	0	0	0	0	0	0	0	0	0	0	-Inf	0.3173	0	0.0003
EBM-39	0	0	0	0	0	0	0	0	0	0	0	0	-Inf	0.3173	0	0.0005
Eggerthella	-Inf	0.3173	0	0.0004	0	0	0	0	0	0	0	0	0	0	0	0
Ehrlichia	-Inf	0.3173	0	0.0004	Inf	0.1468	0.0013	0	0	0	0	0	0	0	0	0
Eisenbergiella	Inf	Inf	0	0	Inf	0.0682	0.0029	0	0	0	0	0	0	0	0	0
Ellin6067	0	0	0	0	0	0	0	0	0	0	0	0	Inf	0.1468	0.0008	0
Ensifer	0	0	0	0	0	0	0	0	0	0	0	0	Inf	0.3173	0.0012	0
Enterobacter	Inf	Inf	0	0	-Inf	0.3173	0	0.0028	Inf	0.3173	0.005	0	-0.69	0.3964	0.0365	0.0588
Enterococcus	-Inf	0.0306	0	0.043	-0.1	0.7547	0.0543	0.0583	-1.14	0.1965	0.0114	0.0251	0.33	0.5953	0.0257	0.0205
Epulopiscium	Inf	Inf	0	0	Inf	0.3173	0.001	0	0	0	0	0	0	0	0	0
Erysipelotrichaceae_UCG-006	0	0	0	0	0	0	0	0	0	0	0	0	-Inf	0.3173	0	0.0006
Erysipelotrichaceae_UCG-007	0	0	0	0	0	0	0	0	0	0	0	0	-Inf	0.3173	0	0.0006
Ethanoligenens	Inf	Inf	0	0	0	0	0	0	0	0	0	0	Inf	0.3173	0.0005	0
Eubacterium]_cellulosolvens_group	Inf	Inf	0	0	Inf	0.3173	0.0011	0	0	0	0	0	0	0	0	0
Eubacterium]_eligens_group	Inf	Inf	0	0	0	0	0	0	0.43	0.6267	0.0027	0.002	0.54	0.6267	0.0032	0.0022
Eubacterium]_saphenum_group	Inf	Inf	0	0	0	0	0	0	Inf	0.3173	0.0005	0	0	0	0	0
Extibacter	Inf	Inf	0	0	0	0	0	0	Inf	0.1468	0.004	0	0	0	0	0
F0058	Inf	Inf	0	0	Inf	0.3173	0.0004	0	0	0	0	0	0	0	0	0
F0332	0	0	0	0	0	0	0	0	0	0	0	0	-Inf	0.3173	0	0.0006
FaecalicateInf	0	0	0	0	0	0	0	0	0	0	0	0	-Inf	0.3173	0	0.0005
Faecalicoccus	0	0	0	0	0	0	0	0	0	0	0	0	Inf	0.3173	0.0003	0
Fastidiosipila	0	0	0	0	0	0	0	0	0	0	0	0	-0.14	0.7033	0.0081	0.0089
FermentimoInfs	0	0	0	0	0	0	0	0	0	0	0	0	-Inf	0.3173	0	0.0003
Finegoldia	0	0	0	0	0	0	0	0	0	0	0	0	Inf	0.0052	0.0054	0
Flavobacterium	0	0	0	0	0	0	0	0	0	0	0	0	2.09	0.0002	0.4673	0.1099
Fretibacterium	-Inf	0.3173	0	0.0004	0	0	0	0	0.19	0.9422	0.0008	0.0007	0	0	0	0
Fusicatenibacter	Inf	Inf	0	0	0	0	0	0	-1.55	0.1246	0.0124	0.0362	0.84	0.7443	0.0079	0.0044
Gallibacterium	Inf	Inf	0	0	4.45	0.4656	0.0131	0.0006	0	0	0	0	Inf	0.0306	0.006	0
Gardnerella	0	0	0	0	0	0	0	0	0	0	0	0	0.6	0.0584	0.0393	0.0259
Gemmata	Inf	Inf	0	0	-Inf	0.3173	0	0.0004	0	0	0	0	0	0	0	0
GemmatimoInfs	0	0	0	0	0	0	0	0	0	0	0	0	-Inf	0.3173	0	0.0009
Gemmobacter	0	0	0	0	0	0	0	0	0	0	0	0	-Inf	0.0306	0	0.0104
Globicatella	Inf	Inf	0	0	0	0	0	0	0	0	0	0	Inf	0.3173	0.0006	0
Glutamicibacter	0	0	0	0	0	0	0	0	0	0	0	0	Inf	0.3173	0.0009	0
Gorbachella	0	0	0	0	0	0	0	0	0	0	0	0	0.38	0.4016	0.0048	0.0037
Gordonia	0	0	0	0	0	0	0	0	0	0	0	0	-2.06	0.0006	0.003	0.0125
Granulicella	Inf	Inf	0	0	Inf	0.3173	0.0007	0	0	0	0	0	0	0	0	0
Hafnia-Obesumbacterium	0	0	0	0	0	0	0	0	0	0	0	0	-1.28	0.0038	0.0134	0.0325
Haliangium	-Inf	0.3173	0	0.0006	Inf	0.0682	0.0021	0	-Inf	0.3173	0	0.0003	0	0	0	0
Helcococcus	Inf	Inf	0	0	Inf	0.0682	0.0019	0	6.17	0.1362	0.1802	0.0025	6.33	0.4656	0.0401	0.0005
Herbaspirillum	0	0	0	0	0	0	0	0	0	0	0	0	-0.7	0.0025	0.1497	0.2429
HerminiimoInfs	0	0	0	0	0	0	0	0	0	0	0	0	-0.68	0.0041	0.0888	0.1419
horsej-a03	Inf	Inf	0	0	Inf	0.3173	0.0004	0	0	0	0	0	0	0	0	0
HSB_OF53-F07	-Inf	0.3173	0	0.0004	0	0	0	0	0	0	0	0	0	0	0	0
Hungatella	Inf	Inf	0	0	-Inf	0.0052	0	0.0185	0	0	0	0	0	0	0	0
Hydrogenophilus	Inf	Inf	0	0	0	0	0	0	-Inf	0.3173	0	0.0003	0	0	0	0
Hyphomicrobium	-Inf	0.3173	0	0.0008	-Inf	0.3173	0	0.0004	0	0	0	0	0	0	0	0
Ihubacter	Inf	Inf	0	0	-Inf	0.1468	0	0.001	-Inf	0.3173	0	0.0006	0	0	0	0
Isosphaera	0	0	0	0	0	0	0	0	0	0	0	0	Inf	0.3173	0.0011	0
Janthinobacterium	0	0	0	0	0	0	0	0	0	0	0	0	-0.53	0.9139	0.0009	0.0013
Jatrophihabitans	0	0	0	0	0	0	0	0	0	0	0	0	-0.84	0.3265	0.0024	0.0043
Jeotgalibaca	0	0	0	0	0	0	0	0	0	0	0	0	Inf	0.3173	0.0003	0
Johnsonella	Inf	Inf	0	0	0.58	0.9422	0.0006	0.0004	0	0	0	0	0	0	0	0
Kandleria	Inf	Inf	0	0	0	0	0	0	Inf	0.3173	0.0012	0	0.36	0.9139	0.0018	0.0014
Kozakia	0	0	0	0	0	0	0	0	0	0	0	0	Inf	0.3173	0.0009	0
Kribbella	Inf	Inf	0	0	0	0	0	0	0	0	0	0	Inf	0.3173	0.0006	0
Kroppenstedtia	0	0	0	0	0	0	0	0	0	0	0	0	Inf	0.3173	0.0003	0
Labedella	Inf	Inf	0	0	Inf	0.3173	0.0014	0	0	0	0	0	0	0	0	0
Lachnospiraceae_FCS020_group	-Inf	0.3173	0	0.001	Inf	0.0682	0.0021	0	-Inf	0.3173	0	0.0004	-2.26	0.0164	0.0015	0.0072
Lachnospiraceae_ND3007_group	Inf	Inf	0	0	0	0	0	0	-1.46	0.4656	0.0004	0.0011	0	0	0	0
Lachnospiraceae_UCG-004	0	0	0	0	0	0	0	0	0	0	0	0	0	0.9422	0.0003	0.0003
Lachnospiraceae_UCG-009	Inf	Inf	0	0	Inf	0.3173	0.0018	0	0	0	0	0	Inf	0.1468	0.0048	0
Lachnospiraceae_XPB1014_group	-Inf	0.3173	0	0.0006	1.26	0.5432	0.0024	0.001	-Inf	0.3173	0	0.0017	-0.69	0.4193	0.0098	0.0158
Lachnotalea	Inf	Inf	0	0	0	0	0	0	Inf	0.3173	0.0023	0	0	0	0	0
Lactococcus	Inf	Inf	0	0	0	0	0	0	1.22	0.9422	0.0007	0.0003	-Inf	0.3173	0	0.0003
Lawsonella	Inf	Inf	0	0	Inf	0.3173	0.0004	0	0	0	0	0	2.22	0.9422	0.0014	0.0003
Chthoniobacteraceae LD29	Inf	Inf	0	0	-Inf	0.3173	0	0.0015	0	0	0	0	0	1	0.0009	0.0009
Lechevalieria	Inf	Inf	0	0	0	0	0	0	-Inf	0.3173	0	0.0012	0	0	0	0
Legionella	Inf	Inf	0	0	-Inf	0.3173	0	0.0035	0	0	0	0	0	0	0	0
Leucobacter	0	0	0	0	0	0	0	0	0	0	0	0	Inf	0.3173	0.0009	0
Limnobacter	Inf	Inf	0	0	0	0	0	0	Inf	0.3173	0.0006	0	-Inf	0.013	0	0.0048
Limosilactobacillus	-Inf	0.3173	0	0.001	0	0	0	0	-Inf	0.3173	0	0.0004	-1.83	0.0086	0.0068	0.0241
Liquorilactobacillus	0	0	0	0	0	0	0	0	0	0	0	0	Inf	0.3173	0.0004	0
LNR_A2-18	0	0	0	0	0	0	0	0	0	0	0	0	Inf	0.1468	0.0013	0
Longibaculum	Inf	Inf	0	0	Inf	0.3173	0.0016	0	0	0	0	0	0	0	0	0
Luteibacter	0	0	0	0	0	0	0	0	0	0	0	0	-2.08	0.0314	0.0021	0.0089
LuteimoInfs	Inf	Inf	0	0	Inf	0.3173	0.0004	0	0.13	0.9422	0.0012	0.0011	Inf	0.0682	0.0023	0
Luteolibacter	0	0	0	0	0	0	0	0	0	0	0	0	-Inf	0.3173	0	0.0003
Marispirillum	Inf	Inf	0	0	-0.58	0.9422	0.0004	0.0006	0	0	0	0	0	0	0	0
MerdimoInfs	-Inf	0.1468	0	0.0045	0	0	0	0	0	0	0	0	0	0	0	0
Methylobacterium-Methylorubrum	Inf	Inf	0	0	0	0	0	0	0	0	0	0	-2.23	0.0004	0.006	0.0281
Methyloversatilis	Inf	Inf	0	0	-0.65	0.5432	0.0007	0.0011	-3.03	0.1119	0.0006	0.0049	-0.45	0.255	0.0066	0.009
Methylovirgula	-Inf	0.1468	0	0.0022	-0.19	0.8592	0.0035	0.004	0	0	0	0	0	0	0	0
Microbacterium	0	0	0	0	0	0	0	0	0	0	0	0	-Inf	0.3173	0	0.0008
Micromonospora	0	0	0	0	0	0	0	0	0	0	0	0	Inf	0.3173	0.0009	0
Mitsuokella	-Inf	0.3173	0	0.0004	0	0	0	0	0	0	0	0	0	0.9422	0.0003	0.0003
MND1	0	0	0	0	0	0	0	0	0	0	0	0	0	0.6267	0.0014	0.0014
Moheibacter	0	0	0	0	0	0	0	0	0	0	0	0	0.06	1	0.0097	0.0093
Morganella	Inf	Inf	0	0	0	0	0	0	1.14	0.358	0.0033	0.0015	0	0	0	0
Moryella	Inf	Inf	0	0	Inf	0.3173	0.0023	0	0	0	0	0	Inf	0.3173	0.001	0
Murdochiella	Inf	Inf	0	0	0	0	0	0	Inf	0.1468	0.0052	0	0	0	0	0
MurimoInfs	Inf	Inf	0	0	0	0	0	0	0	0	0	0	Inf	0.3173	0.0006	0
Mycobacterium	Inf	Inf	0	0	0	0	0	0	-Inf	0.3173	0	0.0006	-1	0.1537	0.0032	0.0064
Mycoplasma	-Inf	0.1468	0	0.0013	-Inf	0.3173	0	0.0004	2.75	0.2562	0.0027	0.0004	0.73	0.4016	0.0058	0.0035
Necropsobacter	0	0	0	0	0	0	0	0	0	0	0	0	-Inf	0.0306	0	0.0032
Negativicoccus	0	0	0	0	0	0	0	0	0	0	0	0	Inf	0.1468	0.0012	0
Nesterenkonia	0	0	0	0	0	0	0	0	0	0	0	0	Inf	0.3173	0.0003	0
Niabella	0	0	0	0	0	0	0	0	0	0	0	0	Inf	0.3173	0.0004	0
Niastella	Inf	Inf	0	0	0	0	0	0	-Inf	0.3173	0	0.0008	0	0	0	0
Nitrolancea	Inf	Inf	0	0	-Inf	0.3173	0	0.0004	0	0	0	0	0	0	0	0
NitrosomoInfs	Inf	Inf	0	0	-Inf	0.3173	0	0.0005	0	0	0	0	-0.56	0.3829	0.0108	0.0159
Nitrosospira	0	0	0	0	0	0	0	0	0	0	0	0	Inf	0.3173	0.0003	0
Nordella	-Inf	0.3173	0	0.0004	Inf	0.3173	0.0005	0	0	0	0	0	0	0	0	0
Novispirillum	-Inf	0.1468	0	0.0008	1.42	0.9422	0.0016	0.0006	-Inf	0.0682	0	0.0058	Inf	0.3173	0.0003	0
Occallatibacter	Inf	Inf	0	0	-Inf	0.1468	0	0.0051	0.21	1	0.0052	0.0045	0	0	0	0
Oceanicella	Inf	Inf	0	0	-Inf	0.3173	0	0.0006	0	0	0	0	0	0	0	0
Oceanivirga	-Inf	0.3173	0	0.0004	0	0	0	0	-1.58	0.9422	0.0004	0.0012	0	0	0	0
Oceanobacillus	Inf	Inf	0	0	-Inf	0.0682	0	0.0025	-Inf	0.3173	0	0.0004	0	0	0	0
Ochrobactrum	Inf	Inf	0	0	0	0	0	0	Inf	0.3173	0.0013	0	0	0	0	0
OLB8	0	0	0	0	0	0	0	0	0	0	0	0	-1.69	0.1643	0.0009	0.0029
Olivibacter	Inf	Inf	0	0	-1	0.9422	0.0004	0.0008	-Inf	0.3173	0	0.0006	0	0	0	0
OM60(NOR5)_clade	0	0	0	0	0	0	0	0	0	0	0	0	-Inf	0.3173	0	0.0003
Ornithinicoccus	Inf	Inf	0	0	0	0	0	0	-Inf	0.3173	0	0.0028	0	0	0	0
Ottowia	0	0	0	0	0	0	0	0	0	0	0	0	-0.6	0.6194	0.0031	0.0047
Paenibacillus	Inf	Inf	0	0	Inf	0.3173	0.0018	0	Inf	0.3173	0.0033	0	-Inf	0.3173	0	0.0003
Paludibacter	Inf	Inf	0	0	Inf	0.3173	0.0014	0	0.66	0.8288	0.0019	0.0012	-0.19	0.8798	0.2738	0.3126
Pandoraea	0	0	0	0	0	0	0	0	0	0	0	0	-Inf	0.1468	0	0.0019
Paracoccus	-Inf	0.3173	0	0.0006	-Inf	0.1468	0	0.0043	Inf	0.3173	0.0015	0	1.3	0.5432	0.0027	0.0011
Paramuribaculum	0	0	0	0	0	0	0	0	0	0	0	0	0.46	0.5996	0.0073	0.0053
Parapedobacter	-Inf	0.1468	0	0.0033	Inf	0.3173	0.0004	0	-0.42	0.8425	0.0033	0.0044	1.43	0.6911	0.0062	0.0023
Pediococcus	Inf	Inf	0	0	0	0	0	0	Inf	0.3173	0.0017	0	0	0	0	0
Pedomicrobium	Inf	Inf	0	0	0	0	0	0	0	0	0	0	0.58	0.9422	0.0006	0.0004
Pedosphaera	-Inf	0.3173	0	0.0004	0	0	0	0	0	0	0	0	0	0	0	0
Pelagibacterium	Inf	Inf	0	0	-Inf	0.3173	0	0.0035	0	0	0	0	-Inf	0.1468	0	0.001
PelomoInfs	0	0	0	0	0	0	0	0	0	0	0	0	-Inf	0.3173	0	0.0005
Pelospora	0	0	0	0	0	0	0	0	0	0	0	0	Inf	0.3173	0.0003	0
Peptoclostridium	Inf	Inf	0	0	0	0	0	0	-Inf	0.3173	0	0.0015	0	0	0	0
Peptoniphilus	Inf	Inf	0	0	0	0	0	0	0.12	0.6267	0.0013	0.0012	Inf	0.0682	0.0029	0
Persicitalea	Inf	Inf	0	0	0	0	0	0	-Inf	0.3173	0	0.0008	-0.04	0.8772	0.0072	0.0074
Phocaeicola	Inf	Inf	0	0	-Inf	0.3173	0	0.0004	Inf	0.3173	0.0004	0	0	0	0	0
Phyllobacterium	Inf	Inf	0	0	0	0	0	0	-Inf	0.3173	0	0.0012	-1.46	0.0003	0.0146	0.0402
Polyangium	0	0	0	0	0	0	0	0	0	0	0	0	Inf	0.3173	0.0004	0
Polymorphobacter	0	0	0	0	0	0	0	0	0	0	0	0	-Inf	0.0682	0	0.0022
Porphyrobacter	Inf	Inf	0	0	-Inf	0.3173	0	0.0004	0	0	0	0	0	0	0	0
Prevotellaceae_NK3B31_group	-Inf	0.1468	0	0.0014	-Inf	0.3173	0	0.0006	0.42	0.9422	0.0008	0.0006	Inf	0.3173	0.0003	0
Prevotellaceae_YAB2003_group	Inf	Inf	0	0	0	0	0	0	Inf	0.3173	0.0006	0	Inf	0.3173	0.014	0
probable_genus_10	Inf	Inf	0	0	Inf	0.3173	0.0012	0	0	0	0	0	Inf	0.3173	0.0008	0
Promicromonospora	0	0	0	0	0	0	0	0	0	0	0	0	Inf	0.3173	0.0016	0
Proteiniphilum	0	0	0	0	0	0	0	0	0	0	0	0	0.13	0.7407	0.0045	0.0041
Proteus	-Inf	0.3173	0	0.0008	-Inf	0.1468	0	0.001	0.51	0.9422	0.001	0.0007	0	0	0	0
Providencia	-Inf	0.3173	0	0.001	0	0	0	0	0	0	0	0	0	0	0	0
Pseudacidovorax	0	0	0	0	0	0	0	0	0	0	0	0	-0.25	0.9293	0.0037	0.0044
Pseudarthrobacter	0	0	0	0	0	0	0	0	0	0	0	0	-Inf	0.3173	0	0.0005
Pseudolabrys	-Inf	0.1468	0	0.0128	Inf	0.3173	0.0067	0	0	0	0	0	Inf	0.3173	0.0016	0
Pseudonocardia	Inf	Inf	0	0	0	0	0	0	-Inf	0.3173	0	0.0031	0	0	0	0
Pseudorhizobium	Inf	Inf	0	0	Inf	0.3173	0.0018	0	-1	0.9422	0.0004	0.0008	0	0	0	0
Pseudosphingobacterium	-Inf	0.3173	0	0.0004	0	0	0	0	0	0	0	0	0	0	0	0
PseudoxanthomoInfs	0	0	0	0	0	0	0	0	0	0	0	0	Inf	0.0682	0.0037	0
PusillimoInfs	Inf	Inf	0	0	-Inf	0.3173	0	0.0016	0	0	0	0	Inf	0.3173	0.002	0
Pyramidobacter	Inf	Inf	0	0	Inf	0.3173	0.0008	0	0	0	0	0	-Inf	0.3173	0	0.0011
Raoultella	Inf	Inf	0	0	Inf	0.3173	0.0034	0	0	0	0	0	0	0	0	0
Rhizobium	Inf	Inf	0	0	0	0	0	0	0	0	0	0	Inf	0.3173	0.0007	0
Rhizorhapis	Inf	Inf	0	0	Inf	0.3173	0.0007	0	0	0	0	0	0	0	0	0
Rhodoligotrophos	Inf	Inf	0	0	-Inf	0.3173	0	0.0004	0	0	0	0	0	0	0	0
Rhodopila	Inf	Inf	0	0	0	0	0	0	Inf	0.3173	0.0009	0	0	0	0	0
Roseimaritima	Inf	Inf	0	0	-Inf	0.3173	0	0.0068	0	0	0	0	Inf	0.3173	0.0004	0
Roseococcus	0	0	0	0	0	0	0	0	0	0	0	0	-Inf	0.0682	0	0.0032
RoseomoInfs	Inf	Inf	0	0	0	0	0	0	0	0	0	0	-Inf	0.0052	0	0.0065
Rubellimicrobium	0	0	0	0	0	0	0	0	0	0	0	0	0.13	0.7606	0.0107	0.0098
Rubinisphaera	Inf	Inf	0	0	-Inf	0.3173	0	0.0004	0	0	0	0	0	0	0	0
S5-A14a	-Inf	0.3173	0	0.0004	0	0	0	0	1.88	0.5432	0.0092	0.0025	0	0	0	0
Scardovia	-Inf	0.0306	0	0.0063	Inf	0.0306	0.0052	0	0	0	0	0	0	0	0	0
Schwartzia	Inf	Inf	0	0	Inf	0.3173	0.001	0	0	0	0	0	Inf	0.1468	0.0012	0
SellimoInfs	0	0	0	0	0	0	0	0	0	0	0	0	-0.68	0.5511	0.002	0.0032
Senegalimassilia	Inf	Inf	0	0	0	0	0	0	-Inf	0.3173	0	0.0008	Inf	0.3173	0.0003	0
Serratia	Inf	Inf	0	0	0	0	0	0	Inf	0.3173	0.0019	0	0	0	0	0
Sharpea	0	0	0	0	0	0	0	0	0	0	0	0	4.27	0.4656	0.0404	0.0021
SH-PL14	Inf	Inf	0	0	-Inf	0.3173	0	0.0013	0	0	0	0	Inf	0.3173	0.0015	0
Shuttleworthia	Inf	Inf	0	0	0	0	0	0	-2.48	0.8645	0.0082	0.0458	0.69	0.8425	0.0029	0.0018
Sinorhizobium	Inf	Inf	0	0	Inf	0.3173	0.0025	0	0	0	0	0	0	0	0	0
Skermanella	0	0	0	0	0	0	0	0	0	0	0	0	0	0.9422	0.0009	0.0009
Smithella	0	0	0	0	0	0	0	0	0	0	0	0	Inf	0.3173	0.0004	0
Solirubrobacter	0	0	0	0	0	0	0	0	0	0	0	0	-Inf	0.3173	0	0.0003
Sphaerochaeta	Inf	Inf	0	0	-1.32	0.4656	0.0006	0.0015	-Inf	0.3173	0	0.0004	0	0	0	0
Sphingobacterium	0	0	0	0	0	0	0	0	0	0	0	0	Inf	0.1468	0.0276	0
SporosarciInf	Inf	Inf	0	0	0	0	0	0	-Inf	0.0306	0	0.0037	0	0	0	0
Staphylococcus	0	0	0	0	0	0	0	0	0	0	0	0	Inf	0.3173	0.0006	0
StenotrophomoInfs	Inf	Inf	0	0	-Inf	0.3173	0	0.0008	2.12	0.0413	0.0074	0.0017	-0.89	0.0032	0.085	0.158
Steroidobacter	Inf	Inf	0	0	-0.58	0.9422	0.0004	0.0006	-Inf	0.3173	0	0.0013	0	0	0	0
Streptobacillus	Inf	Inf	0	0	0	0	0	0	0	0	0	0	Inf	0.3173	0.0018	0
SuccinivibrioInfceae_UCG-002	0	0	0	0	0	0	0	0	0	0	0	0	0.26	0.9422	0.0006	0.0005
Sutterella	-Inf	0.3173	0	0.0009	3	0.1362	0.0056	0.0007	1.44	0.1029	0.0046	0.0017	2.9	0.6574	0.0217	0.0029
SWB02	0	0	0	0	0	0	0	0	0	0	0	0	-Inf	0.3173	0	0.0003
Synergistes	0	0	0	0	0	0	0	0	0	0	0	0	-0.76	0.2582	0.0039	0.0066
T2WK15B57	Inf	Inf	0	0	-Inf	0.3173	0	0.0088	-0.77	0.0265	0.0147	0.025	-0.15	0.5792	0.0075	0.0083
Tabrizicola	0	0	0	0	0	0	0	0	0	0	0	0	-Inf	0.0001	0	0.0402
Tagaea	0	0	0	0	0	0	0	0	0	0	0	0	Inf	0.3173	0.0003	0
Taibaiella	0	0	0	0	0	0	0	0	0	0	0	0	Inf	0.3173	0.0039	0
Terrimicrobium	Inf	Inf	0	0	-Inf	0.3173	0	0.0004	0	0	0	0	-Inf	0.1468	0	0.0013
Thauera	Inf	Inf	0	0	0	0	0	0	Inf	0.3173	0.0008	0	1.96	0.6267	0.0074	0.0019
ThermomoInfs	0	0	0	0	0	0	0	0	0	0	0	0	-0.26	0.4673	0.0056	0.0067
Thermotalea	Inf	Inf	0	0	0	0	0	0	Inf	0.3173	0.0004	0	0	0	0	0
ThiopseudomoInfs	0	0	0	0	0	0	0	0	0	0	0	0	Inf	0.3173	0.0008	0
Tissierella	0	0	0	0	0	0	0	0	0	0	0	0	-Inf	0.3173	0	0.0013
Tistrella	0	0	0	0	0	0	0	0	0	0	0	0	0.17	0.1124	0.9764	0.8683
Truepera	Inf	Inf	0	0	0	0	0	0	-Inf	0.3173	0	0.0017	1.91	0.5432	0.0015	0.0004
Trueperella	Inf	Inf	0	0	0	0	0	0	4.25	0.4656	0.0114	0.0006	Inf	0.3173	0.0092	0
Tuzzerella	Inf	Inf	0	0	0.42	0.9422	0.0012	0.0009	0	0	0	0	-0.12	0.9628	0.0093	0.0101
UC5-1-2E3	0	0	0	0	0	0	0	0	0	0	0	0	Inf	0.3173	0.0006	0
UCG-003	Inf	Inf	0	0	-Inf	0.3173	0	0.0008	0	0	0	0	0	0	0	0
UCG-008	0	0	0	0	0	0	0	0	0	0	0	0	2.29	0.8288	0.0044	0.0009
Ureaplasma	Inf	Inf	0	0	0	0	0	0	0	0	0	0	Inf	0.1468	0.0009	0
Ureibacillus	0	0	0	0	0	0	0	0	0	0	0	0	0.19	0.6267	0.0008	0.0007
UTCFX1	0	0	0	0	0	0	0	0	0	0	0	0	Inf	0.3173	0.0003	0
Vagococcus	0	0	0	0	0	0	0	0	0	0	0	0	-Inf	0.3173	0	0.0005
Variovorax	Inf	Inf	0	0	Inf	0.3173	0.0014	0	0	0	0	0	0	0	0	0
Virgibacillus	Inf	Inf	0	0	-Inf	0.0306	0	0.0071	-1.93	0.4656	0.0005	0.0019	0	0	0	0
Vulcanibacillus	0	0	0	0	0	0	0	0	0	0	0	0	Inf	0.3173	0.0005	0
W5053	Inf	Inf	0	0	0	0	0	0	-Inf	0.3173	0	0.0005	0	0	0	0
Waddlia	Inf	Inf	0	0	-Inf	0.3173	0	0.0004	0	0	0	0	0	0	0	0
Weissella	0	0	0	0	0	0	0	0	0	0	0	0	-0.43	0.7227	0.0026	0.0035
Oligosphaeraceae Z20	-Inf	0.3173	0	0.0017	-Inf	0.0682	0	0.0045	0	0	0	0	0	0	0	0

## Sheet: Table S5
Table S5.The predicted function of gut microbiota in dairy cows from late gestation to early lactation
KO	Description	Time = d -7										Time = d -7										Time = d 0										Time = d 0										Time = d +7
		HE1	HE2	HE3	HE4	HE5	HE6	HE7	HE8	HE9	HE10	HYK1	HYK2	HYK3	HYK4	HYK5	HYK6	HYK7	HYK8	HYK9	HYK10	HE1	HE2	HE3	HE4	HE5	HE6	HE7	HE8	HE9	HE10	HYK1	HYK2	HYK3	HYK4	HYK5	HYK6	HYK7	HYK8	HYK9	HYK10	HE1	HE2	HE3	HE4	HE5	HE6	HE7	HE8
K00001	E1.1.1.1, adh; alcohol dehydrogenase [EC:1.1.1.1]	3795.6	3264.7	2611.08	3828.24	2744.82	3081.08	4149.69	3690.33	4063.84	3765.08	2966.16	3084.07	4793.61	3753.67	3628.2	2935.75	3402.34	4018.26	3492.91	3398.58	4188.11	3422.41	3880.54	3382.82	5762.16	5105.28	4275	5197.51	4724.74	3804.38	3199.5	5284.82	6531.15	4020.43	5087.33	5168.67	3992.96	4715.76	3746.66	2644.55	2247.54	2750.04	2988.93	3890.18	5479.24	4104.13	2769.24	5169.01
K00002	AKR1A1, adh; alcohol dehydrogenase (NADP+) [EC:1.1.1.2]	243	207	195	145	237	174	163	277	219	103	137	172	0	158	190	110	159	214	77	155	117	205	161	148	194	263	188	118	209	27	136	99	0	186	88	104	137	173	154	103	156	504	451	289	202	141	430	558
K00003	E1.1.1.3; homoserine dehydrogenase [EC:1.1.1.3]	43082.1	37322.1	39054.7	38086.9	36851.4	31797.5	39830.4	38899.7	35916.4	38529.4	32386.3	36322.3	39285.7	40572.4	33480.3	44551.3	37403.1	39043.2	35809.8	39015.4	39999.9	35952.3	35993.6	38994.7	35402.6	42714.3	36590.6	40777.1	38443.6	38203.3	44032.6	39581.7	42481.2	39061.6	36118.8	36440.3	37887	39733.8	37742.6	39808.1	47365.3	35189.7	39176.4	39254.1	38238.3	40727	35693.5	41375.1
K00004	BDH, butB; (R,R)-butanediol dehydrogenase / meso-butanediol dehydrogenase / diacetyl reductase [EC:1.1.1.4 1.1.1.- 1.1.1.303]	1159	738.67	1046.33	1081.67	779.42	591.33	1636	983.5	1015	952.33	885.67	947	1299.2	890.67	1448	984.33	972	1148.67	962.58	991.08	2211	1094.33	1222.67	971.33	988.67	1733.33	1282.67	1670.67	1131.67	1091	2616.33	1407.67	1715.9	1308	895	1427.67	1193.33	1351	1383	1207	2636.33	809	1566.67	1245	1540	1495	1051.33	1731.25
K00005	gldA; glycerol dehydrogenase [EC:1.1.1.6]	7426.4	7960.15	8644.1	6545.6	8953.5	5772	5873.67	6587.4	5468.9	8751.25	6502.7	6044.3	9492.17	8540.78	7416.12	7905.55	6910.55	8139.75	6674.9	8729.35	11184.1	7825.29	7746.09	8409	6727.33	9605.17	5845.26	9333.57	7966.99	7126.41	8122.75	6700.4	10446.1	8251.75	6728.45	6094.8	6965.6	6547.52	7926.97	9345.8	13686.1	9372.15	8551.3	8482.33	8430.45	7844.83	9191.25	10023.8
K00006	GPD1; glycerol-3-phosphate dehydrogenase (NAD+) [EC:1.1.1.8]	0	0	0	0	0	0	0	0	0	0	0	0	0	0	0	0	0	2	0	0	0	0	0	0	0	0	0	0	0	0	0	0	0	0	0	0	0	0	0	0	0	0	0	0	0	0	0	0
K00007	dalD; D-arabinitol 4-dehydrogenase [EC:1.1.1.11]	15	19	29.5	19	29	0	0.83	17	0	0	0	17	0	0	0	0	3.5	62.67	4.25	22	0	0	6	21	4.5	5.5	3.17	7.83	3.83	0	4	0	6.25	0	12	29	20	0	11.5	9	83	83	90.5	73	107	82	122	59.25
K00008	SORD, gutB; L-iditol 2-dehydrogenase [EC:1.1.1.14]	28141.2	25575.7	25097	24862	27905.9	21477.4	24209.8	25201.4	23385.6	25846.8	23354.8	24921.6	30837.5	28945.6	22068	31681.3	25010.7	25982.7	24644.3	26934.1	25145.5	24071.7	24092.3	27613.5	22320.7	29157.4	23233.5	25509.2	22523	23813	26224.7	24451.1	31784.4	23416	24246.9	23334.4	24868.8	25139.2	24541	24392.3	29930.8	23421.2	24582	25207.5	23835.8	26466.4	23207.7	29521
K00009	mtlD; mannitol-1-phosphate 5-dehydrogenase [EC:1.1.1.17]	615	601.75	789.88	414.5	299	254.33	305	473	348	432	230	270	441.45	378.58	580.33	339.5	278.5	345.62	238.45	386.33	1181.24	311.52	563.21	570.83	549.83	432.84	407.76	794.91	1571.08	779.79	789.83	457.5	708.25	890.08	721.5	331.67	269	1019.24	600.5	1529.83	1985.83	1126.83	488.5	752.5	1028.92	565.83	1409.5	720.75
K00010	iolG; myo-inositol 2-dehydrogenase / D-chiro-inositol 1-dehydrogenase [EC:1.1.1.18 1.1.1.369]	1167.54	829.37	1213	1140.65	840.41	569.25	1622.58	1063.42	1022.74	1027.83	838	982.25	1248.5	827.67	1776.17	934.75	954.5	1679.5	935.5	1051.83	3023.45	1138.5	1389.71	1177.5	1328.5	1952	1501.51	1943.35	1309.49	1086.79	2665.67	1553.58	1594.76	1354.17	930.17	1441.67	1252.97	1391.75	1370.75	1220.55	2937.7	1207.5	1790.09	1447.5	1882	1885.86	1280.65	2753.25
K00011	AKR1B; aldehyde reductase [EC:1.1.1.21]	30	59	40	63	40	30	40	36	49	28	35	55	26	53	22	48	68	0	57	33	74	49	23	13	14	0	29	17	27	14	52	33	55	12	41	33	5	36	38	12	24	13	21	14	30	20	35	21
K00012	UGDH, ugd; UDPglucose 6-dehydrogenase [EC:1.1.1.22]	37967.1	35443.1	35883.4	36735.5	36206.7	31921.3	37972.7	39276.4	37660.3	38661.7	33645	35677.2	40855.1	37868.8	36174.4	38267.3	37740.2	37525.2	34671.9	37398.8	40734.2	35511.8	33880	33008.5	36702.8	37593.9	33937.6	37583.8	37782.5	34599.4	37470.2	35714.2	41267.4	33275.5	35534.1	36429	36042.2	37050.2	35765.9	36960.2	38782.4	39795.8	40329.8	37876.8	40577.1	36133	38026.9	44026.2
K00013	hisD; histidinol dehydrogenase [EC:1.1.1.23]	46339.6	42307.1	42258.1	43359.8	42340.4	37026.2	44839.5	45664	42515.9	44378.7	38234.3	42386	45290.1	45640.8	40151.3	48039.3	43667.4	44275.2	41158.5	44282.5	45379.2	40572.8	40882	42928.2	41349.9	46255	41238.6	44781.7	42854.3	42588.5	44847.9	43091	47953.8	41289.9	42071	42566.4	43048.8	44261.5	42798.7	43981.1	46872.4	42924.7	44047	44125.2	43918.5	43146.1	42384.5	50758.5
K00014	aroE; shikimate dehydrogenase [EC:1.1.1.25]	54160.9	50757.3	52356.4	51621.4	53037	44528.2	51727.5	54487.1	50630.3	54398.4	46517.8	50677.8	55871.2	54853.8	48426.4	56753	52437.9	55603	49397.3	54334.7	55986.7	50159.3	48103.6	53184.2	48956.9	55694.3	46690.9	53258.6	51863.6	49630.4	53702.2	49758.9	57728	49563	49538.8	48736.9	50935.6	52458.6	51169.5	52854.2	59425.2	53203.7	54030.6	53613.5	55425.9	52529.1	53233.5	65309.3
K00015	gyaR, GOR1; glyoxylate reductase [EC:1.1.1.26]	319.33	232.67	212	339.5	289.16	147.5	382.17	214.67	257.99	196.33	185.5	193	124	217.67	318.84	151	226.5	247	309.5	282.33	207	194	175	153	272.5	716.5	316	160	245.5	220	230.67	393.33	299.51	191.67	216.67	288.17	260.17	223	135	143.5	111.5	102	88.34	188	172	232	105	203.5
K00016	LDH, ldh; L-lactate dehydrogenase [EC:1.1.1.27]	37620.4	33949.3	36056.8	33339	34071.3	28259.2	34214.4	34696.7	32204	34919	29607.3	32866.8	35428.6	35859.8	33089	40309.1	33498.6	35800.9	31987.1	35835	38347	32012.3	32741	35612.2	30964.9	37340.2	32018.5	36064.7	33278	33758.8	39695.7	33638.7	39086.4	33841.8	32587.9	31231	33399.5	34685.7	33505.4	37331.1	44202.7	33376.7	38854.9	35161.8	34632.1	36250.7	33406.4	39543.1
K00018	hprA; glycerate dehydrogenase [EC:1.1.1.29]	32292.9	29840	30738.4	29841.2	31676.8	26113.1	29500.9	31422.7	29981.5	32176.8	26967.4	29688	34325.9	32770.6	27292.4	34665.2	30652.2	31725.7	29075.7	30715.4	32198.2	27896.7	29487	31883.5	28412	32119.4	27069.5	30408.8	29270.1	28417.8	28153.8	27974.3	35461.5	27688	28953.9	26915.2	29265	29266.9	28832.2	30202.4	34204.2	31449.9	30892.4	30295.8	31745.3	30901.7	29317.2	36695.1
K00019	E1.1.1.30, bdh; 3-hydroxybutyrate dehydrogenase [EC:1.1.1.30]	436.67	426.67	367	502.5	410.5	181	581.33	529.67	374.99	510.17	223.5	337.16	165.45	390.67	429.17	224.5	345.5	723.66	472	451.33	1361.34	554.34	906.84	547	444.84	703.84	814.5	382.34	591.34	284.66	441.51	440.33	593.32	286.33	427.17	1034.33	670.01	476.34	563	422.66	350.66	1387	237.34	546.5	409.66	256.16	625	699
K00020	mmsB, HIBADH; 3-hydroxyisobutyrate dehydrogenase [EC:1.1.1.31]	6020.19	4985.87	6391.3	5478.3	4400.92	3898.33	5956.74	5383.37	5485.69	5864.67	4501.6	4409.56	5682.48	5439.6	4885.77	5947.4	5173.4	5556.33	4540.6	5713.21	7702.04	5225.54	4679.34	4691.33	5217.67	6545.51	5188.17	6453.2	6151.51	6131.66	10589.3	7089.53	8280.42	6541.16	6080.27	6638.9	5591.81	7202.61	5661.4	6698.39	9038.59	4727.53	4915.74	5761.5	6618.93	6633.32	5313.5	6980
K00021	HMGCR; hydroxymethylglutaryl-CoA reductase (NADPH) [EC:1.1.1.34]	0	0	0	3	0	2.33	0	2	2	0	0	1	3.33	1.33	1.33	0	3	2	0	2.33	2	2	0	1.33	1.33	1.67	2.67	0	1.67	0	2.33	2	0	2.33	1	2.67	2	1.67	0	2.33	1.33	1.33	2	1	3.67	3.33	0	6
K00023	phbB; acetoacetyl-CoA reductase [EC:1.1.1.36]	239.67	183	161.5	300	212.34	95.33	292.66	242.5	187.5	154.84	139	188.66	99.83	197.33	138.83	102.5	176.5	154	246.5	284.83	184.84	166.84	134.34	191.17	222.67	335.17	152.67	111.34	205.51	139.16	210.67	286	217.82	148.49	171.5	371.83	257.84	190.01	158	123.49	62.99	62.83	36	90.5	102.99	44.67	36	212.16
K00024	mdh; malate dehydrogenase [EC:1.1.1.37]	10990.2	12235.7	11183.2	12589.5	12616	11916.5	12784.1	14772.2	14684.8	13445	13408.5	13044.6	16213.4	12620.7	14249.8	11254.6	14152.8	13646.8	12051.9	12792.6	12698.6	12378.5	10646.2	9496.35	14017.7	10708	10628.2	10422.3	14670.9	11524.6	9245.66	11412.5	13355.7	10102.2	12340.3	13632.7	12189.9	12890.8	11299	12204.5	7201.77	14148.3	11186.8	12640.3	14539.8	10837.5	14628.1	19609.8
K00025	MDH1; malate dehydrogenase [EC:1.1.1.37]	111	58	53	103	129	45	92	73	104	53	109	57	84	63	59	80	100	189	113	73	105	64	115	65	87	87	0	61	95	55	37	119	122	56	145	34	77	43	46	92	125	37	59	98	121	65	103	231
K00027	ME2, sfcA, maeA; malate dehydrogenase (oxaloacetate-decarboxylating) [EC:1.1.1.38]	41194	36952.5	37311.8	36572.1	36952.9	30914.7	37769.3	37895.5	35280.1	38154.9	32431.2	35872.8	38995.4	39098.8	31161.4	43857.2	36626.6	37877	34994.3	38222.6	39800	35111.9	35540.6	38271.2	33928.1	40681.9	34668.3	38586.2	35212.6	37081	42199.6	37719.3	42405.2	36754.5	35737.1	35264.9	36969.1	38242	36131.8	39818.5	44666.7	34860	36721.4	37963.3	36690.2	39503.2	35304.4	39428.8
K00029	E1.1.1.40, maeB; malate dehydrogenase (oxaloacetate-decarboxylating)(NADP+) [EC:1.1.1.40]	8632.62	9371.2	8687.58	10125.2	10040.7	9891.41	9894.94	11880.3	11770.3	10464.8	10293.3	9903.7	11884.7	10371.4	11090.5	8561.48	11006.8	10933.9	9464.36	9909.24	8059.8	9078.12	8316.71	7547.32	11594.2	8649.12	7894.01	8171.84	11901.7	9170.21	6771.33	9132.82	10950.4	7728.59	10538.7	11128.7	9156.8	10443.2	9069.99	9623.28	5493.57	11820.1	9209.78	9596.18	11204.1	7884.61	11819.7	16178.2
K00030	IDH3; isocitrate dehydrogenase (NAD+) [EC:1.1.1.41]	1471.5	1434.91	1551.09	1456.17	1072.91	1007.33	1334.75	1259.49	1312.34	1490.58	1162.16	1192.49	1891.08	1596.42	1284.43	1635.09	1356.66	1332.67	1264.08	1668.33	1853.58	1711.92	1618.67	2425.84	1252.83	1887.33	1335.25	1692.92	1244	1818	2131.59	1761.17	2296.34	1662.25	1681.59	1558.84	1555.34	2213.25	1902.5	1773.17	1908.83	1403.67	1403.35	1778.67	1435.99	2440.17	1418.26	1059.75
K00031	IDH1, IDH2, icd; isocitrate dehydrogenase [EC:1.1.1.42]	41077.6	36824.9	36952.6	37517.3	37225.7	32255.4	39032.8	39885.2	36112.1	37654.2	32952.7	37093.3	38414.7	40554.8	35599.6	42445.2	37426.5	39743.4	36259.5	39130.8	39230.4	35172.4	36095.5	37231.3	35566.2	40804.9	36131.5	39399	37327	36334.1	38095	37170.3	39607.9	35522.3	36095.8	36828.6	37247.2	37495	36821.5	38172.9	39972.1	37275.3	38496	37522.4	36109.3	35376.9	36060.6	46690.4
K00032	E1.1.1.43; phosphogluconate 2-dehydrogenase [EC:1.1.1.43]	0	0	0	0	0	0	0	0	11	0	3	0	0	0	0	0	0	248.83	0	0	0	0	8	0	6	0	0	0	8	0	0	8	0	0	0	0	0	0	0	0	13	0	0	15	32	17.83	0	256.5
K00033	PGD, gnd, gntZ; 6-phosphogluconate dehydrogenase [EC:1.1.1.44 1.1.1.343]	8585.29	8253.04	8857.58	8917.57	8550.5	8496.91	10135.2	10215.9	9728.82	9108.74	9272.17	8829.25	10347.2	8958.67	11275	8689.58	9168.92	10299.2	8448.03	9504.24	7753.62	8453.39	7560.05	6667.16	8743.33	8412.42	8858.18	8616.33	10398.1	9724.87	10630.8	8441.65	8962.41	8561.75	9274.68	10429.8	8625.3	11521.5	8528.34	9273.05	8017.53	8474.36	10315.5	8419.01	9381.17	8578.19	10118.5	15535.4
K00034	gdh; glucose 1-dehydrogenase [EC:1.1.1.47]	712.33	793.67	493.5	605.5	787.16	625	653	618.17	619.49	667.83	727.5	514	945.2	674.67	380.67	796.5	632	948.17	607.25	692.83	486	555.5	602	542.5	675.5	901	550	552.5	615.5	690.5	519.67	817.33	1263.66	658.17	656.17	760.17	646.67	611	498	592	393	422.5	494.34	585.5	292.5	548	526.5	592.25
K00035	gal; D-galactose 1-dehydrogenase [EC:1.1.1.48]	57.33	12	28	25	44	23	31	44	7	23	33	5	20	27	29	24	7	73	46	26	33	0	20	0	11	245.5	17	16	27	17	59	42	44	37	34.5	8	6.5	18	13	8	21	31	19	0	5	7	0	84.5
K00036	G6PD, zwf; glucose-6-phosphate 1-dehydrogenase [EC:1.1.1.49 1.1.1.363]	6316.46	5550.21	6343.08	6396.07	5424.58	4955.91	7826.7	7039.09	6478.48	6216.41	6155.67	5765.58	7052.53	5974.34	8590.34	5935.58	6437.42	7950.5	5676.03	7382.32	6179.79	5981.56	5714.05	4997.66	5851.17	6876.59	7454.18	6866.5	7105.92	7005.87	9325.67	6549.48	6432.25	6407.75	7069.68	8239.84	6257.64	8535.16	6508.84	6962.38	6345.19	5734.03	7948.35	6381.85	7212.5	6682.19	6958.48	11637.6
K00038	E1.1.1.53; 3alpha(or 20beta)-hydroxysteroid dehydrogenase [EC:1.1.1.53]	21	0	9	12	30	0	30	0	37	0	0	0	23	0	159	0	0	7.5	22	50	33	0	12	3	6	50	12	0	9	0	29	0	88	0	23	10	0	36	0	27	15	0	0	3	3	0	7	129
K00039	rbtD; ribitol 2-dehydrogenase [EC:1.1.1.56]	29.66	0	37.5	19	29	4	10	6	0	12	0	5	0	4	0	7	3.5	61	10	0	0	0	14	5	12.5	56	11.17	11.83	12.83	17	7	0	9	0	12	8	20	3	11.5	7	80	83	90.5	73	112	86	118	32
K00040	uxuB; fructuronate reductase [EC:1.1.1.57]	5006.03	5456.7	5885.3	4995.3	7191	3954	4295	5021.7	3675.7	6763.5	4400.1	4861.4	6408.5	6492.1	4768.6	5679.4	5386.4	5917.5	5318.05	6985.8	9373.7	6582.84	6969.42	7080	4401	8516.17	4942.68	7359.82	4737.82	5071.08	5553	4476.2	7477.95	5512.5	5334.6	4638.4	5245.8	5402.17	6779.9	6004.9	10004.1	8317.7	6819.9	6729	7455.6	7035.5	7002	7340.75
K00041	uxaB; tagaturonate reductase [EC:1.1.1.58]	5169	5887.9	6098.05	5785.2	7805	4935.75	4679.53	5684.2	4478.2	7156.25	5574.4	5153.45	7146	6858	5626.4	5744.55	5734.7	6519.92	5951.3	7052.05	8662.75	6452.99	6507.71	7273	4774.5	8268.92	4759.01	7787.49	5305.24	4994.04	5635.5	4465.85	7819.2	5214.25	5189.6	5110.9	5544.6	5079.92	6634.4	5910.85	9422.75	7635.6	7396.25	7195.85	7481.1	5564.6	6971.65	9527.75
K00042	garR, glxR; 2-hydroxy-3-oxopropionate reductase [EC:1.1.1.60]	2545.37	2499.54	3233.3	1816.8	2122.33	2041	2042.33	2247.04	2260.18	2770.67	2205.1	1788.39	4023.5	2552.94	3235.94	2752.9	2219.4	2546	1940.75	2834.46	2681.71	2176.85	2174.72	2328.67	2292.84	2648.18	1679.85	2389.99	3234.16	2899.28	3001.35	2586.36	4664.54	2787.33	2287.44	2060.23	2084.65	2886.18	2079.57	5198.89	4805.09	2547.2	2415.58	2638	4702.92	3997.5	3646	3327.08
K00045	E1.1.1.67, mtlK; mannitol 2-dehydrogenase [EC:1.1.1.67]	24.13	1.2	8	21.4	7	4	62	16	26	21	11	24	16.5	15	13	7	15	274.83	14	22	30.2	4.5	17	0	14	353.5	135	9	17	17	29	24	14	6	10	46.5	30.8	16	14.5	19.3	38.2	24	21	15	40	27.03	2.9	330.5
K00046	idnO; gluconate 5-dehydrogenase [EC:1.1.1.69]	24531.5	23798.6	23804	23827.2	26795.8	19479.2	22946.9	25301.9	23079.2	25732.2	21360.4	23484.8	30028.5	26859.2	23175.7	27515.5	24279.2	24716.1	23335.1	25797.4	24058.4	22423.5	23848.9	24526.5	22240.7	26057.1	22147.3	24151.3	22269.1	22561.4	22490.8	21957.7	31312.5	21687.8	25257.3	22300.4	23146.9	24259.5	23916.4	24096.7	26229.1	22969.6	22812.6	24204.8	25017.4	24340.1	22993.7	33198.8
K00048	fucO; lactaldehyde reductase [EC:1.1.1.77]	6110.12	6525.9	7118.8	5930.95	8459.25	4980.75	5176.37	6083.95	4782.45	8208	5043.4	6234.15	8811.7	8458.57	8676.1	6591.82	6320.32	7280.5	6551.35	8802.8	11117.6	7656.7	8070.21	8447	5896.83	10399.2	5570.44	9088.69	6001.66	5690.79	6361.25	5921.35	10668.7	6837	7217.37	5624.9	6558.3	6651.85	7366.32	6747.45	11457.5	10437.1	10855.5	8408.6	9560.85	7420.7	8506.35	9997.55
K00050	ttuD; hydroxypyruvate reductase [EC:1.1.1.81]	1276.34	1262	935	1320.5	1275.01	1063.5	1268	1022.5	981.5	1072.51	1132	970.99	1252.5	1285	789.67	1232.5	1130	1324.82	1174	1177.5	1011.51	1129.01	970.01	971.17	1281.51	1678.84	1200	1080.51	1135.01	1182.49	976.01	1509.5	1532.82	1217.49	1231	1641.99	1332.51	1456.51	1116.17	948.49	835.99	847.5	962.5	1104.5	707.32	1082.5	964	804
K00051	E1.1.1.82; malate dehydrogenase (NADP+) [EC:1.1.1.82]	0	0	0	0	0	0	0	0	0	0	0	0	0	0	0	0	0	0	0	0	0	0	0	0	0	2	0	0	0	0	0	0	0	0	0	0	0	0	0	0	0	0	0	0	0	0	0	0
K00052	leuB, IMDH; 3-isopropylmalate dehydrogenase [EC:1.1.1.85]	48433.8	45084.5	44434.4	45451.5	45191.4	39196.6	46808.1	48031.6	45165.9	46846.9	41471	45028	48947.8	47807.9	42774.9	50610.3	46654.4	47529.2	43549.6	47066.6	48721.2	43601.3	42795.7	44624.5	43944.6	47820.3	42931.4	46323.5	45160.3	44594	47051.8	44877	50283.8	43222.6	43746.2	44885.1	45651.8	46310.5	44293.2	46471.1	48152.6	44842.2	46036.4	46231.2	46350.2	45448.6	44923.9	54166
K00053	ilvC; ketol-acid reductoisomerase [EC:1.1.1.86]	47330.8	43623.8	43598.4	44484.5	44195.9	38656.6	45717.4	47260	44524.9	45652	40161	43753	47010.3	47020.3	41594.3	49593.3	44615.4	46204.7	42470.6	45150.5	45319.2	41609.3	41446.7	43618.5	42780.6	46893.3	42003.4	45330	44686.3	43181	45385.2	43871.7	49210.8	42210.9	42919.6	43707.4	43912.1	45182.5	43842	44795.6	47382.1	44642.7	45450.6	45058.2	45062.2	43758.6	44427.9	53604.3
K00054	mvaA; hydroxymethylglutaryl-CoA reductase [EC:1.1.1.88]	2468	3220	2424	2602	3249.58	2528.5	2417.5	2897	3168	3160.5	3556.17	3206	4000.5	2434	2840	2993.67	3617	3809	2892.5	3083.42	3596.75	3327.17	2103	1888	3070.5	1833	2022	1931.5	2806.58	2383.5	2356.17	2192.5	2695	2239	1852	2862.33	3041.83	2316	1932.67	2860	1456.33	2273	2227	2600	2576.67	2291.5	2928.33	4420.84
K00055	E1.1.1.90; aryl-alcohol dehydrogenase [EC:1.1.1.90]	39.99	0	36	43	59	0	30	2	37	2.5	7	8	23	0	63	0	3.5	87.5	28	42	33	0	0	9	0	38	0	4	9	0	31	0	58	0	35	14	20	36	11.5	34	78	83	91.5	76	107	82	125	162
K00057	gpsA; glycerol-3-phosphate dehydrogenase (NAD(P)+) [EC:1.1.1.94]	50172.8	46933.1	47078.7	47538.5	47321.9	41245.1	48818	50640.5	48044.4	49173.6	43787.5	47047.1	51626.5	49918.5	45139.9	52864.5	48412.6	50114.6	45264.4	48811.4	50226.2	45805.1	44419.8	45978.5	46219.4	49335.8	44375.1	47691.3	48263.9	46212.3	49667.4	46942.2	52547.8	45259.6	46065	47061.4	47505	49253.2	45994.8	49014.6	49830.5	47360.3	48366.6	48406	48933.9	47459.9	47717.1	58144.6
K00058	serA, PHGDH; D-3-phosphoglycerate dehydrogenase / 2-oxoglutarate reductase [EC:1.1.1.95 1.1.1.399]	77240.3	72391.6	71537.7	73658	75612.1	61733.1	73844.1	77440	72749.6	77062.3	68857.9	72592.8	82866.6	76346	69097.7	83430.1	75313.7	75737.4	70667.6	76027.2	75594.6	71296.2	67561.5	71018.7	68720.7	77172.9	68023.3	70442.5	71455.3	70116.6	76412.3	70676.7	84834.8	68329.5	68485.7	70114.8	72825.6	74387.9	69025.2	74403.3	80823.1	68358.2	73869.8	73971.6	74179.3	73751.3	71413.8	92864.1
K00059	fabG; 3-oxoacyl-[acyl-carrier protein] reductase [EC:1.1.1.100]	160644	144824	146975	150163	151080	128920	150635	156683	148608	151350	136646	143721	171122	156537	136410	171428	150440	154536	141235	148337	142762	136715	132772	142415	136207	149489	137368	144871	142128	141715	155635	144099	174334	135689	139302	139215	142935	150504	142236	149120	156447	135686	141731	145190	144753	147935	137664	169592
K00060	tdh; threonine 3-dehydrogenase [EC:1.1.1.103]	1424.95	1041.2	1301.33	956.24	977.82	1085.66	1092.16	1247.33	1277.34	1258.66	1043.99	924.99	1279.99	1368	1584.19	1437.83	1208.84	954.51	954.11	1336.99	1207.69	1523.46	1197.37	1063.15	1444.32	2639.2	948.51	1069	1463.32	1523.3	1794.99	1489.67	1221.92	1249.68	1207.33	1534.18	1109.96	1685.08	1071.32	1889.3	2038.21	1424.67	1542.18	1312.33	2056.66	2075.21	1781.41	1642.75
K00064	E1.1.1.122; D-threo-aldose 1-dehydrogenase [EC:1.1.1.122]	110.66	29.67	32	85	97.66	36	83.33	99.67	33.99	71.33	64	25	37	31.67	18.67	41	46	8.84	92	53.33	36	9	30	21	23	180.5	37	34	52	27	79.67	69.33	115.01	47.67	25.17	27.67	27.17	54	11	31	22	16	8.34	37	5	13	33	69.5
K00065	kduD; 2-dehydro-3-deoxy-D-gluconate 5-dehydrogenase [EC:1.1.1.127]	8711.33	7196.67	8091.5	7721.5	8125.91	6522.83	7214.75	8115.17	7897.49	7513.33	7298.5	7035	10679.8	7805	7842.5	9889.5	7584.5	7674.67	7088.45	7118.41	4823.5	5871.78	5858.92	6549.33	6077.33	6030.84	6447.68	6541.99	6158.16	6951.08	8182.25	7066.33	10696.3	5854.5	6827.17	5733.34	6399.17	7262.81	6667.5	8244.33	7993.83	5309.83	7226.34	6616.5	7062.67	7765.33	6341	7573.75
K00066	algD; GDP-mannose 6-dehydrogenase [EC:1.1.1.132]	24	2	0	18	47	19	16.2	21	12	2	15	0	20	11	12	17	7	395.33	22	0	20	8	16	0	6	20	0	0	13	0	24	9.4	23	17	29	11	11	16	0	7	21	35.2	43	17.6	32	23.83	0	417.5
K00067	rfbD, rmlD; dTDP-4-dehydrorhamnose reductase [EC:1.1.1.133]	41356.9	39709	41169.9	39674.8	42114	34521.2	39948.8	42758.5	40576.8	44039.2	38136.9	39504.4	46751.6	41796.8	38346.1	43462.8	41997.7	42253.9	37982.9	42299.6	44883.3	39653.2	37148.5	38101	37477.7	42820.7	36070.5	39606.9	39723.2	38219.7	42393.2	38715.8	47517.3	37051.4	38172.1	38417.1	38982.3	40654.5	38056.7	40588	47632.6	40916.3	42491.7	41259.3	43631.6	41336	41478.6	53366.2
K00068	srlD; sorbitol-6-phosphate 2-dehydrogenase [EC:1.1.1.140]	97	89	87	97	136	76	153	170	123	258	50	114	44	57	678	88	113	259	83.2	219	70	92.14	232.71	290	223	202.34	215.68	233.32	223.32	287.29	195	191	197	157	46	50	91	229.57	184	1620	667	416	411	481	1040	512	1182	227
K00073	allD; ureidoglycolate dehydrogenase (NAD+) [EC:1.1.1.350]	91	58	73	91	73	73	108	94	118	199	72	99	74	118	439	104	128	404	103.2	244	95	97	150	267.5	175	123.17	142.84	166.66	145.66	211	340	153	96	109	55	184	45	210	102	940	305	165	159	244	535	357	526	453
K00074	paaH, hbd, fadB, mmgB; 3-hydroxybutyryl-CoA dehydrogenase [EC:1.1.1.157]	58870.3	53941.2	52176.1	54106.1	56908.5	44853.5	53514.9	56863.6	52347.5	53729	49967.1	53249.9	64398.8	57123.6	49833.3	65627.6	53849.9	54962.2	51736.7	53707.9	47809.8	48898.6	48185.6	50097.2	48661.9	52140.9	48637.5	48131	49956.1	50913.3	53401.2	50776.6	65565.7	47041.4	52118	48613.5	52769.2	53190.8	48492.8	52733.4	52820.9	43008.8	48730.2	50641.3	47602.1	51852.8	46723	67446.4
K00075	murB; UDP-N-acetylmuramate dehydrogenase [EC:1.3.1.98]	49811	46909.6	47074.3	47287.6	47435.6	40956.2	48477.2	50525.1	47947.6	49172.3	43576.5	47138.8	51894.3	49749.8	45088.3	52659.7	48761.5	50195.5	45153.7	49135.4	49855.7	45369.2	43994.9	45856.2	45796.2	48874	43704.6	47119.9	47637.8	46133.6	49145.2	46701	52635.1	45319.8	45761.8	46298.4	47108.3	49139.9	45795.8	49276.4	49963.2	47350.5	48338.4	48183.8	49035.2	48158.1	47708.6	58302.1
K00076	hdhA; 7-alpha-hydroxysteroid dehydrogenase [EC:1.1.1.159]	329.7	295.2	403.8	242.8	223.5	305	247	277.2	300.2	287	164.6	160.9	449.75	396.1	597.6	218.9	309.15	396.75	232.3	455.8	347.2	325.2	228	450	312	343	351	397	357	426	637	370.2	466.2	388	506.1	425.4	275.3	513.6	297.4	1469.4	656.85	431.45	427.4	451	693.85	459.5	649	673.75
K00077	panE, apbA; 2-dehydropantoate 2-reductase [EC:1.1.1.169]	56509.7	49825.8	52641.2	52538.5	55160.4	44940.9	50984.3	55120.3	53348.4	53758.2	49025.8	49126.2	65120.5	55212.2	52000.9	64033.2	52444.4	54296.6	49137.6	50961.7	43678.9	45467.2	44806.9	48353.5	46543.2	49011	46047.6	47839.3	46177.5	48957.3	56614.2	49826.8	66558.4	45689.6	49740.8	45593.7	48542.1	52064.8	49653.1	50512.8	55434.2	41361.6	52085.2	49356.4	50635.2	52302.2	45504.6	64378.4
K00078	DHDH; dihydrodiol dehydrogenase / D-xylose 1-dehydrogenase (NADP) [EC:1.3.1.20 1.1.1.179]	0	0	0	0	0	0	0	0	0	0	0	0	0	0	0	0	0	33	0	0	0	0	19	19	21	0	11	22	18	0	0	0	0	0	0	0	0	0	0	0	16	14	0	11	14	20	0	30
K00082	ribD2; 5-amino-6-(5-phosphoribosylamino)uracil reductase [EC:1.1.1.193]	39	36	38	48	38	0	30	29	51	47	35	28	28	10	31	0	49	52	22	50	33	10	0	23	16	35	25	31	55	0	45	56	66	15	23	15	33	45	0	38	0	0	0	23	16	18	29	139
K00086	dhaT; 1,3-propanediol dehydrogenase [EC:1.1.1.202]	33.8	8	137	54.6	33.8	0	42.2	23.2	7.2	20.3	2.6	15.2	24	10.2	488	13.4	22.5	150	32.2	16.6	946.5	90.6	137.8	39.2	112.9	59.9	59.17	187.89	32.83	24.6	64.4	39.8	73.6	69.2	58.2	16.2	52	30.2	31.1	61.6	120.8	100	142.5	126.8	170.4	97	134	656
K00087	ygeS, xdhA; xanthine dehydrogenase molybdenum-binding subunit [EC:1.17.1.4]	6297.7	5466.2	5091.8	5941.8	5448	4261.5	6252	5597.7	4923.7	5172.5	4476.1	5632.4	4688.5	6383.6	4573.6	7247.4	5104.9	5812.5	5551.3	5207.8	5569.7	5059.2	5996	6678	6157.5	7195.17	5931.67	6316.33	6905.83	5558	5561.75	5260.2	4840.7	6338	5794.6	5750.4	6216.8	5704.6	5844.9	6290.4	7023.6	4289.2	4572.4	5862	4859.1	5069.5	5244	6051
K00088	IMPDH, guaB; IMP dehydrogenase [EC:1.1.1.205]	50554.3	47182.7	47750.5	47777.7	47576.6	41342.9	49223.2	50942.7	48440.4	49666.9	43943.1	47346.1	51935	50202.2	47220.4	53062.4	49106.9	50380.9	45523.7	49686.7	50411.7	46053.4	44656.5	46196.8	46723.1	50276.7	44725.8	48338.9	48812.6	46824.8	49984.7	47581.3	52963.5	45845.1	46323	47484.6	47754.5	49814.5	46418.7	49596.4	50178.6	47743.8	50620.8	48695	49215.9	48345.2	48242.4	58695
K00090	ghrB; glyoxylate/hydroxypyruvate/2-ketogluconate reductase [EC:1.1.1.79 1.1.1.81 1.1.1.215]	37.67	42	41.5	35	60.67	38	37.58	55.5	38	80.67	22	61.33	17	30	339	26	44.5	515.83	46.45	142	49.17	56.81	118.38	139.17	100.67	104.17	100.84	113.33	112.33	127.62	82.67	57	54.16	39.33	23	63.33	28.67	120.24	86.5	804.33	307.33	216	224.5	222	520.66	255.5	563	595.08
K00091	E1.1.1.219; dihydroflavonol-4-reductase [EC:1.1.1.219]	8448	7030	7702	7589.5	7930	6434	7063.08	7947.5	7831.5	7316.5	7157	6986	10567	7716	7397.17	9865	7580	7386.5	6958	6940	4891.5	5849	5698.5	6385.5	5844	5579	6208	5802.5	5737.5	6625.5	8032	6859	10395.5	5553.5	6738	5651.5	6275	7135	6538.84	7184.5	7535.5	4929.5	6966	6222.5	6409	7447.83	5559.5	7294.84
K00094	E1.1.1.251, gatD; galactitol-1-phosphate 5-dehydrogenase [EC:1.1.1.251]	36	23	39	35	52	38	31	32	22	76	22	42	17	27	339	26	44.5	109	37.4	121	26	38	90.71	114.5	86	80.17	75.84	91.66	91.66	117.29	56	47	42	36	23	25	26	111	86.5	803	279	191	198.5	214	490	236	553	101
K00096	araM, egsA; glycerol-1-phosphate dehydrogenase [NAD(P)+] [EC:1.1.1.261]	1379.67	989.5	1618	1314.5	857	632.5	1733.2	1189.5	1095.5	1468.5	977	1187	1446.5	1033.17	1719.5	1163.17	1183.17	1014	1130	1252.5	2615	1328.5	1469	1181.5	1256	2153	1687.5	2207.5	1385.5	1396	2993.5	1773.4	1480.5	1728	1027.17	1655	1452	1717.5	1529.5	1515	3445	1104.7	2062	1687.6	2082	2115	1266.5	1423
K00097	pdxA; 4-hydroxythreonine-4-phosphate dehydrogenase [EC:1.1.1.262]	16061.3	16631.2	16208.6	17448.7	17535.2	15231.4	18020.4	19259.8	18643.3	19506.8	17483.1	16833.2	20014.9	17310.7	18376.2	16611	18585.8	18151.8	16209.4	17963.2	19517.8	18288.1	15441.9	14168.3	18769.7	17691.3	16145.1	16424.5	19464.2	16179.5	18365.6	16993.8	19164.2	15820.1	17231.8	19300.7	17709.5	18157.7	15970	18568.3	17689.6	18857.6	17146.7	18258.7	19977.2	15880.9	20243.4	26185.3
K00098	idnD; L-idonate 5-dehydrogenase [EC:1.1.1.264]	59.66	44	20	53	56	61	62	72	33	97	37	66	53.5	53	359	50	63	49.5	73.25	133	69	38	93.71	109.5	91.5	215.67	75.67	88.83	100.83	122.29	89	60	80.25	65	32	25	22	119	84	803	216	111	99	130	376	160	435	125.25
K00099	dxr; 1-deoxy-D-xylulose-5-phosphate reductoisomerase [EC:1.1.1.267]	48783.8	44858.1	45299.7	45936.5	45295.4	39709.1	47460.2	48722.5	45898.4	47245.6	41163.3	44859.1	48924.5	48550.5	42920.9	51061.9	46483.6	47228.5	43455.9	46939	47250.4	43389.9	43054.8	44751.5	44330.4	48598.8	43174.1	46657.8	46469.8	45151.8	47835.2	45909.2	51088.8	44218.6	45098	45478.6	45516.8	47997.2	45144	47321.6	48769.6	45881.3	46876.6	46855.8	46766.2	46333.4	45715.8	54467
K00100	bdhAB; butanol dehydrogenase [EC:1.1.1.-]	42874.5	38476.5	38724.1	38606.7	38859.3	31644.4	40369.7	40516.3	38423.7	41965.7	34245.5	37066.6	42916.2	40497.9	33433.9	44449.9	39390.2	39478.6	36945.1	40731.9	43542.8	38347.2	38711.5	39625.5	37528	44737.3	37193.7	41723.3	37993.7	39129.1	44172.1	39910.8	49594.8	38865.3	38902.5	37565.2	39601	41452.4	38681.7	40336.2	48750.8	39798.1	40792.6	40328.8	42416	43686.9	37013.2	47225.8
K00101	lldD; L-lactate dehydrogenase (cytochrome) [EC:1.1.2.3]	456.99	341.5	371.5	423	519.5	261.33	564.58	383.25	359.5	393.5	323	299.5	292.58	343.33	579.83	275	368.5	841.67	427.95	573.83	494.25	346.64	320.71	360.83	337.33	819.84	336.51	314.66	418.08	474.29	477.83	401.5	601	290.83	388.5	532.17	374.5	478.24	344	1099.83	604.33	490.83	491	446.5	920.17	580.33	922	1120.25
K00102	LDHD, dld; D-lactate dehydrogenase (cytochrome) [EC:1.1.2.4]	384.33	240.67	176	475	285.5	189	477	291.17	193.49	198.5	170.5	215.33	137	342.17	292.67	154	254	264	378.5	286.83	274.17	262.67	228.67	288.5	482.67	549.67	341	414.17	415.17	199.83	211.34	507.83	305.34	352.5	330.17	671	410.84	452.67	316	172.33	61.33	99.5	91.34	250.5	113.33	58.5	72	181
K00103	GULO; L-gulonolactone oxidase [EC:1.1.3.8]	2	0	0	4	0	0	0	0	0	0	0	0	0	0	0	0	0	0	4	7	0	0	3	0	0	6	0	0	0	0	0	4	0	0	0	0	0	0	0	0	0	0	0	0	0	0	0	69
K00104	glcD; glycolate oxidase [EC:1.1.3.15]	6088.25	4568.92	4399.08	6070.54	3840.67	4032.83	6796.65	5113.4	4413.23	5580.51	4320.19	4487.22	4577.16	5029.49	5021.45	5751.88	5145.09	5369.92	4755.51	4870.69	9678.91	6019.94	5318.43	5275.89	6992.29	7663.66	7102.75	7688.85	6196.16	6182.54	9107.05	7594.6	4269.54	7119	6064.65	8539.91	6142	7280.66	6500.36	6138.7	6700.86	3903.09	3819.02	6835.93	5651.7	5708.68	4753.26	4608
K00105	E1.1.3.21; alpha-glycerophosphate oxidase [EC:1.1.3.21]	0	0	0	0	0	0	60	56	51	60	0	0	0	0	0	0	0	0	0	0	0	0	34	26	39	42	49	30	40	40.5	64	67	116	60	0	19	0	0	0	0	6.5	9	5	0	0	21	38	33
K00108	betA, CHDH; choline dehydrogenase [EC:1.1.99.1]	325	250	280	355	364.67	154.33	385.07	337.75	278	293.67	230	238.33	177.33	213.33	459.33	158	240.5	1087.67	326.45	443.33	283.67	189.81	241.38	286.83	246	718.01	245.51	244.33	351	261.62	391	319	431.83	161.66	201.5	402	274.17	329.91	200.17	949.66	431.66	267.33	292.5	334	705	372.99	605	1386.42
K00109	L2HGDH; 2-hydroxyglutarate dehydrogenase [EC:1.1.99.2]	0	0	0	4	0	0	0	0	0	0	0	0	0	0	2	0	0	0	4	7	0	0	3	0	0	21	0	0	0	0	0	4	0	0	0	0	0	1	0	0	1.5	0	0	0	0	0	0	0
K00111	glpA, glpD; glycerol-3-phosphate dehydrogenase [EC:1.1.5.3]	18231	16625.1	17430	16447.9	16671.4	13433.5	16988.9	16317.4	14287.2	17787.6	13567.5	15271.3	17180.7	18607.7	15043.5	18116.5	16394.5	17059.6	15309.8	18533.6	22626.8	17466.2	16549.8	16265.5	16318.8	21656.4	16191.5	21338.8	18090.5	17203.7	22441.8	18524.9	19248.7	18854.7	16923.1	17712.7	17373.6	18960.9	17275.1	20013.1	25111.8	18686.6	16551.9	18949.8	19543.4	19686.5	18472.8	18080.1
K00112	glpB; glycerol-3-phosphate dehydrogenase subunit B [EC:1.1.5.3]	340	307	231.5	405	214	230.33	495.2	299	205	298	221	307	107.33	295.33	753.33	215	281.17	616	308.2	329.33	883.17	250.81	466.71	382.83	484.33	644.84	507.51	729.66	519.33	327.29	365.33	489.4	273	361.33	315.34	563	335	552.24	531.5	955	493.33	423.53	442.5	590.6	837.67	422.33	813	739
K00113	glpC; glycerol-3-phosphate dehydrogenase subunit C [EC:1.1.5.3]	342	314	241.5	425	243	230.33	503.2	304	225	300	224	307	114.33	308.33	765.33	215	293.17	622	330.2	329.33	895.17	259.81	477.71	393.83	489.33	644.84	513.51	734.66	523.33	327.29	372.33	496.4	290	361.33	333.34	571	342	559.24	545.17	955	493.33	423.53	442.5	574.6	863.67	424.33	815	741.67
K00114	exaA; alcohol dehydrogenase (cytochrome c) [EC:1.1.2.8]	89.67	61	86.5	127	90.67	30	96.83	84.5	87.5	82.17	122	2.33	138	42	22.5	70.5	82.5	361.83	93.5	84.5	81.17	85.17	66.67	23.19	21.67	289.48	55	60.67	39.17	18.83	108.67	108	160.14	52.83	75	66.83	76.67	100.67	60	90.83	38.33	7.5	8	17.5	66.64	49.52	12.5	397.81
K00116	mqo; malate dehydrogenase (quinone) [EC:1.1.5.4]	199	138.67	142.83	176.67	247.67	107.33	179.42	139.75	180	124.33	159.67	120	122.7	120.67	548	130.33	168	1112.66	177.03	215.33	187.5	151.47	283.38	207.83	216.17	273	232.68	198.16	234.66	215.29	115.83	261.67	413.15	114	234	122.67	169.33	314.57	173	925	528.33	399	422.67	459	793	435.66	751.83	1169.5
K00117	gcd; quinoprotein glucose dehydrogenase [EC:1.1.5.2]	189.33	178	112.5	237.5	150	91	224.08	142	126	174	137	107	170.5	120	494.17	174.5	155.5	653.5	173.2	188	192	191.78	201.71	186.17	182	955.5	333.84	343.66	255.66	259.29	222	244	218.33	280	135.5	163	112	315.64	175.5	864	367	275	279.5	359	559.33	418.5	621.5	659.83
K00118	gfo; glucose-fructose oxidoreductase [EC:1.1.99.28]	0	2	0	0	0	0	0	0	0	0	0	0	0	0	0	0	1	0	0	0	0	4	0	0	0	99	0	0	0	0	0	0	4	0	4	0	0	0	0	0	8	0	0	0	0	0	9	0
K00121	frmA, ADH5, adhC; S-(hydroxymethyl)glutathione dehydrogenase / alcohol dehydrogenase [EC:1.1.1.284 1.1.1.1]	666.66	507.17	721	646	658	282.33	624.25	564.67	567.99	518.5	435	479.33	439.08	508	856	403	589	1059.83	564.45	785.66	565.17	441.95	441.38	452.33	605	959.01	375.51	399.83	653	569.12	806.67	684.83	705.84	497.83	868.67	570.67	599.84	540.98	454.17	1573.16	1118.66	503.83	509.84	627.5	1010	827.66	920	1372.42
K00122	FDH; formate dehydrogenase [EC:1.17.1.9]	66	19	66	67	44	26	72	68	50	53	59	33	44	27	12	40	43	1.5	66	74	60	63	32	20.67	24	61.33	20	4	20	9	66	56	69.33	39	49	40	56	20	27	43	16	7	0	4	4.33	9.67	1	6.33
K00123	fdoG, fdhF, fdwA; formate dehydrogenase major subunit [EC:1.17.1.9]	5352.47	3970.51	4796.5	5030.3	4094.12	3803.66	5330.7	4642.71	4670.67	4577.13	4044.1	4180.86	4233.36	5048.87	4655.84	4869.9	4765	5903.66	4480.25	5164.75	5629.34	4403.14	4119.19	4175.57	5091.4	5998.25	4721.21	5358.67	4955.31	5398.71	5853.91	6014.29	4704.93	5101.53	4331.71	5772.71	4515.68	6479.23	4925.6	8188.92	5841.12	3811.66	6964.02	5111.27	5994.89	6605.66	5596	4552.41
K00124	fdoH, fdsB; formate dehydrogenase iron-sulfur subunit	904.47	741.17	637.5	1122.1	718.8	514.33	1221.2	731.37	598.19	714.47	534.1	671.36	480.33	934.2	821	483.9	773.5	1228.99	808.9	919.76	1414.34	816.08	855.35	941.37	1189.07	1340.24	1258.01	1330.7	1094.67	749.55	1000.74	1506.13	1052.43	1072.86	992.37	1653.2	1021.51	1544.78	928.6	1435.09	769.29	713.83	665.34	1090.3	1072.39	797.33	1048	1532.16
K00126	fdsD; formate dehydrogenase subunit delta [EC:1.17.1.9]	118.33	94	89.5	133	139	43	131.83	131.5	109.5	93.5	100	44	82.5	55	31.5	63.5	81.5	213.5	133.5	147.5	120.5	57.5	82	45.17	24	188.83	61	71	60.5	35.5	117	150	193.83	52.5	70.5	140.5	83.5	93	59	78.5	43	11.5	11	30.5	52.33	37.5	18	252.33
K00127	fdoI, fdsG; formate dehydrogenase subunit gamma	351	369.5	295	468	364.17	235.33	517.33	345	251.5	325.67	250	324.33	238.83	348.33	584.33	209.5	287.5	820.16	357.7	507.83	962.17	343.81	438.38	411.17	369	464.67	481.01	390.33	403.5	354.62	577	505.5	635.49	310.66	291	519	344.67	524.91	392	1032.66	522.66	448.83	435	522.5	809.16	459.33	769	1192.66
K00128	ALDH; aldehyde dehydrogenase (NAD+) [EC:1.2.1.3]	14269.3	14772.9	14941	14408.9	14005.2	12330.3	13659.4	15646.7	14194.6	14270.8	13004.2	14750.5	15557.5	15093.2	15770.6	13587.7	15307.9	15375.9	13982.5	15693.7	16631.9	13935.8	12661.8	13518.3	14355.7	14381.8	12476.2	15837.7	15922	14274.9	13329.4	13297.4	15744.8	13913.2	13956.5	14992.5	14039.5	15345.7	13698.1	15881.7	12309.4	14683.7	13714.3	15124.4	14734	12408.3	15116	18065.9
K00129	E1.2.1.5; aldehyde dehydrogenase (NAD(P)+) [EC:1.2.1.5]	15	0	27	19	29	0	0	0	0	0	0	0	0	0	0	0	3.5	61	0	0	0	0	0	0	0	0	0	0	0	0	0	0	0	0	12	0	20	0	11.5	7	78	83	90.5	73	107	82	118	32
K00130	betB, gbsA; betaine-aldehyde dehydrogenase [EC:1.2.1.8]	263.99	163	235	278.5	258.5	107.33	264.07	238.75	206.5	246.5	147.5	225	97.58	128.33	436.83	73.5	179	849.84	213.45	307.83	188	144.64	184.71	259.33	249.83	571.34	190.68	213.99	294.66	203.79	295.33	244.5	308.75	162.83	145.5	220.67	146.5	307.24	175	935.33	464.33	334.33	364	422.5	731.67	406.99	746	1211.75
K00131	gapN; glyceraldehyde-3-phosphate dehydrogenase (NADP+) [EC:1.2.1.9]	1887	2035.25	2240.88	1759	1606.83	1413	1780.5	1737	1951	1850	1705.17	1707	1160.12	1746.75	1572.5	2044.17	1872	2649.45	1680.5	2127.67	1920.49	1710.55	1671.5	3002	1805.5	2283	1792.25	2972.11	2008.83	1728	2089.67	2211.5	1710	1954.75	2211.5	1738.33	1900.83	2116	2248	2182.5	2735.33	2061.5	1955	2216.5	1848.92	1530.33	2108.83	3119.67
K00132	E1.2.1.10; acetaldehyde dehydrogenase (acetylating) [EC:1.2.1.10]	87	79	146	141	142	34	86	98	50	76	87	53	73	104	86	92	55	119	65	22	109	37	94	222	33	345	42	72	69	31	151	64	19	82	11	31	47	68	75	55	599	120	153	205	45	73	165	269
K00133	asd; aspartate-semialdehyde dehydrogenase [EC:1.2.1.11]	50566.8	47205.1	47417.2	47902	47616.9	41373.9	49242.7	50980.5	48301.9	49487.1	43952.5	47387.1	51992.3	50660.8	45444.2	53179	49178.1	50524	45631.9	49312.7	50597.2	46085.6	44746.8	46459.8	46663.7	50358.5	44742.9	48366.1	48606.9	46686.3	49901.7	47387.7	53036.8	45806	46314.5	47309.1	47706.5	49699.9	47035.2	49505.4	50099.3	47677.6	48591.1	48782	49277.6	48270.3	48070.1	58240.8
K00134	GAPDH, gapA; glyceraldehyde 3-phosphate dehydrogenase [EC:1.2.1.12]	53244.9	49590.5	50061.8	50797.8	50049.3	43988.6	52002.3	53543.9	51008.1	52044	46811.7	49790.8	55077.6	53154.8	48448.3	55787	52317.9	54172.5	48028.8	52422	52809.9	48651.4	47141.2	48388.4	49305.1	52953.1	47100.1	50241.2	51314.7	49808.5	53222	50128.6	55266.4	48805.2	49257.4	50856.7	50496.3	52891.6	48675.3	53021.4	52597.5	49657.7	50950.3	51669.3	52643.2	51533.4	50876.7	62899.3
K00135	gabD; succinate-semialdehyde dehydrogenase / glutarate-semialdehyde dehydrogenase [EC:1.2.1.16 1.2.1.79 1.2.1.20]	1878.16	1807.34	1643.33	2445.67	1899.43	1820.66	2243.49	2238.42	2078.49	2045.34	2174.17	2150.82	1665.58	1861.67	2331.67	1568.33	2328	3234.33	2187.28	2172.24	1680.68	1628.29	1242.77	1543.66	1869.18	2967.02	1589.52	1493.67	2292.84	2235.9	1829.51	2069.5	1963.08	1505.32	1345.17	2582.33	1873.18	1870.99	1493.67	2471.65	1515.98	1485.33	1804.51	1835	2482.99	1731.49	2179.83	5460.42
K00137	prr; aminobutyraldehyde dehydrogenase [EC:1.2.1.19]	62.66	23	49	42	73	46	57	58	44	100	22	69	17	35	347	40	44.5	596.66	61.2	149	36.5	40.14	114.71	130.5	114	206.67	83.84	100.66	100.66	129.29	80	68	60	42	28	48	26	124.57	86.5	803	314	191	213.5	233	552	271.66	557	634
K00138	aldB; aldehyde dehydrogenase [EC:1.2.1.-]	162	90	120.5	126	174.67	89	154.58	132.25	151.5	143.17	92	66.33	103.25	63	540.5	81.5	102	730.16	149.95	265.5	162.67	125.31	169.38	141.67	120.67	238.67	121.84	118.33	139.33	147.12	195.17	152	282.66	83.83	108.5	159.83	103.17	211.24	124.17	890.83	358.33	239.5	234.5	278.5	585.66	308.33	568.5	915.75
K00140	mmsA, iolA, ALDH6A1; malonate-semialdehyde dehydrogenase (acetylating) / methylmalonate-semialdehyde dehydrogenase [EC:1.2.1.18 1.2.1.27]	344.5	252	253.5	391.5	324.01	87.33	358.24	330.5	290	241.34	202	222.66	151.53	200.33	311.33	113	251	1416.66	294.75	369.33	227.34	211.84	226.55	262.5	337.17	646.84	263.01	247.5	344.67	180.95	326.67	422	523.14	216.99	239.5	506.83	319.84	279.01	223.17	213.49	291.99	234.83	238.5	278.5	394.66	265.99	224.5	1610.25
K00141	xylC; benzaldehyde dehydrogenase (NAD) [EC:1.2.1.28]	39	36	12	25	38	0	31.66	43	62	16	13	45	23	10	15	0	11	165.84	22	64	33	10	6	21	20.5	40.5	11.17	12.83	20.83	0	61	18	66	15	23	51	7	45	0	40	0	24	19	23	20	4	33	231
K00145	argC; N-acetyl-gamma-glutamyl-phosphate reductase [EC:1.2.1.38]	46302.3	42268.6	42135.1	43359.8	42293.2	36995.7	44832.8	45617	42495.9	44332.4	38204.5	42341.8	45158.1	45551.8	40074.3	47939.5	43605.4	44325.2	41136.2	44234.9	45266.3	40463.6	40837.7	42923.7	41310.1	46126.7	41241.6	44735.8	42820.8	42563.3	44706.2	43056	47820.1	41222.2	41977	42507.1	42988.3	44174.1	42741.3	43885.4	46660.1	42788.7	43914	44079.2	43805	42976.6	42326.3	50745.3
K00146	feaB; phenylacetaldehyde dehydrogenase [EC:1.2.1.39]	48	1.67	59.5	44	76.66	0	7	39.17	27.99	22.33	5	36	15	2.67	1.67	24	16	491.5	8.2	93.33	6	4	19	42.5	21	60.17	6.84	13.66	12.66	25	38.67	43.33	17.26	34.67	34.67	53.67	40.67	11	23	26	176	170	207.34	169	270	185.83	288	550.5
K00147	proA; glutamate-5-semialdehyde dehydrogenase [EC:1.2.1.41]	44391.1	39788.1	40025.6	40516.3	39599	34526.2	42600	42831	39400.9	41383	35511.5	39887.6	42305.8	43359.8	37331.6	45991.5	40268.7	42441	38725.5	42235.6	43998.5	38750.8	39538.7	41427.2	39059.2	44626	39565.6	43348.7	40057	40612.3	43779.6	41561	46223.8	39731.9	40584.3	40218.4	41039.1	42739.5	40695.7	41551.4	45610.9	40432	41819	41476.8	41598.2	42298.8	39538.3	48429
K00148	fdhA; glutathione-independent formaldehyde dehydrogenase [EC:1.2.1.46]	6.33	5.67	1.5	9.5	11.66	0	6.5	16.67	16.99	5.33	3	17	6	2.67	1.67	5.5	4	437.83	1.5	35.33	0	5.5	8	16	7	9	0	5	25	0	44.67	17.33	10.01	4.67	1.67	36.67	0.67	2	0	2	18	52	55.34	16	32	19.66	13	588
K00150	gap2; glyceraldehyde-3-phosphate dehydrogenase (NAD(P)) [EC:1.2.1.59]	0	0	0	0	0	0	4	0	3	4	0	0	0	0	2	7	0	5	0	0	31	14	11	10	13	15	15	10	7	11	8	3	8	5	20	21	18	15	25	11	9	7	10	8	27	27	13	7
K00151	hpaE, hpcC; 5-carboxymethyl-2-hydroxymuconic-semialdehyde dehydrogenase [EC:1.2.1.60]	73.67	0	43.5	49	100.67	23	57.83	44	48	28.67	15	24.33	43	15	29	24	10.5	210	57.2	93	56.67	3.81	28.67	24.5	19.67	205.34	19.84	25.33	51.33	16.33	88.67	12	77.33	20.33	51	46.33	22.67	49.24	16.5	35.33	102.33	87	102.5	73	133.33	83	178	253
K00153	E1.1.1.306; S-(hydroxymethyl)mycothiol dehydrogenase [EC:1.1.1.306]	50	43.67	47.33	54.67	44.67	6.33	36.67	39.25	65	57.33	18.67	32	29	18.67	26	4.33	51	27	27.33	53.33	47	15.33	6.67	30.33	21.67	54.33	32.67	42.67	62.17	13	56.83	60.67	75	20	43	18.67	37.33	54	6	41	22.33	8	5.67	28	23	22	33.33	191
K00154	E1.2.1.68; coniferyl-aldehyde dehydrogenase [EC:1.2.1.68]	37.33	0	10	32	72	42.33	49.33	52	32	12	20	23	24.58	28.33	23.33	28	17	547.5	44	30.33	64	47	24	17.33	15.33	72.67	24.67	14	43.67	39	50.33	23	61.5	25.33	27	31.67	10	9.67	2	10.33	54.33	43.33	69	16	54.67	41.16	14	585.5
K00156	poxB; pyruvate dehydrogenase (quinone) [EC:1.2.5.1]	826.37	484.87	490.16	681.16	428.91	469.91	645.91	604.83	670.09	576.16	534.16	346.07	241.16	537.34	812.86	664.41	625.76	491.51	637.19	713.99	742.53	790.63	629.71	417.65	873.83	1069.03	457.51	590.84	669.74	728.63	1217.66	896.59	492.75	418.18	712.17	941.34	597.46	755.33	467.74	1172.22	532.54	446.34	529.6	632.33	705.82	666.38	830.99	646.42
K00158	E1.2.3.3, poxL; pyruvate oxidase [EC:1.2.3.3]	35	29	36	33	36.83	21	103.5	90	91	101.5	69.17	57	43	36	97	52.67	46	133	21.5	31.67	56	46.17	76	47	57	68	69	41	57.33	38	111.17	102	155	102	57	41.33	55.83	20	30	60	34.83	15	14	17	19.67	23.5	54.33	242.17
K00161	PDHA, pdhA; pyruvate dehydrogenase E1 component alpha subunit [EC:1.2.4.1]	6876.61	5291.35	4678.66	6493.61	5217.85	5520.16	7308.54	5741.21	5749.5	6006.61	5774.93	5155.69	5705.86	5938.22	4645.71	6442.23	5953.34	6788.01	5695.69	5532.33	6582.74	5842.42	5236.13	4893.52	6050.06	7198.42	7010.67	6265.21	6204.74	6982.11	9313.24	7100.46	6095.79	6279.23	5308.21	8155.89	6496.5	6604.04	5913.76	5743.77	5853.14	4014.34	4613.21	5829.13	4929.39	5387.18	4877.17	6281.51
K00162	PDHB, pdhB; pyruvate dehydrogenase E1 component beta subunit [EC:1.2.4.1]	6788.61	5227.68	4660.16	6380.11	5179.19	5490.16	7229.87	5690.54	5697.51	5951.28	5743.93	5084.69	5678.86	5891.55	4614.04	6376.73	5894.34	6757.51	5616.19	5482	6130.74	5697.92	5138.13	4810.52	5975.06	7080.42	6884.67	6085.21	6102.74	6918.11	9248.57	6971.13	6046.78	6111.56	5245.54	8069.22	6441.83	6489.04	5841.09	5729.77	5777.14	3848.34	4580.87	5666.13	4912.39	5361.18	4780.17	6248.84
K00163	aceE; pyruvate dehydrogenase E1 component [EC:1.2.4.1]	568.17	523.17	580.33	587.17	566.34	304.66	724.08	628.25	542	620	434.17	440.83	436.58	477	787.5	461.33	582	1529.5	572.28	710.16	658.17	541.14	432.05	477.83	434.17	952.17	551.18	510.5	582.67	534.12	750.33	616.67	849.66	459.66	491	683.67	460.5	655.41	492	1166.66	696.99	529.83	607.17	520.5	986.83	743.33	942.33	2089.58
K00164	OGDH, sucA; 2-oxoglutarate dehydrogenase E1 component [EC:1.2.4.2]	2095.65	1765.84	1537.66	2394.01	1754.99	2138.99	2347.58	2287.25	2178.83	2072.49	2287.66	2041.32	1640.94	2067.34	2887.03	1901.16	2449.34	2674.84	2169.44	2114.15	1846.41	2118.96	1560.21	1671.15	2371.66	3103.53	1760.68	1846.34	2552.41	2656.13	2261.66	2260.17	2041.24	1677.68	1594	2847.35	1927.33	2110.25	1620.99	3292.33	1579.17	1532.67	1827.19	2102.83	2536.82	1894.51	2382.34	4418.25
K00166	BCKDHA, bkdA1; 2-oxoisovalerate dehydrogenase E1 component alpha subunit [EC:1.2.4.4]	453.98	153	132.33	237.34	98.99	321.33	318.33	265.33	329.34	206.66	301.99	158.99	9.86	333.67	431.36	437.33	296.34	415.17	212.66	228.66	434.99	562.32	418.66	181.32	632.99	985.36	271	337.34	401.99	536.01	855.66	581.67	258.07	235.35	451.33	703.01	325.66	387.34	240.66	169.67	139.68	110.34	131.68	319.33	117.99	285.51	130.01	395.84
K00167	BCKDHB, bkdA2; 2-oxoisovalerate dehydrogenase E1 component beta subunit [EC:1.2.4.4]	457.98	154.67	132.33	243.34	103.65	321.33	322	268	335.33	211.99	301.99	158.99	10.86	336.34	449.03	437.33	296.34	415.17	219.66	240.99	434.99	566.32	421.66	181.32	633.99	985.36	271	337.34	401.99	536.01	857.33	588	264.08	240.02	453	705.68	326.33	387.34	239.99	171.67	139.68	114.34	134.02	320.33	117.99	285.51	132.01	395.17
K00169	porA; pyruvate ferredoxin oxidoreductase alpha subunit [EC:1.2.7.1]	4256.17	3374.5	2987.5	3717.5	2804	3371	4050.5	4067	3291.5	2454	2321	3474	2548	3953.17	1974.5	3479.17	2693.67	4751.5	3527.5	2943	2336.5	2883	2683.5	5255	3298.5	3010.5	3650.5	4002.5	3758.5	3209	2348	3278.5	3214.5	2913	2441.67	3146.5	3658	3183	4063.5	3351	2047	3287	1563	3449.5	2672.5	2760	3055.5	2260
K00170	porB; pyruvate ferredoxin oxidoreductase beta subunit [EC:1.2.7.1]	4323.17	3448.5	3132.5	3836.5	2886	3449	4129.5	4143	3349.5	2792	2393	3564	2613	4062.17	2094.5	3536.17	2846.67	4760.5	3645.5	3073	2624.5	2990	2808.5	5223	3363.5	3312.5	3686.5	4069.5	3784.5	3343	2462	3467.5	3238.5	3071	2575.67	3311.5	3798	3429	4094.5	3455	2184	3323	1877	3583.5	3014.5	2844	3143.5	2176
K00171	porD; pyruvate ferredoxin oxidoreductase delta subunit [EC:1.2.7.1]	3907.17	3212	2643.5	3424	2527	3139	3831	3872.5	3137.5	2240.5	2151	3176.5	1810	3280.17	1713	3202.17	2502.17	3813.5	3274.5	2648	2145.5	2759.5	2426.5	4673	3086.5	2524.5	3428	3667.5	3531.5	2857	2151	3037.5	2763	2660.5	2343.67	2998.5	3562.5	2978.5	3348	3211.5	1751	3096	1445.5	3034.5	2074.5	1941	2939.5	1861
K00172	porG; pyruvate ferredoxin oxidoreductase gamma subunit [EC:1.2.7.1]	4859.17	3900.5	3537.5	4432.5	3215	4190	4481.5	4621	3696.5	3108	2667	4235	2944	4619.17	2268.5	4159.17	3105.67	5663.5	4094.5	3561	2757.5	3236	3008.5	7485	3539.5	3585.5	3848.5	4436.5	3955.5	3788	2631	3648.5	3356.5	3260	2661.67	3453.5	4139	3562	4487.5	3957	2684	4160	2022	4027.5	3298.5	3364	3766.5	2389
K00174	korA, oorA, oforA; 2-oxoglutarate/2-oxoacid ferredoxin oxidoreductase subunit alpha [EC:1.2.7.3 1.2.7.11]	48892.5	47383.4	46210.8	47581.9	47427.3	42393.3	49403.3	53095.4	52906.4	49594.3	47207.3	48286.2	54975.2	47139.5	45154.3	52165.5	51386.6	48457.2	45499.2	48632.5	42299.2	45159.1	40894.4	39220.8	49478.3	43258.5	42657.3	42816.2	49444.7	45475	47798.1	46730.1	51163.1	44073.6	47727.6	48757.6	47537.9	49668.6	43759.2	48655.2	42439.9	41142.6	45341.4	46946.9	49173.5	46004.1	47215.6	55285.3
K00175	korB, oorB, oforB; 2-oxoglutarate/2-oxoacid ferredoxin oxidoreductase subunit beta [EC:1.2.7.3 1.2.7.11]	47755.5	45986.4	44848.8	46361.9	45550.3	40701.3	48109.3	51405.4	50927.4	48129.3	45309.3	46844.2	53262.2	45795.5	43691.3	50525.5	50060.6	46896.2	44165.2	47494.5	41656.2	43739.1	40002.4	38632.8	48006.3	42216.5	41778.3	42225.1	47731.7	44649	47229.1	45894.1	50012.1	43163.6	46777.6	47472.6	46480.9	48295.6	42432.2	47567.2	41655.9	39264.6	43744.4	45771.9	47956.5	45026.1	45179.6	52720.3
K00176	korD, oorD; 2-oxoglutarate ferredoxin oxidoreductase subunit delta [EC:1.2.7.3]	33002.4	30961.7	31229.1	31006	30995.6	27344.6	32111.4	33607.2	33851.2	32544.8	30776.2	31193.4	36050.3	31294.3	29101	36480.8	33891.1	31068.9	29620	32745	28671	29099.7	27676.8	26501.3	30968.1	29192.5	28430.3	28403.2	30418.4	30942	35431.5	31282.6	34631.4	29635.5	32302.4	31276.4	30985	32966.7	28442	33298	31120.3	24737.6	31290.6	30382.4	31727.5	31768.1	28940.7	35039
K00177	korC, oorC; 2-oxoglutarate ferredoxin oxidoreductase subunit gamma [EC:1.2.7.3]	34189.4	32468.7	32614.1	32313	32899.6	29077.6	33462.4	35380.2	35886.2	34041.8	32684.2	32779.4	37775.3	32780.3	30587	38145.8	35292.1	32705.9	31040	33940.9	29353	30556.7	28635.8	27356.3	32557.1	30264.5	29343.3	29052.2	32252.4	31820	36014.5	32213.6	35801.4	30747.5	33273.4	32589.4	32107	34432.7	29859	34412	31921.3	26685.6	32890.6	31639.4	32988.5	32807.1	31013.7	37636
K00179	iorA; indolepyruvate ferredoxin oxidoreductase, alpha subunit [EC:1.2.7.8]	15844.3	15899.9	14789.5	15030.5	13739.3	12856.1	17187.9	16659	17004.2	16580.8	14689.2	15883.6	15984.7	14041.1	13496.8	14549.8	17465.2	14667.5	14266.7	16571.2	17079.9	15320.2	15325.8	11776.6	15590.3	15634.6	14622.8	15325.2	15379.3	15521.7	14859.7	15297.1	14977	14931.1	15561.3	16485.2	15742.2	16239	13297.6	16879.3	14534.5	13818.6	16494.5	15985.4	17647.7	16100.7	15287.3	13595
K00180	iorB; indolepyruvate ferredoxin oxidoreductase, beta subunit [EC:1.2.7.8]	15918.8	15951.4	14964	15093	13775.8	12856.1	17222.4	16726.5	17072.7	16639.8	14739.7	15963.1	16043.7	14095.1	13585.3	14652.3	17522.7	14830	14320.7	16690.7	17418.4	15407.2	15407.8	11868.6	15675.8	15656.6	14679.8	15347.2	15397.3	15608.7	14998.7	15370.1	14977	14933.1	15684.8	16519.7	15821.2	16266	13324.6	17000.8	15036	14001.6	16574.5	16098.4	17789.7	16452.7	15402.3	13696
K00183	K00183; prokaryotic molybdopterin-containing oxidoreductase family, molybdopterin binding subunit	80	35	66	21	52	6	43	45	50	35	20	56	71	53	67	83	43	81	32	83	33.5	51	24	16	64.5	74	13	41	44	64	165	85.5	40	65	39	58.5	51	45	27	129	122	12	49	22	25.5	113	22	69
K00184	K00184; prokaryotic molybdopterin-containing oxidoreductase family, iron-sulfur binding subunit	1917.32	1499.5	1268.33	2269.84	1431.82	2014.83	2111.83	2019.33	1879.34	1685.66	2022.99	1917.99	1473.16	2005.17	2040.53	1923.33	2156.34	1841.84	2034.66	1670.66	1543.74	1956.32	1374.16	1469.32	2456.99	2791.36	1720	2118.84	2432.24	2351.01	2043.16	2363.17	1266.67	1815.85	1557.33	3023.01	1838.16	2212.84	1571.16	1731.17	1023.68	1092.84	1472.18	1803.83	1364.49	1466.18	1274.01	3053.34
K00185	K00185; prokaryotic molybdopterin-containing oxidoreductase family, membrane subunit	1803.32	1434	1199.83	2210.34	1345.82	1983.83	2014.83	1914.83	1800.84	1615.16	1982.99	1822.49	1353.16	1899.67	1914.03	1781.33	2090.34	1706.34	1960.66	1542.66	1502.74	1881.32	1304.16	1374.82	2356.99	2638.36	1660	2013.84	2314.24	2234.01	1856.16	2202.17	1123.17	1706.35	1442.83	2864.01	1744.66	2079.84	1488.16	1600.17	917.68	1045.84	1409.68	1693.83	1295.99	1285.68	1238.01	2955.34
K00186	vorA; 2-oxoisovalerate ferredoxin oxidoreductase, alpha subunit [EC:1.2.7.7]	0	0	0	0	0	0	0	0	0	0	0	0	0	0	0	0	0	1	0	0	0	0	0	0	0	0	0	0	0	0	0	0	0	0	0	0	0	0	0	0	0	0	0	0	0	0	0	0
K00187	vorB; 2-oxoisovalerate ferredoxin oxidoreductase, beta subunit [EC:1.2.7.7]	172	17	4	161	12	49	331	69	10	7	0	24	0	146	5	12	4	11	82	0	74	77	178	86	89	272	583	450	387	37	4	65	0	199	45	275	191	158	316	18	0	57	13	123	3	0	27	0
K00188	vorD; 2-oxoisovalerate ferredoxin oxidoreductase, delta subunit [EC:1.2.7.7]	172	17	4	161	12	49	331	69	10	7	0	24	0	146	5	12	4	11	82	0	74	77	178	86	89	272	583	450	387	37	4	65	0	199	45	275	191	158	316	18	0	57	13	123	3	0	27	0
K00194	cdhD, acsD; acetyl-CoA decarbonylase/synthase complex subunit delta [EC:2.1.1.245]	126.5	138.25	405.25	101	93.25	87	113.75	115.5	76	148.25	88.5	55	176.5	107.25	150.25	122.75	203.25	111.25	46.25	225	64.75	82.75	137	98.5	157.5	200	136.75	159.75	284.5	215	447.25	142	39	326.25	406.75	105	135	79.75	130.5	482.5	238.25	169.75	191	137	158.75	111	158.75	79.5
K00196	cooF; anaerobic carbon-monoxide dehydrogenase iron sulfur subunit	10355.2	8526.69	9896.27	8970.47	8862.25	7305.33	8802.08	9320.02	8857.55	8455.25	8058.76	7942.89	11957	9044.6	8679.02	11102.5	8635.31	8319.54	7961.68	8132.8	6006.52	6883	6910.67	8221.67	7546.83	7509	7841.33	8163.84	9323.42	8167	11276.4	8461.04	11584.2	8010.83	7737.52	7223.57	7585.97	8729.35	8583.23	9517.07	13008.2	7020.62	8895.91	8285.17	8395.26	9065	7731.76	7867.5
K00197	cdhE, acsC; acetyl-CoA decarbonylase/synthase complex subunit gamma [EC:2.1.1.245]	276.8	298.75	572.75	239.6	225.55	178	245.95	246.7	166.2	259.05	224.6	176.7	288	267.95	182.25	210.15	394.25	184.25	130.45	390.6	184.75	300.35	282.3	209.7	345.9	526.9	249.75	312.45	426	335.6	569.15	415.3	261.6	576.45	740.45	316.2	310	225.95	264.1	573.1	355.55	287.75	256	316.3	237.65	246	294.25	112
K00198	cooS, acsA; anaerobic carbon-monoxide dehydrogenase catalytic subunit [EC:1.2.7.4]	3807.05	3218.78	4188.43	3390.75	2701.18	2565.25	3642.4	3453.6	3365.18	3215.1	2871.47	3120.05	2109.62	3066	2526.52	3597.2	3621.98	3215.37	2796.5	3581.5	2512.94	2907.03	2700.6	2651.65	3456.39	3926.22	3297.75	4265.01	3758.92	3195.95	3864.05	4320.3	2510.9	3880.57	4434	3530.97	3516.3	3113.17	2990.27	3964.35	4142.37	3081.95	2883.65	3455.6	2953.9	3475.25	3392.58	3190.5
K00200	fwdA, fmdA; formylmethanofuran dehydrogenase subunit A [EC:1.2.7.12]	57	20	13	78.5	14.5	0	88.33	27	28	33	9.5	33	25.5	19	107.17	60	26.5	20.67	52.5	17	75	63	52	47.67	61	416.83	203	212.5	84	105	41	136.5	33.83	205	21.5	77.5	55	109	49	25.5	10	20	10	127	19.33	130.67	15	6.33
K00201	fwdB, fmdB; formylmethanofuran dehydrogenase subunit B [EC:1.2.7.12]	0	0	10	8.5	14.5	0	8.33	8	24	10	4.5	7	11.5	0	107.17	15	5.5	1.67	3.5	13	10	7	5	0.67	0	177.83	6	37.5	6	41	12	40.5	21.83	29	10.5	2.5	1	26	8	15.5	8	6	10	0	15.33	113.67	15	6.33
K00202	fwdC, fmdC; formylmethanofuran dehydrogenase subunit C [EC:1.2.7.12]	8	0	13	11.5	14.5	0	50.33	15	24	14	9.5	9	25.5	0	107.17	39	14.5	1.67	7.5	17	16	7	5	2.67	7	313.83	127	45.5	12	66	18	65.5	30.83	59	21.5	25.5	1	34	8	25.5	10	6	10	4	19.33	117.67	15	6.33
K00208	fabI; enoyl-[acyl-carrier protein] reductase I [EC:1.3.1.9 1.3.1.10]	10542.3	11629.9	10629.6	12253.2	12191.6	11326.1	12080.5	14112	14145.3	12759.9	12827.8	12291.4	14709.6	11748.7	13512.5	10705	13609.3	13089.8	11769.1	12280	10312.1	11750	9497.04	8622.66	13947.2	10095.6	9992.84	9876.67	14055.3	10847.9	8809	10953.6	12573.1	9771.6	11484.3	13558.3	11701.8	11969.3	10160	11590.1	6495.41	11308.7	10124.1	11442.2	13339.5	9838.95	13369.2	18161.3
K00209	fabV, ter; enoyl-[acyl-carrier protein] reductase / trans-2-enoyl-CoA reductase (NAD+) [EC:1.3.1.9 1.3.1.44]	343	601.49	477.84	474.17	259.5	289.99	475.66	646.32	263.35	537	196.16	671.49	147.99	848.66	459.83	375.84	357.16	804.34	446.58	428.66	2355.33	655.67	1538.17	1386.83	520.49	851.34	1107.67	656.84	573.01	442.5	456.83	345.84	359.25	439.49	344.67	838.01	560.67	455.84	1299.83	559.83	768.99	3578.83	554.51	854.67	423	535.66	1303.51	1224.75
K00210	E1.3.1.12; prephenate dehydrogenase [EC:1.3.1.12]	110.55	187.2	100	226.15	160.75	102.25	320.45	293.75	179.75	309.5	98	116.75	544.75	156	190.5	96.75	131.75	107	164.75	228.5	210.45	174	261	191	184	217	156	246	291	154	78	176.15	508	142.5	326	339	264.3	198.75	134.75	108.55	82.7	203.7	201.5	286.6	188.75	95.45	136.9	210
K00211	TYR1; prephenate dehydrogenase (NADP+) [EC:1.3.1.13]	0	0	0	0	0	0	0	0	0	0	0	0	0	0	0	0	0	0	0	0	0	0	0	0	0	0	0	0	0	0	0	0	0	0	0	0	0	0	0	0	0	0	0	0	0	0	0	0
K00213	DHCR7; 7-dehydrocholesterol reductase [EC:1.3.1.21]	0	0	0	0	0	0	0	0	0	0	0	0	0	0	0	0	0	0	0	0	0	0	0	0	0	2	0	0	0	0	0	0	0	0	0	0	0	0	0	0	0	0	0	0	0	0	0	0
K00214	BLVRA, bvdR; biliverdin reductase [EC:1.3.1.24]	0	0	0	0	0	0	4	0	3	4	0	0	0	0	2	7	0	5	0	0	31	14	9	10	13	15	15	10	7	11	8	3	8	5	20	21	18	15	25	11	9	7	10	8	26	27	13	7
K00215	dapB; 4-hydroxy-tetrahydrodipicolinate reductase [EC:1.17.1.8]	54700.1	50323.8	51656.5	51286.5	50922.3	44669.3	53387.7	54666	52370.9	53194.5	47665.1	50675.8	55845.5	53522.4	50015.3	57327.7	52932.5	53654	49096.2	53485.4	53794.1	49330.2	47523.8	49027.8	49977.6	54656.6	47944.9	51546.5	52153.9	50956.6	55558.7	51308	57279.5	49753.5	49673.2	51245.7	51206.3	53519.6	49972.1	54160.3	56095.8	50468.5	57421.9	52223.8	52873	53046.7	51510.6	59935.3
K00216	entA; 2,3-dihydro-2,3-dihydroxybenzoate dehydrogenase [EC:1.3.1.28]	47	49.67	51.33	41.67	58.67	44.33	40.17	45.5	36	86.33	27.67	46	23	35.67	398	30.33	52.5	135	46.78	129.33	39.5	53.47	109.38	134.83	96.17	112	94.68	117.16	109.16	136.29	64.33	50.67	74.5	41	40	28.67	33.33	122.57	92.5	806	283.33	199	199.17	212	490	243	557.33	148.25
K00217	E1.3.1.32; maleylacetate reductase [EC:1.3.1.32]	48	0	17	18	41	27	43	33	4	24	15	10	25	25	12	31	7	0	47	0	25	0	8	0	16	61	0	0	22	0	48	0	52	17	19	10	5	7	0	0	8	3	0	0	0	0	7	50
K00218	por; protochlorophyllide reductase [EC:1.3.1.33]	0	0	0	0	0	0	4	0	3	4	0	0	0	0	2	7	0	38	0	0	31	14	28	29	34	15	26	32	25	11	8	3	8	5	20	21	18	15	25	11	25	21	10	19	40	47	13	44
K00219	fadH; 2,4-dienoyl-CoA reductase (NADPH2) [EC:1.3.1.34]	237.17	263	226.5	279	301.17	353.33	253.33	268.5	321	385.17	305.5	317.33	134.08	261.33	777.33	328	318	881.83	232.95	479.33	298.67	353.81	375.38	421.33	361.5	371.01	403.01	335.33	401.5	566.62	550.5	309.5	295.58	358.66	242.5	317	238.67	504.41	340.5	1782.66	716.66	487.33	471.5	564	1045.5	712.66	1196	865.25
K00220	tyrC; cyclohexadieny/prephenate dehydrogenase [EC:1.3.1.43 1.3.1.12]	228.33	159	105.5	261	205	83	250	175.5	154.5	136.5	125	137	90	167	88.5	82.5	170.5	65	213.5	210.5	143.5	134.5	104	113.5	208	368	101	65	178.5	107.5	116	258	176.5	117.5	152.5	241.5	216.5	146	110	100.5	36	37.5	11	54.5	78	41	21.5	12.5
K00226	pyrD; dihydroorotate dehydrogenase (fumarate) [EC:1.3.98.1]	8498.55	10909.2	10265.8	9749.15	10898.1	8944.75	9396.95	12293.8	12070.2	11239.5	11506.2	11826.8	14375.8	9747	14062.5	9081.92	12862.2	11339.8	10360.8	12817.2	10527.6	10932.8	8428	6932	11315.5	6307	7891	8156.5	11464.8	9425.5	7720.17	8290.65	9960.25	7866.5	10949.3	11110.7	10219.4	10112.5	7786.25	10713.5	5124.28	9987.7	10306	9737.6	10157.4	7406.7	12226.2	16541.2
K00227	SC5DL, ERG3; Delta7-sterol 5-desaturase [EC:1.14.19.20]	0	0	0	0	7	0	0	0	0	0	0	0	0	0	0	0	0	38	0	0	0	0	0	0	0	0	0	0	0	0	0	0	0	0	0	0	0	0	0	0	0	0	12	0	0	0	0	47
K00228	CPOX, hemF; coproporphyrinogen III oxidase [EC:1.3.3.3]	1285.5	1278	1133	1659	1415.17	1643.33	1517.58	1704	1580	1481.67	1816	1592.83	1372.08	1405.33	1798.33	1223	1766.5	2159.33	1578.15	1521.83	1067.17	1180.81	858.88	1147	1231.5	1589.34	1056.01	1019.33	1631.5	1715.12	1091	1206	1275.66	901.16	867.5	1763	1249.67	1248.91	1119.5	2017.66	1061.66	1060.33	1400.5	1293.5	1890.33	1187.33	1622	3849.08
K00230	hemG; menaquinone-dependent protoporphyrinogen oxidase [EC:1.3.5.3]	279	257.49	349.84	224.67	217	166.16	340.33	270.32	245.85	427.5	195.66	170.49	167.16	183.33	541.5	242.84	224.66	463.17	252.28	312.33	194.33	228.81	242.38	255.5	348.16	408.34	272.34	549	497	395.79	301	380.34	361.25	253.16	169.67	404.84	279.67	355.74	339.33	1097	513.66	443	356.01	424.67	675.83	410.83	839.01	534.75
K00231	PPOX, hemY; protoporphyrinogen/coproporphyrinogen III oxidase [EC:1.3.3.4 1.3.3.15]	599.83	467.67	466.33	598.67	424.34	221.33	607.17	512.25	558	651.83	487.47	574.8	429.7	386.07	937.47	536.23	670.3	902.5	520.83	449.33	566.1	453.23	509.67	420.33	552.17	1263.33	630.17	695.67	861.17	569.5	435.33	707.67	773.15	509.5	425.5	717.17	495.58	615.25	469.67	386.65	365.28	372.2	426.27	713	644	474.65	493.33	889.67
K00232	E1.3.3.6, ACOX1, ACOX3; acyl-CoA oxidase [EC:1.3.3.6]	23	0	9	12	38	0	30	0	37	0	2	0	23	10	15	0	1	7.5	25	42	33	0	0	0	2	69	0	0	9	24	29	8	43	0	23	12	0	43	5	27	24	0	0	0	0	0	7	69
K00239	sdhA, frdA; succinate dehydrogenase / fumarate reductase, flavoprotein subunit [EC:1.3.5.1 1.3.5.4]	16169.6	16361.7	15914.7	17085.8	16119.5	15340.2	18235.5	18898.7	19067.2	18427.2	17352.2	16941.3	19386.9	16036.5	19511.9	16641.6	18675.5	17692.2	15829.5	17660.8	17841.5	17197.2	14905.7	12802.9	18675.2	16094.4	15672.7	15780.2	18756.3	16525.3	19128.7	17493.8	16960.1	15615.5	17098.1	19756.6	17441.1	18418	15520.5	17650.8	15503.8	15857.3	18240.7	17713.5	19936.2	16022.1	18754.5	22592.8
K00240	sdhB, frdB; succinate dehydrogenase / fumarate reductase, iron-sulfur subunit [EC:1.3.5.1 1.3.5.4]	12798.3	13148.7	12882.7	13837.8	13551.6	12968.2	14342.5	15747.1	15888.7	14935.9	14503.2	14044.6	16771.9	13463	16855.9	13108.6	15454.5	14826.5	13118	14279.8	13975.7	13794.9	11333.4	10108.5	15321.9	11881.4	12217.7	11915.9	15684	13400.6	14220.9	13137.8	13850.8	12079.8	13719.6	15794.9	13659.8	14792.6	12315.5	14252.6	10372.1	13171.3	14558.7	13947	16082.8	12526.8	15613	19517.1
K00241	sdhC, frdC; succinate dehydrogenase / fumarate reductase, cytochrome b subunit	12038.4	12698.5	12153.9	13205	13192	12544.2	13168.5	15350	15541.5	14584.2	14303.6	13535.9	16032.4	12726.4	14751.3	12705.2	15042.3	14072.9	12554.4	13562	13544.8	13432	10790.7	9381.85	14896.2	11082.4	10961.7	11092.2	14892.3	12768.3	13934.2	12271.6	13616.9	11109.5	13367	15170.2	12881.3	14041.4	11429.8	14058.9	10071.7	12766.6	12314.8	13242	15467.5	11709.1	15198	19009.4
K00242	sdhD, frdD; succinate dehydrogenase / fumarate reductase, membrane anchor subunit	508.17	430.34	366.33	491.67	492.17	271.66	647.75	463.67	394.99	404	319.67	332.16	344.08	430.67	625	260.83	450.5	1038.83	436.28	560.49	483.84	405.81	373.22	428.33	454.84	792.34	403.68	362.67	550.84	468.45	486.67	500	640	349.16	399.17	653.17	472.34	510.08	411.5	1087.99	556.32	402.33	396.51	432.5	845.66	497.33	762.33	1482.08
K00243	K00243; uncharacterized protein	13874.7	15750.4	16248.7	15073.7	17575.5	14112.1	13743	16995.2	15536.2	18341.3	14718.9	15668.6	19135.5	17636.3	16700.3	14795.6	16375.3	17665.6	15113.4	17166.5	20000.4	15742.8	15316.7	15768.8	16020	17052.9	12532.3	16552.4	17756.8	14436.6	12834.2	13375.4	18864.3	14329.6	16137.1	14434.2	14595	15012.8	15832.7	15338.4	18460.6	21902.5	16608.9	17397.2	19712.9	14707.6	19384.4	25565.1
K00244	frdA; fumarate reductase flavoprotein subunit [EC:1.3.5.4]	2951.2	3297.5	3366	3612	4433.25	1979.33	3384.25	3276	2053	4617	2556.8	2888	4378.53	4046.13	3520.33	3071	2939	4465.5	3230.75	3965.08	6421.5	4393.78	4255.21	5662.83	2692.83	5935.84	3440.78	3667.69	3162.66	2905.79	3926.08	3048.5	6554.25	3310.83	2954.1	3057.67	3527.2	3643.81	4632	3910.33	7280.33	7241.83	5093.9	4742	4604.67	4385.83	5014.2	7265.05
K00245	frdB; fumarate reductase iron-sulfur subunit [EC:1.3.5.4]	302.5	332.5	215.5	466	214.5	309.33	481	266.5	125.5	248	155	303.5	132.83	742.83	572.33	191.5	208.5	732	338.2	285.33	1372.5	406.14	791.71	926.33	541.33	849.84	809.51	800.66	461.33	304.79	214.83	540.5	638	407.33	300	499.67	358.5	662.24	1035.5	944.83	390.33	2373.33	483.5	632.5	625.17	354.33	1177.5	1346.5
K00246	frdC; fumarate reductase subunit C	296	328.5	201.5	466	206.5	309.33	473	264	119	248	155	303.5	127.83	735.33	572.33	184.5	208.5	732	333.2	285.33	1362	401.14	791.71	926.33	537.33	849.84	809.51	800.66	458.33	304.79	191.33	540.5	627	407.33	297	499.67	349	655.24	1035.5	925.33	367.33	2370.33	474.5	627	625.17	354.33	1172	1340.5
K00247	frdD; fumarate reductase subunit D	135	231.5	148.5	234	120.5	179.33	198	149	69	186	96	232.5	71.83	524.33	492.33	105.5	115.5	578	167.2	208.33	1227	261.14	639.71	753.33	242.33	631.84	446.51	427.66	222.33	206.79	149.33	187.5	426	160.33	105	98.67	119	196.24	815.5	852.33	342.33	2253.33	383.5	441	583.17	322.33	1098	1218.5
K00248	ACADS, bcd; butyryl-CoA dehydrogenase [EC:1.3.8.1]	22804.6	20565.8	20918.9	20912.5	22355.2	16494	20662.4	21373.3	19476.8	21872.4	18904.6	20106.3	25675.9	22844.9	19853.9	26308.8	20633.7	21177.3	19984.8	21464.2	20907.8	19951	19548.8	20546.5	19068.7	22721.2	19302.7	19683.5	19959.2	20361.7	23652.8	20334.7	26971.8	20024.2	20833.3	18918	20940.9	21556.4	19527.7	20939.5	25064	18008.3	19965	20353.7	19217.1	22408.7	19025.7	27445.5
K00249	ACADM, acd; acyl-CoA dehydrogenase [EC:1.3.8.7]	876	490.35	612	904.5	959.48	280	941.67	871.35	671.95	585.33	528.5	495.32	504.5	527.35	698.35	357	484.5	1239.32	754.5	918.65	1022.68	392.68	381.68	374.67	349.68	1238.01	468	525.18	636.68	292.32	885.03	667.15	1190.7	413.67	574.85	832.17	605.53	537.68	328.68	436.82	338.32	148	212.7	303	307.65	197.99	273	2080.51
K00252	GCDH, gcdH; glutaryl-CoA dehydrogenase [EC:1.3.8.6]	1231	1276	1114	1759	1303.17	1554	1377.83	1688.25	1506.5	1322.17	1742.5	1690.33	1285	1387	1465.5	1152	1775	1707.33	1605.5	1445.5	968.17	1082.67	684.67	982.5	1177.67	1217.17	857	845.17	1429.67	1466.83	1027.17	1137.5	1085.58	849.83	783.5	1415.33	1113.17	1009.17	902.67	1181.33	727.33	831.5	1172	1077.5	1307.33	858.83	1024	3303.17
K00253	IVD, ivd; isovaleryl-CoA dehydrogenase [EC:1.3.8.4]	234	171	128.5	271	216.67	100	253.58	217	181.5	153.17	132	156.33	92.75	191	99.5	82.5	177.5	476.83	224.5	244.5	178.17	163.17	119.67	124.5	219.67	360.17	106	82.67	206.17	138.83	153.67	277	212.08	123.83	161.5	319.83	233.17	167.17	121.67	103.83	74.33	77.5	42	69.5	135.33	76.83	24	502.17
K00254	DHODH, pyrD; dihydroorotate dehydrogenase [EC:1.3.5.2]	4123.32	4290.17	3484.16	5208.51	4445.66	4496.99	4519.08	5123.58	5120.84	5235.16	4292.66	4546.32	5441.24	4828.67	4844.19	3724.66	5525.09	5289.17	4539.94	4195.82	4435.41	4122.46	3916.21	3902.15	5287.66	4628.03	3732.68	3969.34	5135.41	4746.13	3446.99	4892.84	5659.83	3683.01	4080.83	5293.68	4123.66	4035.25	4439.99	4909.33	2430.17	5960.67	3824.85	4937.83	4679.82	3053.51	5345.34	7186.25
K00255	ACADL; long-chain-acyl-CoA dehydrogenase [EC:1.3.8.8]	0	0	0	0	0	0	7.5	3	10	0	0	0	0	0	3	4	0	0	7	2	30	22	0	0	0	0	0	0	0	0	0	0	11.5	0	0	0	0	4	0	0	9	0	0	0	0	0	10	14
K00256	E1.3.99.16; isoquinoline 1-oxidoreductase [EC:1.3.99.16]	1	4	1.5	7.5	0	0	2	14	0	2	0	17	5	0	0	5.5	4	0	1.5	22	3	1.5	0	16	0	12	0	0	0	0	0	0	0	0	3	24	0	2	0	0	0	0	0	0	0	0	4	21
K00257	mbtN, fadE14; acyl-ACP dehydrogenase [EC:1.3.99.-]	9050.14	10235.9	9718.25	10128.9	11308	9344.08	10069.7	12339.2	12763.5	10940.8	10941.5	10558.6	13481.8	9913	11273.5	8852.25	11648.2	11973.9	10103.2	10998.9	9335.05	10113.1	7933.18	6715.5	11535	7495.43	7816.17	7693.68	12138.4	8231.57	7404.68	8587.48	11658.7	7898.07	10732.5	11007.5	10093.6	10682.6	8390.84	9783.87	5893.85	10034.5	8946.34	9345.35	11491.3	8417.85	11609.6	17066.7
K00259	ald; alanine dehydrogenase [EC:1.4.1.1]	8993.26	9303.7	9256.75	9903.5	8985.97	8921.08	9821.23	10993.2	10024.2	10057.5	9843.1	10156.5	11660.5	9340.03	9990.5	8982.15	10725.7	10194.9	9393.95	10265.7	11106.4	9719.52	7639.3	7368.03	9980.73	7623.32	8179.17	8715.7	10021.2	9825.35	11824.2	9129.45	9430.75	8419.78	8820.04	11362.2	9531.8	10039.1	8195.27	9947.15	8062.58	8282.53	8105.75	9544.65	9970.57	8553.53	9737.15	14633.7
K00260	gudB, rocG; glutamate dehydrogenase [EC:1.4.1.2]	601.53	646.25	742.75	664	631.92	567	592.08	685.5	637.5	759.25	692.3	511.5	760.9	526.05	642.25	769.25	736.25	973.92	605.55	755	630.25	662.75	592.5	576	806	829	467.35	620.45	781	766	865.75	823	801.4	922.75	1048.35	763	621.03	643.75	630.5	916	922.25	516.25	568.9	1092.17	824.75	722	700.95	909.47
K00261	GLUD1_2, gdhA; glutamate dehydrogenase (NAD(P)+) [EC:1.4.1.3]	1227.67	625.34	684	1098.5	576.49	923.5	1837.67	635.84	513.98	539.33	376.5	697.33	922	1220.34	546.51	691	616	1020.5	986.75	710.66	855.17	752.67	943.67	822	669.67	1684.67	2305.17	1704.5	1340	891.33	482.01	1288.66	473.35	1404.67	692.84	1442.17	1189.01	1322.67	1435.17	395.83	514.33	597	432.18	1126	908.33	1168	581	831.92
K00262	E1.4.1.4, gdhA; glutamate dehydrogenase (NADP+) [EC:1.4.1.4]	43422	44048.7	42692.6	42765.9	44013.7	37550.9	43526.2	47801.6	46107	46124.2	41224.4	44682.9	48281.6	45258.3	43180.3	45181.3	46611.3	46129.4	41676.3	47071.1	47101.8	43667.9	41390	40845.4	44767.7	44248.8	39007.4	43131.3	46634.3	41985.1	40031.5	41142	47938.4	40585.3	43577.9	43577.2	44068.1	44961.7	41020.4	45498.8	41033.5	46631.3	44510.4	44682.7	47686.5	43244.4	47479.2	57794.8
K00263	E1.4.1.9; leucine dehydrogenase [EC:1.4.1.9]	86.33	43	33	91	33.67	399	70	41	50	30	36	43	7	278	140	51	54	407.83	158	29	52	33	47	34	105	144	44	102	58	52	65	178	111	90	68.5	123	31.5	65.5	35.67	18	47	23	27	86	71	40.83	29	430.17
K00265	gltB; glutamate synthase (NADPH/NADH) large chain [EC:1.4.1.13 1.4.1.14]	4606.95	4889.87	4719.58	5042.24	4349.82	4930.74	5301.78	6430.75	5811.83	5082.91	4852.79	5473.37	6113.77	5927.4	7863.16	4096.98	5320.89	5313.67	4935.86	6177.4	5776.21	5087.28	5393.54	4619.65	6677.82	5007.62	4761.18	5329.67	6036.41	5448.38	4221.16	5350.15	6763.99	4272.26	6917	6444.85	5197.8	6136.67	5052.49	5346.11	3124.57	6927.9	6721.62	4981.68	6690.99	4742.94	6307.66	9493.25
K00266	gltD; glutamate synthase (NADPH/NADH) small chain [EC:1.4.1.13 1.4.1.14]	64237.7	62032.4	61259.2	61249.5	62207.1	52514	61755.7	65719.9	59756.8	64185.2	54362.3	60873.6	65622.7	66004.6	57883.8	65606.4	61946.8	64047.2	58481.8	64370.7	70553.4	60139.7	59910.8	64958.7	60560.9	67371.2	57104.8	65641	64305.2	58489.2	60152.7	59432.5	70082.5	59028.6	61576.1	59913.7	61473.3	63912.2	61611.2	63025.6	69883	66861.7	63195	65423.7	65725.6	60442.6	64609.2	76153.2
K00270	pdh; phenylalanine dehydrogenase [EC:1.4.1.20]	0	0	0	0	0	0	0	0	0	0	0	0	0	0	0	0	2	0	0	0	0	0	0	0	0	0	0	0	0	0	0	0	0	0	0	0	0	0	0	0	0	0	0	0	0	0	0	0
K00271	vdh; valine dehydrogenase (NAD+) [EC:1.4.1.23]	39	36	38	48	38	0	30	29	51	47	13	28	23	10	15	0	43	1.5	22	42	33	10	0	23	16	35	25	31	55	0	45	56	66	15	23	15	33	45	0	38	6	0	0	23	16	15	29	55
K00273	DAO, aao; D-amino-acid oxidase [EC:1.4.3.3]	2	0	0	0	0	0	0	0	0	0	0	0	0	0	0	0	0	1.5	0	0	0	0	0	0	0	0	0	0	0	0	0	0	0	0	0	0	0	0	0	0	3	0	0	0	0	0	0	52
K00274	MAO, aofH; monoamine oxidase [EC:1.4.3.4]	310	233.17	433.5	281	242.33	47	237.67	278.17	303.99	208.5	188	206.33	202.5	136.67	581.67	173	175.5	591.16	260	359.33	1172.67	206.67	227.67	84.5	239.67	208.67	147	211.03	138.67	116.83	441.34	250.83	411.34	92.5	255.67	120	213.84	214.67	80	315.83	514.33	144.5	152.34	168.5	196.33	371.33	176.5	1200
K00275	pdxH, PNPO; pyridoxamine 5'-phosphate oxidase [EC:1.4.3.5]	5776.37	6223.7	5816.83	6392.99	6390.74	6657.91	7147.36	7870.08	7187.09	6014.83	6995.99	6652.07	6507.99	7039	7374.86	5703.08	6778.59	7455.5	6394.86	6689.99	5669.86	6358.63	5775.54	5117.82	6934.49	6456.7	6036.01	5488.67	7954.24	6187.63	4646.66	5684.32	5211.33	5293.01	6335.83	7273.01	6162.63	6688	6418.24	6179.88	3542.04	8416.37	5828.68	6038.43	5714.57	4279.29	7909.91	13354.8
K00276	AOC3, AOC2, tynA; primary-amine oxidase [EC:1.4.3.21]	39	0	27	37	62	19	23.5	22.5	0	0	15	0	20	11	12	17	10.5	62.5	22.2	0	17	2.14	14	5	6.5	47.5	3.17	2.83	16.83	0	22	13	25.25	23	28	2	20	9.57	16.5	7	86	86	90.5	73	107	82	118	120
K00278	nadB; L-aspartate oxidase [EC:1.4.3.16]	45296.7	41525.4	41529.8	42469.8	42052.7	36820.7	43754.2	45060.7	42829.9	43580.5	38630.6	41846.5	45239.3	44968.7	38450	47590.9	42760.2	43504.2	40411.5	42514.5	41669.9	39238.6	38558.5	41110.7	40763.9	44506.5	39343.9	42859.1	42760.3	40802	43079.7	41975	46922.3	39814.1	40150.2	40287.9	41471.5	41883.2	40898.7	43006.1	45258.1	41752.9	42011.4	42924.7	42474.2	41227.6	41851.4	51313.3
K00281	GLDC, gcvP; glycine dehydrogenase [EC:1.4.4.2]	8457.37	10040.9	9250.16	9713.16	10767.4	9968.24	9195.78	12016.8	12022.6	10660.2	11278.2	10775.6	12878	9843.67	11660.2	8924.91	11772.8	11204	9861.69	10644.3	8360.78	10023.6	7775.21	6811.65	11158.2	7270.53	7138.68	7349.84	11533.7	9077.13	7255.49	8176.99	9552.83	7658.01	9341.67	10495	9290.71	9467.25	8011.07	10166.3	5431.62	10049.4	8906.35	9592.43	10071.1	7221.04	12040.2	16990.1
K00282	gcvPA; glycine dehydrogenase subunit 1 [EC:1.4.4.2]	7590.63	6048.42	6580.75	6771.6	5582.88	5133.75	7885.2	6516.12	6675.19	6878.13	6331.6	6076.95	6766.95	6473.37	5963.84	7702.65	6770.25	6199.42	5796.45	6701.18	7215.25	6410.85	5752.3	5904.95	6728.15	8522.9	7378.75	8107.45	7340.25	7192.1	12146.8	8444.13	7388.51	7858.62	7314.12	8802.87	7159.25	8603.7	7086.02	7908.6	9850.3	5305	6841.59	7120.22	7129.15	8154.25	6242.75	4944.34
K00283	gcvPB; glycine dehydrogenase subunit 2 [EC:1.4.4.2]	7595.63	6048.42	6580.75	6793.6	5582.88	5133.75	7906.2	6538.12	6675.19	6878.13	6352.6	6076.95	6817.95	6494.37	5978.84	7702.65	6811.25	6199.42	5801.45	6708.18	7215.25	6410.85	5752.3	5931.95	6728.15	8526.9	7378.75	8120.45	7340.25	7192.1	12146.8	8454.13	7388.51	7858.62	7319.12	8823.87	7184.25	8603.7	7101.02	7908.6	9862.3	5305	6890.59	7130.22	7129.15	8154.25	6242.75	4944.34
K00284	E1.4.7.1; glutamate synthase (ferredoxin) [EC:1.4.7.1]	12906.7	12482	11783	11549.1	12627.3	10003.8	11539.7	11806.2	9351.86	12830	8922.26	11235.9	11357	13700.4	9372.97	12487.4	10952.5	12793.2	11218.3	12692.8	16958.4	12940.4	13601.2	15408.8	11025.7	16706	11157.2	15110.9	12274.4	11329.5	10781.8	11075.2	13367.4	11784.9	10982.3	10445.8	12184.1	11101.1	12459.6	11292.6	16755.7	15470.3	11302.4	13743.3	13134.6	12299.7	13055.8	12726.8
K00285	dadA; D-amino-acid dehydrogenase [EC:1.4.5.1]	736	510	506.5	794.5	716.85	366.33	924.98	657	545	561.35	411.5	558.65	338.08	556.33	815.5	367	587.5	1737.33	705.95	886.33	698.85	607.49	553.06	592.5	724.68	1671.02	715.51	608.51	814.68	677.94	719.68	831.5	759.23	602.98	521.5	1078.82	698.35	717.09	534	1223.48	704.98	527.33	548	704	1135.65	794.66	931	2022.08
K00286	proC; pyrroline-5-carboxylate reductase [EC:1.5.1.2]	48315.9	44127.3	44465.9	45131.5	44076.2	38416.6	46777.2	47351.5	44298.9	46265.4	39846.2	43857.6	48299	47763	41521.1	50048.8	46019.9	46376.7	42678.8	46752.4	46920.7	42347.8	42651.3	44395.5	43243.4	48381.8	42709.9	46511.2	44710.5	45179.3	47773.4	45509.7	51126.4	44006.4	44399.2	44663.4	44916.9	46812	44280.7	46837.1	48523.2	44222.5	45322.7	45739.8	45505.7	46186.9	43950.2	52573.5
K00287	DHFR, folA; dihydrofolate reductase [EC:1.5.1.3]	38191	37132.2	36871.6	36923.7	38915.7	32268.2	36250.3	40082.3	37284.9	38821.7	33969.2	37116.4	43472.2	40282.4	37624.1	40920.6	38097.2	40439.2	35680.6	38371	37550.6	35962	34878.4	35362.7	36254.2	38126.9	32599.5	35860.5	38200.2	35593.2	34154.7	34494.2	43460.2	33561.2	36314.2	34395.4	36615.6	37252.3	35170.7	37061.8	36195.6	37918.3	36353.8	37317.5	38378.6	36395.9	37844.8	52384.5
K00288	MTHFD; methylenetetrahydrofolate dehydrogenase (NADP+) / methenyltetrahydrofolate cyclohydrolase / formyltetrahydrofolate synthetase [EC:1.5.1.5 3.5.4.9 6.3.4.3]	0	0	0	0	0	1.5	0	0	0	0	0	0	2.5	0	0	0	0	3	0	0	0	0	0	0	3.5	11	0	3.5	5.5	0	0	17.5	1	15	0	0	0	3	1	2	0	0	0	0	1	2	0	0
K00290	LYS1; saccharopine dehydrogenase (NAD+, L-lysine forming) [EC:1.5.1.7]	26766.3	24850.2	26215.7	24220.2	25724.2	21436.9	24011.4	26940.8	25693.7	26078.9	23713.2	24308.9	28557	25729.2	23950.1	27919.7	26149.2	25419.3	23767.3	27260.7	23798.7	22897	22895.3	22614	22897.2	24934.3	21333.8	24836.7	22456.1	23610.8	23950.8	24207.4	29417.6	21685.6	24860.4	21774.1	23282.9	24488.4	23058.2	24952.9	27618.2	22854.6	27050.2	24649.8	25271.8	25287.8	23456	33189
K00293	LYS9; saccharopine dehydrogenase (NADP+, L-glutamate forming) [EC:1.5.1.10]	2	0	0	9	0	0	8	0	0	0	2	0	0	0	0	0	1	0	0	0	3	4	0	0	0	22	0	0	0	0	0	0	0	0	5	0	0	0	0	0	0	0	0	0	0	0	9	0
K00294	E1.2.1.88; 1-pyrroline-5-carboxylate dehydrogenase [EC:1.2.1.88]	5289.33	6806.67	6162.5	6088.5	7123.33	6799.5	5639.67	7662.67	7687.49	6544.33	8299	7702	7729.7	6136.67	7806.67	6434	7875.67	6769.5	6850.5	7265.33	5774.92	6566.17	4604	4023	6232.5	3879	4392	4135.5	7095.25	5806	4463.67	4217.83	4715.66	4387.67	5527.01	6224	5781.92	5943.75	4722.17	6037.92	3391.75	6189	5787.34	5555	6152	4414.75	7528	12073.7
K00297	metF, MTHFR; methylenetetrahydrofolate reductase (NADPH) [EC:1.5.1.20]	41964.5	38847.1	39785.4	40113	40133.6	34372.1	40973.2	42418.8	40365.9	42110.2	36801	39317.5	43792.4	41585.6	38239.1	44737.3	41388.6	41429	37969.1	41261.1	40404.4	37068.8	37242.7	39548.5	37957.6	42631.8	36550.4	40095.2	39191.6	39210.5	41864	38878.3	43922.6	37954.2	38302.9	38362.3	38291.5	40096.5	39388.5	40761.1	45102.3	39037.4	42627.8	40826.2	42006.4	40777.6	39527.4	49495.6
K00298	ceo; N5-(carboxyethyl)ornithine synthase [EC:1.5.1.24]	0	0	0	0	0	0	0	0	0	0	0	0	0	0	0	0	0	0	0	0	0	0	0	0	0	0	0	0	0	0	0	0	0	0	0	0	0	0	0	0	0	0	0	0	0	0	0	2
K00299	ssuE; FMN reductase [EC:1.5.1.38]	127.16	121	128.5	148.5	115.67	46	111.08	134.75	131.5	190.17	68	130.33	50.5	48	696.5	53.5	140	641.33	98.45	191	91.17	80.81	141.38	189.84	160.17	314	168.84	173.33	240.83	172.12	170.67	176	278.99	72.83	59	109.33	107.67	203.24	95	875.33	365.83	221	226.5	318	595.99	307.67	587	956.41
K00301	E1.5.3.1; sarcosine oxidase [EC:1.5.3.1]	19.66	0	26	31	3	11	78.83	23	19	31	7	45	8	20	181.17	24	6	113.67	13	38	9	23	15	20	34	422.5	129	35	22	62	37	55	14	53	15.5	42	1	37	8	10	22	34	29	4	19	117	14	150
K00302	soxA; sarcosine oxidase, subunit alpha [EC:1.5.3.1]	197.16	71.25	89.38	215.5	131.5	76	281.33	131.5	96.5	129.5	94.5	131.5	47.12	120.75	71	70.5	77	500.62	186.5	177.5	142.74	69.88	104	136.67	246	574.33	96.25	280.25	153.75	136.5	116.5	238	154.33	117.75	127	298.5	103	154	80.67	44.5	67	87.5	72.5	86	130.58	52.5	39	585
K00303	soxB; sarcosine oxidase, subunit beta [EC:1.5.3.1]	263.66	175	127.5	356.7	238.5	107	414.82	238.5	175.5	200.5	136.5	280	67.5	227	104.5	84.5	180	1136.17	277	283.5	137.5	128.5	162	226.37	331	636.83	114	141.5	263.5	198.5	207	298.5	217.33	161.5	143	400	204	211	178.67	64	112	175.5	128	147.3	216.33	101.16	47	1286.5
K00304	soxD; sarcosine oxidase, subunit delta [EC:1.5.3.1]	139.66	45	75.5	171.5	76.5	76	203.33	114.5	51.5	115.5	71.5	108	21	81	47.5	54.5	56	478.5	147	132.5	44.5	51.5	72	96.17	192	380.83	48	76.5	122.5	103.5	106	174.5	111.33	106.5	80.5	163	41.5	110	46	17	54	76.5	61	50.5	78.33	37.5	25	536.33
K00305	soxG; sarcosine oxidase, subunit gamma [EC:1.5.3.1]	89.66	35	52	107	58	32	126.83	90	46	87	50	70	13	43	38	39	46	444	98	104	33	25	56	71.67	77	327.83	39	67	76	76	87	100	90.33	46	42.5	131	33.5	68	38	10	51	61	56	34	74.33	37.5	16	586.33
K00306	PIPOX; sarcosine oxidase / L-pipecolate oxidase [EC:1.5.3.1 1.5.3.7]	4	1.67	0	2	4.66	0	3.67	2.67	5.99	3.33	0	0	1	2.67	1.67	0	0	0	0	5.33	0	4	0	0	1	0	0	0	0	0	1.67	2.33	6.01	4.67	1.67	2.67	0.67	0	0	2	0	4	2.34	1	0	0	2	0
K00311	ETFDH; electron-transferring-flavoprotein dehydrogenase [EC:1.5.5.1]	632.33	520	511	568	639.67	388	678.41	644	545.5	422.17	424	434.33	239.25	499	420.5	314.5	508.5	1031.5	444.5	593.5	531.17	551.17	393.67	392.17	521.67	845	453	315.67	580.17	339.83	574.67	533	501.41	469.83	420.5	611.83	526.17	518.17	436	354.83	374.33	665.5	635	467.5	528.66	367.5	663.5	1592.83
K00313	fixC; electron transfer flavoprotein-quinone oxidoreductase [EC:1.5.5.-]	233.83	146.5	170.5	173	221.5	214	262	219	192.5	330.5	148.5	181.5	151	158.5	1117.5	196	208	348	266.1	440	168.5	170.5	331.42	366.5	331.5	356.51	295.51	365.99	331.49	416.58	339.5	286.5	281.5	231.5	126	131.5	99.5	418.5	288.5	2485.5	687.5	363	372.5	474.5	1185	553	1337.5	387.5
K00314	SARDH; sarcosine dehydrogenase [EC:1.5.8.3]	1.33	0	0	0	0	0	0	0	0	0	0	0	0	0	0	0	0	0	0	0	0	0	0	0	0	0	0	0	0	0	0	0	0	0	0	0	0	0	0	0	0	0	0	0	0	0	0	0
K00315	DMGDH; dimethylglycine dehydrogenase [EC:1.5.8.4]	72	0	33	28	0	24	66	36	0	72	0	30	0	24	26	42	0	0	60	36	18	0	24	0	48	334	24	27	27	41	52	13	54	6	16	0	0	32	0	0	20	0	0	0	15	4	0	14
K00316	spdH; spermidine dehydrogenase [EC:1.5.99.6]	0	0	0	0	7	0	0	0	0	0	0	0	0	0	0	0	0	38	0	0	2.5	0	0	0	0	0	0	0	0	0	0	0	0	0	0	0	0	0	0	0	0	0	12	0	0	0	0	56
K00317	dmd-tmd; dimethylamine/trimethylamine dehydrogenase [EC:1.5.8.1 1.5.8.2]	0	0	0	0	0	0	4	0	0	0	0	0	0	0	0	0	0	0	0	0	2	0	0	0	0	0	0	0	0	0	0	0	0	0	0	0	0	0	0	0	0	0	0	0	0	0	0	0
K00318	PRODH; proline dehydrogenase [EC:1.5.-.-]	4744.33	6145.67	5492.5	5601.5	6318.33	5771.5	5127.67	7047.67	6937.49	5892.33	7416	7216	6987.7	5446.67	6940.67	5792	7248	6130.5	6008.5	6772.33	5363.25	6210.5	3987	3645	5716.5	3552	4215	3824.5	6352.25	5171	4078.67	3861.83	4437.66	4100.67	5118.67	5812.67	5094.92	5515.75	4251.5	5706.25	2828.25	5796	5271.34	5254	5505	4108.75	6999	10901
K00320	mer; 5,10-methylenetetrahydromethanopterin reductase [EC:1.5.98.2]	2	0	7	0	8	1.5	8	0	4	0	0	0	7.5	6	0	0	0	3	5	8	8	0	0	0	3.5	20	0	3.5	14.5	0	18	17.5	12	15	3	10	5	10	1	2	0	0	0	0	1	2	7	0
K00322	sthA, udhA; NAD(P) transhydrogenase [EC:1.6.1.1]	97.33	105	92.5	109	103	91.33	124.75	92.5	104	130	65	112	64.58	88.33	469.5	120	131.5	493.33	116.45	191.33	123.5	120.14	121.71	130.83	124.33	486.84	228.51	143.66	161.33	209.29	157.33	164	128.5	111.33	83.5	101.67	29	188.24	125.17	837.33	336.33	246.33	256.5	237	580.67	418.16	614	626.42
K00324	pntA; NAD(P) transhydrogenase subunit alpha [EC:1.6.1.2]	972.5	895.5	1472	1193.5	812.84	587.33	1210.66	847	792.5	1050.84	677	815.16	543.83	1215.33	4645.83	573	939.5	2087.16	850.45	1736.33	1993.34	998.48	1165.05	1391	1119.17	2142.51	1214.51	968	1259.67	1079.95	886.17	1322.5	1256.24	763.49	702	1641.33	1163.34	1146.58	1540	1414.99	893.49	2994.33	5030.5	1118	1392.16	928.16	1839	3360.08
K00325	pntB; NAD(P) transhydrogenase subunit beta [EC:1.6.1.2]	573.5	600	863	730	491.67	430.83	786.41	541	452	662.67	382	547.83	326.58	881.33	2583.33	377	555.75	1346.25	505.95	1000.33	1693.17	708.31	907.88	1108	708	1456.34	911.01	733.83	782.5	731.62	595.5	783.5	938.16	536.16	409	950	685.17	723.41	1217.5	1158.66	648.66	2653.33	2724	792	1065.83	705.83	1505	2399.58
K00326	E1.6.2.2; cytochrome-b5 reductase [EC:1.6.2.2]	0	0	0	0	0	0	0	0	0	0	0	0	0	0	0	0	0	0	3	0	0	0	0	0	0	0	0	0	0	0	0	0	0	0	0	0	0	0	0	0	0	0	0	0	0	0	0	0
K00330	nuoA; NADH-quinone oxidoreductase subunit A [EC:1.6.5.3]	11029.1	10571.5	10650.1	11887.8	10940.3	11344.1	12598.6	13472.4	13203	12383.5	11634.9	11450.6	13892.4	11851.1	12473.3	11011.4	12374.3	12157.9	10888.6	11574.7	10878.9	11057.5	9904.34	8672.19	12813.1	10551.2	10495.3	10548.4	13312.6	11479	12257.1	11671.8	12159	10311.5	12508.7	13860.7	11179.7	13081.8	10844.6	11934	9264.46	11168.2	10754.5	11668	13543.5	10629	12829.7	15808.8
K00331	nuoB; NADH-quinone oxidoreductase subunit B [EC:1.6.5.3]	10902.1	10485.5	10589.1	11734.8	10878.3	10900.1	12441.6	13301.4	13114	12232.5	11605.9	11345.6	13834.4	11590.1	12450.7	10892.4	12329.3	12102.9	10677.6	11448.7	10774.9	10990.5	9737.34	8539.19	12776.1	10423.2	10388.3	10377.4	13227.6	11385	12202.1	11590.8	12056	10242.5	12377.7	13606.7	11103.7	12930.8	10724.6	11740	9150.46	10942.2	10588.5	11454	13486.5	10574	12626.7	15720.8
K00332	nuoC; NADH-quinone oxidoreductase subunit C [EC:1.6.5.3]	4463.78	2862.17	3089.83	4159.44	2611.62	3040.33	4992.53	3466.7	3094.53	3694.46	2837.09	3402.02	3047.66	3676.04	2776.2	4022.23	3588.34	3309.84	3323.36	3189.09	5868.16	4019.09	3280.63	2900.69	3645.56	4923.26	4576.5	4679.71	3690.66	4591.94	7278.4	5103.3	2982.94	4251.55	3629.7	5395.71	3976.5	4643.71	3990.09	3767.1	4419.81	2362.84	2565.02	3824.13	3457.55	3852.85	2778.51	2597.5
K00333	nuoD; NADH-quinone oxidoreductase subunit D [EC:1.6.5.3]	5240.28	3767.84	3863.83	5359.44	3528.78	4452.33	5945.2	4703.37	4229.02	4782.29	4238.09	4362.52	4113.16	4675.71	3983.37	4966.73	4803.84	4407.84	4490.36	4208.42	6438.66	4649.59	4030.13	3701.69	4427.06	5617.76	5278	5263.71	4616.66	5473.94	7917.07	5656.63	3639.95	4813.22	4120.37	6459.88	4691.67	5290.21	4764.09	4595.6	5028.81	3345.34	3797.36	4903.13	4517.55	4510.35	3827.01	5103.5
K00334	nuoE; NADH-quinone oxidoreductase subunit E [EC:1.6.5.3]	43754.9	38756.7	39517.8	40241.1	37459.7	33461.4	42463.2	41701.9	39845.1	39232.6	35935.7	39595.9	41189.6	41113.8	34241.8	45605.9	40741.2	39860.9	37866.7	39969.9	37028.6	36879	35361.9	37609	37438.8	40468.3	38538.2	41547	39043.9	39798.5	44513	41113.3	40654	39131.7	37491.2	40286	39836.1	40742.8	39187.8	42337	40898.9	33174.3	36390	39730.9	37320.7	39601.9	36649.5	40490.4
K00335	nuoF; NADH-quinone oxidoreductase subunit F [EC:1.6.5.3]	34753.8	29951.9	32004.5	32153	30002.5	26458.6	33369.3	32703.5	30722.5	31786.6	28472.5	31894.2	33240.3	33942.8	28439.8	37608.7	32344	32533.7	30551.2	32227.1	30353.3	29657.7	28387.9	31827.3	29655.5	33491.4	31081.3	34544.5	30721.7	32364.4	36706.6	32502	31376.4	31688.3	30717	31999.3	31552.5	32352.6	32241.9	33722.3	34014.8	26222.6	30411.4	31975.2	30272.1	32442.4	28833.5	36102.9
K00336	nuoG; NADH-quinone oxidoreductase subunit G [EC:1.6.5.3]	33388.3	29020.5	31307.3	31056.4	30034.6	24829.1	32519.9	31519.2	28525.3	32431	26944.9	29946.5	32271.4	32444.5	27505.6	35922.6	30748.3	30520.7	29528	31383.7	31959.5	29230.5	28542.1	30630.6	28311.6	33934.5	30333.1	33486	29825	31706.8	36178.8	31266.8	33135	30912.7	30092.5	30297.4	30410.1	31380.2	31034.8	32280.4	36807.7	26325.1	31564.5	31157.9	30240	32396.1	28062	36955.2
K00337	nuoH; NADH-quinone oxidoreductase subunit H [EC:1.6.5.3]	11486.1	10915.5	11203.1	12153.8	11085.3	11156.1	12837.6	13722.4	13308	12532.5	11696.9	11516.6	14014.4	11977.1	12593.3	11162.4	12507.3	12286.9	10974.6	11692.7	10947.9	11187.5	10041.3	9010.19	13342.1	10780.2	10734.3	11061.4	14524.6	11677	12582.1	11980.8	12210	10951.5	12646.7	14083.7	11361.7	13372.8	11274.3	12421	10499.5	11698.2	10895.5	12073	13805.5	10639	13330.7	15800.4
K00338	nuoI; NADH-quinone oxidoreductase subunit I [EC:1.6.5.3]	10934.1	10505.9	10598.1	11765.8	10873.6	10951.1	12481	13389.7	13114	12342.2	11610.9	11376.6	13839.4	11596.4	12456.7	10936.4	12336.3	12136.9	10721.6	11467.3	10798.9	11020.5	9867.34	8604.19	12773.1	10444.2	10461.3	10438.4	13240.6	11440	12217.4	11599.5	12054.9	10242.8	12386	13674	11115	12985.8	10777.6	11834	9199.46	11118.2	10732.1	11545	13512.5	10594	12757.7	15722.8
K00339	nuoJ; NADH-quinone oxidoreductase subunit J [EC:1.6.5.3]	10958.1	10507.5	10607.1	11781.8	10905.3	10951.1	12514.6	13392.4	13157	12345.5	11605.9	11376.6	13857.4	11596.1	12471.7	10936.4	12336.3	12118.9	10740.6	11506.7	10831.9	11028.5	9867.34	8604.19	12774.1	10468.2	10459.3	10438.4	13240.6	11440	12237.1	11601.8	12101	10247.5	12412.7	13676.7	11119.7	13016.8	10779.6	11860	9203.46	11124.2	10736.5	11546	13512.5	10594	12768.7	15715.8
K00340	nuoK; NADH-quinone oxidoreductase subunit K [EC:1.6.5.3]	10952.1	10507.5	10607.1	11791.8	10908.3	10951.1	12524.6	13388.4	13157	12345.5	11610.9	11391.6	13865.6	11599.1	12473.3	10936.4	12337.3	12136.9	10747.6	11506.7	10844.9	11028.5	9867.34	8604.19	12776.1	10469.2	10461.3	10430.4	13240.6	11440	12237.1	11606.8	12232.4	10247.5	12412.7	13683.7	11110.7	13021.8	10804.6	11863	9203.46	11124.2	10733.5	11564	13512.5	10594	12768.7	15714.8
K00341	nuoL; NADH-quinone oxidoreductase subunit L [EC:1.6.5.3]	10813.8	10366.5	10538.1	11648.8	10792.3	11270.1	12473.6	13335.4	13078	12136.5	11591.9	11305.6	13814.4	11751.1	12398.3	10845.4	12224.3	11961.9	10725.6	11458.7	10784.9	10916.5	9805.34	8560.19	12702.1	10402.2	10425.3	10436.4	13151.6	11254	12117.1	11349.8	12088	10218.5	12413.7	13620.7	11034.7	13012.8	10705.6	11757	9241.46	11077.2	10675.5	11497	13501.5	10615	12686.7	15702.8
K00342	nuoM; NADH-quinone oxidoreductase subunit M [EC:1.6.5.3]	11191.1	10704.5	10764.6	12056.3	11023.3	11386.6	12738.5	13609.4	13320	12511.5	11726.9	11582.6	14000.9	11982.1	12682.5	11201.9	12554.3	12166.6	11057.1	11687.7	11082.9	11236	10036.3	8779.19	12946.6	11012.7	10748.3	10837.9	13482.1	11620	12385.1	11889.3	12276	10566.5	12620.2	14011.7	11305.7	13308.8	10943.3	11991	9330.46	11251.2	10851.5	11799	13630.5	10816	12916.7	15834.4
K00343	nuoN; NADH-quinone oxidoreductase subunit N [EC:1.6.5.3]	10953.1	10507.5	10607.1	11743.8	10908.3	10951.1	12486.6	13388.4	13157	12345.5	11605.9	11361.6	13857.4	11596.1	12473.3	10936.4	12336.3	12118.9	10723.6	11514.7	10818.9	11032.5	9867.34	8604.19	12772.1	10469.2	10459.3	10430.4	13249.6	11440	12248.1	11604.8	12099	10247.5	12412.7	13667.7	11113.7	13021.8	10754.6	11860	9203.46	11124.2	10736.5	11528	13512.5	10594	12775.7	15717.8
K00344	qor, CRYZ; NADPH2:quinone reductase [EC:1.6.5.5]	1285.67	1029.01	812.66	1523.34	1249.68	497.99	1393.58	1164.17	1038.49	913.17	698.34	974.32	734.78	1335.34	1317.67	675.16	1038	1655.49	1250.86	1313.82	1348.68	880.98	826.73	1166.66	1111.35	2134.01	1011.85	1014.68	1294.85	738.11	1061.34	1341.67	1897.56	874.82	941.17	1391.5	1078.01	1249.92	1297.18	1417.15	683.81	596.83	516.18	949.5	1086.32	775.49	971.66	1895.01
K00346	nqrA; Na+-transporting NADH:ubiquinone oxidoreductase subunit A [EC:1.6.5.8]	8201.3	10149.2	9421.25	9759.4	10792.5	9754.08	9340.7	12046.5	12683	11097.8	11714.8	10594	13893.6	10067.7	11888.1	9095.15	11873	11307.8	9822.75	10649.6	9263.97	9803.46	8258	7321.83	11562.3	7282.92	7558.84	7375.83	11837.5	8666.25	6769.33	8091.65	11185.8	7610.58	10221.3	10363	9642.8	9967.49	8741	9640.45	5583.23	11908.7	9369.1	9683.85	12104.2	8551.43	12198.6	16787
K00347	nqrB; Na+-transporting NADH:ubiquinone oxidoreductase subunit B [EC:1.6.5.8]	8210.3	10149.2	9435.25	9763.4	10792.5	9754.08	9345.7	12058.5	12695	11097.8	11717.8	10594	13900.6	10067.7	11888.1	9095.15	11873	11316.8	9824.75	10649.6	9263.97	9803.46	8260	7328.83	11562.3	7282.92	7558.84	7375.83	11850.5	8668.25	6769.33	8095.65	11293.8	7610.58	10221.3	10363	9652.8	9967.49	8741	9646.45	5587.23	11917.7	9389.1	9699.85	12105.2	8557.43	12202.6	16831
K00348	nqrC; Na+-transporting NADH:ubiquinone oxidoreductase subunit C [EC:1.6.5.8]	8204.3	10149.2	9432.25	9763.4	10792.5	9754.08	9345.7	12051.5	12695	11093.8	11712.8	10592	13886.6	10067.7	11888.1	9071.15	11864	11316.8	9820.75	10645.6	9260.47	9803.46	8266.71	7331.83	11559.8	7266.42	7562.01	7370.66	11848.3	8646.54	6763.33	8076.65	11284.8	7580.58	10212.3	10363	9652.8	9959.49	8741	9636.45	5585.23	11917.7	9389.1	9679.85	12101.2	8553.43	12202.6	16840
K00349	nqrD; Na+-transporting NADH:ubiquinone oxidoreductase subunit D [EC:1.6.5.8]	8210.3	10149.2	9435.25	9763.4	10792.5	9754.08	9345.7	12058.5	12695	11097.8	11717.8	10594	13900.6	10067.7	11888.1	9095.15	11873	11316.8	9824.75	10649.6	9263.97	9803.46	8260	7328.83	11562.3	7282.92	7558.84	7375.83	11850.5	8668.25	6769.33	8095.65	11293.8	7610.58	10221.3	10363	9652.8	9967.49	8741	9646.45	5587.23	11917.7	9389.1	9683.85	12105.2	8557.43	12202.6	16831
K00350	nqrE; Na+-transporting NADH:ubiquinone oxidoreductase subunit E [EC:1.6.5.8]	8210.3	10149.2	9435.25	9763.4	10792.5	9754.08	9345.7	12058.5	12695	11097.8	11717.8	10594	13900.6	10067.7	11888.1	9095.15	11873	11316.8	9824.75	10649.6	9263.97	9803.46	8266	7333.83	11566.8	7288.42	7562.01	7378.66	11854.3	8668.25	6769.33	8095.65	11293.8	7610.58	10221.3	10363	9652.8	9967.49	8741	9646.45	5587.23	11917.7	9389.1	9683.85	12105.2	8557.43	12202.6	16831
K00351	nqrF; Na+-transporting NADH:ubiquinone oxidoreductase subunit F [EC:1.6.5.8]	8222.5	10163.4	9437.05	9776.2	10806.5	9765.08	9345.7	12061.7	12697.2	11097.8	11720.4	10595.5	13905.6	10071.3	11868.7	9093.55	11878.4	11316.8	9837.35	10655.4	9272.17	9815.66	8260	7328.83	11562.3	7268.92	7558.84	7364.83	11844.5	8654.25	6770.33	8090.85	11298	7597.58	10229.9	10371.4	9660.6	9967.09	8750.4	9644.85	5582.83	11913.9	9381.5	9683.85	12098.8	8468.43	12195.6	16831
K00354	E1.6.99.1; NADPH2 dehydrogenase [EC:1.6.99.1]	115.33	64	86	85	71.67	58	54.33	45	35	18	66	46	98	82	144	66	73	99.67	83	74	62	29	85	70	46	106	176	74	89	52	27	94	221	27	42	53	69	168	24	37	120	87	99	95	72	72	25	135.67
K00355	NQO1; NAD(P)H dehydrogenase (quinone) [EC:1.6.5.2]	271.54	206	192	243	264.67	166	268.58	162.5	214	152.67	204.8	143.33	198.4	179.47	223	181.67	217.84	1405.83	216.8	225	204.09	138.34	235.67	253	290.67	293.67	226.94	247.53	281.08	218.33	220.67	258	450.98	164.33	196.11	149.66	212.37	228.67	128.5	157	275.33	276	299.9	269	290.33	269.83	307.2	1419.8
K00356	E1.6.99.3; NADH dehydrogenase [EC:1.6.99.3]	285.8	206.67	163.5	336.6	219.13	145.5	348.7	313.37	201.69	267.3	149.6	223.53	97.5	201.87	129.17	151.4	170.5	215	299.7	300.43	216.17	194.77	268.47	206.37	225.57	394.4	224	165.37	204.67	199.43	196.74	345.63	217.77	187.7	179.37	427.2	243.84	237.37	240.6	218.43	97.13	215.5	160.34	184.3	124.06	56.67	162.5	185.83
K00360	nasB; assimilatory nitrate reductase electron transfer subunit [EC:1.7.99.-]	39	36	38	48	38	0	30	29	51	47	13	28	23	10	15	0	43	7.5	22	42	33	10	0	23	16	35	25	31	55	24	45	56	66	15	23	15	33	45	0	38	0	0	0	23	16	15	29	96
K00362	nirB; nitrite reductase (NADH) large subunit [EC:1.7.1.15]	416.67	187.67	211.33	371.17	266.51	135.66	557.08	292	232	212.67	129.17	191.66	105.03	275	439	103.33	179.5	820.16	259.28	368.66	254.84	226.95	370.72	313.83	283.84	645.84	829.35	680	641.17	245.95	290	295.17	409.64	295.99	205.5	542.5	410.17	399.15	501	968.49	517.32	445.33	414.67	514	775.66	447.66	762.33	1051.08
K00363	nirD; nitrite reductase (NADH) small subunit [EC:1.7.1.15]	375	257.67	252.83	406.67	229.84	91.66	399	291	304	328	172.17	338.33	197.83	233	707.67	303.83	308	649.16	346.53	435.66	404.17	336.64	300.05	349.83	361.67	1172.67	646.18	656.5	440.67	432.62	358.33	488.17	325.16	519.66	242.5	476.17	315.5	539.91	322.5	994.16	420.99	335.33	364.17	568	715.33	611.66	711.33	867.83
K00364	E1.7.1.7, guaC; GMP reductase [EC:1.7.1.7]	379	330	334	350	348	303.33	378	301	331	337.5	327	302	342.53	297.33	736.33	302	340.5	930	341.45	360.33	281.5	223.14	399.71	437.83	389.33	399.84	383.51	367.66	399.33	371.79	347.33	367	791.65	307.33	247	229.67	285	329.24	270.5	1009.33	554.83	416.33	442.5	485	739.67	468.33	806	1029.25
K00365	uaZ; urate oxidase [EC:1.7.3.3]	37	36	38	59	38	0	30	29	51	47	17	28	23	10	15	0	50	7.5	22	42	33	10	3	23	16	37.5	34	31	55	24	45	56	70	15	23	16	33	45	11	38	10.5	0	3	23	16	15	29	98
K00366	nirA; ferredoxin-nitrite reductase [EC:1.7.7.1]	1175.7	982.45	1717.05	800.8	556.75	537	930.42	743.7	571.2	643.25	473.1	370.4	793.25	791.85	921.35	614.15	568.4	478	668.85	647.8	1580.45	684.95	789.5	851	985.33	1217	1197.75	2228.44	2473	1019	1185.25	780.2	875.2	1670.75	1379.85	892.9	829.8	1433.35	1236.57	1611.9	2022.1	1123.7	518.9	933	724.6	512	1049.25	949.75
K00367	narB; ferredoxin-nitrate reductase [EC:1.7.7.2]	0	0	0	0	0	0	4	0	6	4	0	0	0	0	2	7	0	5	0	0	31	18	9	10	13	15	15	10	7	11	8	3	8	5	22	21	18	15	25	11	13	7	10	8	26	27	22	14
K00368	nirK; nitrite reductase (NO-forming) [EC:1.7.2.1]	256	201.67	234.33	302.17	328.84	224.33	428.17	315	263	311	223.17	177.33	223.5	238.67	207	241.33	262.5	799.33	247.83	287.33	368.67	270	212.34	206.33	202.34	418	172.67	204.84	281.34	277.33	433	309.17	486.83	266.33	284	249.5	221	268.67	192	213.83	288.16	195	201.67	187	303.33	276	271.33	912
K00370	narG, narZ, nxrA; nitrate reductase / nitrite oxidoreductase, alpha subunit [EC:1.7.5.1 1.7.99.-]	214.67	180.17	210.83	199.17	238.34	163.33	239.5	202.25	213	278	119.67	211.33	99.25	126.67	758	104.33	157	569.83	216.73	423.33	163.67	149.28	255.76	324	261.34	288.67	240.35	275.66	263.16	331.91	292.5	208.67	240.66	151.33	143	212	110	340.81	229	1685.33	645.66	452	484.67	525	1078.66	543.5	1222.33	657.83
K00371	narH, narY, nxrB; nitrate reductase / nitrite oxidoreductase, beta subunit [EC:1.7.5.1 1.7.99.-]	225.67	228.17	255.83	265.17	246.34	168.33	271.5	208.25	217	290	153.67	281.33	99.25	126.67	798	106.33	157	587.83	221.73	459.33	1114.67	215.28	408.76	394	270.34	300.67	361.35	383.66	272.16	358.91	465.5	234.67	248.66	153.33	183	222	121	342.81	318	1716.33	774.66	643	552.67	645	1173.66	550.5	1335.33	914.83
K00372	nasA; assimilatory nitrate reductase catalytic subunit [EC:1.7.99.-]	1107	928.67	1372	600.5	458.83	325	509.75	680.17	446.99	462	238.5	282.33	416.5	580.67	401.84	469	357	674.33	388.5	505.33	322.67	278.81	375.67	986.67	949.17	885.5	569.17	1066	2785.5	618.33	918.34	480.83	364.42	1276	415.67	393.5	375.84	353.24	835.5	1424.83	3054.33	1439	377.84	1002	852.66	453.5	1412	672.33
K00373	narJ, narW; nitrate reductase molybdenum cofactor assembly chaperone NarJ/NarW	225.67	228.17	231.83	265.17	246.34	168.33	271.5	208.25	213	290	146.67	276.33	99.25	126.67	776	106.33	157	575.33	201.73	449.33	1114.67	210.28	408.76	385	267.34	300.67	336.35	381.66	267.16	334.91	426.5	234.67	248.66	153.33	183	222	121	342.81	294	1702.33	769.66	643	533.67	632	1170.66	550.5	1329.33	945.83
K00374	narI, narV; nitrate reductase gamma subunit [EC:1.7.5.1 1.7.99.-]	350.67	301.17	298.83	460.17	303.34	255.33	481.5	286.25	251	343	189.67	332.33	122.25	285.67	845	157.33	233	701.83	352.73	497.33	1212.67	313.28	514.76	535	538.34	497.67	583.35	719.66	480.16	440.91	497.5	492.67	318.66	367.33	330	550	294	639.81	501	1766.33	784.66	693	603.67	777	1189.66	558.5	1375.33	1043.83
K00375	K00375; GntR family transcriptional regulator / MocR family aminotransferase	27748.7	25343.5	25222.4	25673.8	27360.2	20904	24410	26128.5	22945.7	26074.3	21339.9	25151.1	28777.9	29298.3	22598.4	30704.1	24767.3	27836.4	24777.9	26817	27736	24322.4	25264.4	28973.7	22469.7	28760	23000.4	26515.1	23227.6	24449.1	25395.8	24109.2	32020.9	23561.2	24352	22122.4	25013.3	26076.2	25868.6	25674.4	29694	26972.8	24029.8	26349.8	25449.4	27355.3	24891.2	34351.4
K00376	nosZ; nitrous-oxide reductase [EC:1.7.2.4]	166.67	106	60	185	174.67	86	164	134	136	68.67	117	117.33	102	133	96	90	163	385.16	168	146	150.67	115.67	175.67	127	219.67	144.67	140	86.67	209.67	111.33	53.67	280	178.33	115.33	195	134.33	174.67	211.67	72	102.33	126.33	76	70	119	159.33	80.83	121	414.5
K00380	cysJ; sulfite reductase (NADPH) flavoprotein alpha-component [EC:1.8.1.2]	860.99	501	488.33	548.84	494.49	603.66	754.41	602.33	758.84	766.83	597.49	392.32	261.99	600	949.19	747.83	626.84	1259.17	543.36	677.49	896.41	1051.63	815.04	506.65	1037.99	1568.37	770.51	623.17	992.24	972.13	1276.66	1155.17	669.75	502.51	807.33	1597.01	763.33	1063.75	637.82	1246.33	675.34	611.17	613.18	692.83	861.99	763.84	1034.01	1443.5
K00381	cysI; sulfite reductase (NADPH) hemoprotein beta-component [EC:1.8.1.2]	852.52	491	471.83	688.34	557.49	609.66	856.41	637.33	703.84	671.83	610.29	423.32	279.94	655.8	969.19	666.33	690.84	1334	619.41	720.49	851.66	998.13	816.04	580.32	1116.99	1553.2	624.11	637.37	973.49	999.13	1311.66	1109.17	666.83	560.51	785.43	1463.01	766.03	950.75	610.49	1249.33	671.34	512.17	528.58	692.83	870.32	782.34	922.71	1488.05
K00382	DLD, lpd, pdhD; dihydrolipoamide dehydrogenase [EC:1.8.1.4]	43731.1	40433.8	40281.7	42542.8	40927.4	37540.2	43960.8	45523.1	44392.3	42119.6	40558.6	41013.3	47016.4	43404.5	41424.4	46019.3	43426.8	45318.1	40308.2	41484.4	36997.7	38066.9	35591.8	36755.3	42108.7	40388.5	38191.3	38444.1	43446.8	41305.3	43187.2	41521.4	47162.1	38260.7	39425.5	42818.6	41626.5	42555.8	39203.3	43055.1	37566.7	35560.9	41589.7	40494.2	40305.1	40061.7	39890.3	55699.9
K00383	GSR, gor; glutathione reductase (NADPH) [EC:1.8.1.7]	539	462.5	384	558	527.75	309.33	770.75	611.5	541.5	595.67	442.17	419.83	397.08	441.33	666.83	389.67	479	1698.16	470.45	585.25	519.17	456.48	524.38	539.83	633	977.51	658.51	478.33	619.83	590.12	634.17	755.5	840.08	570.16	455.5	635.83	545	512.41	428.5	1110.16	621.99	470.83	434.5	437.5	854.17	579.66	873.83	1890.42
K00384	trxB, TRR; thioredoxin reductase (NADPH) [EC:1.8.1.9]	85114.9	78382.3	79271.7	80485.9	79779.3	68748.6	80666.8	83942.9	78557.3	80633.1	71730.1	78249.6	84657.6	83515.8	73707	89218.7	80553.9	83647.1	76519	80772.7	81484.2	74314.4	72228.8	79398.9	75725.3	82504.8	73160.7	79972.5	79209.7	77123.2	80827.9	78102.7	89575.9	75692.7	75460.6	76146.7	78072.5	80885.7	76873.8	81308.4	84463.5	74690.5	80805.9	80355.3	77786.7	77657.9	76066.1	97057.3
K00385	asrC; anaerobic sulfite reductase subunit C	1949.2	2047.5	2634.13	1140	1176.25	1124	997.75	1320.5	970	1111.25	994.3	747.5	1501.82	1428.8	1147.75	1311.75	1041.25	1137.87	889.55	1276	1586.99	799.13	915	1900	1863.5	1086	870.6	2011.56	4233.75	1315	1802.75	1115.5	1120	2319.5	1317.85	925.5	936.7	804.75	1542.5	2743	4914.25	2362.75	978.9	1692.5	1192	779	2390.95	1074.3
K00387	SUOX; sulfite oxidase [EC:1.8.3.1]	0	0	0	0	0	0	0	0	0	0	0	0	0	0	0	0	0	0	0	0	0	0	0	0	0	0	0	0	0	0	0	0	0	0	0	0	0	0	0	0	0	0	0	0	0	0	0	0
K00389	yidH; putative membrane protein	158.5	123	113	203.5	142	69	191.5	123.25	155.5	178.5	71.5	135.5	105	96	497.67	108.5	163.5	153	156.7	212	190	170.64	173.21	207.17	173.5	523.5	337.34	337.16	271.16	240.29	184.5	271.5	193.83	239	101.5	148	125.5	289.07	170.5	871	334	227.5	228.5	367	541.33	394.17	641.5	317.33
K00390	cysH; phosphoadenosine phosphosulfate reductase [EC:1.8.4.8 1.8.4.10]	4980.15	5453.5	5026.83	5665.34	5242.16	4948.66	5286.41	6189.58	5803.84	5175.33	6292.29	6347.62	5983.94	5329.4	6585.16	5230.73	6809.81	6086.67	5638.61	6554.99	6684.68	6231.2	4387.54	3930.32	5749.49	5027.2	5087.01	5165.67	6284.24	5574.13	5089.16	4553.67	3963.73	4140.51	5350.67	6593.34	5302.33	5775.25	4271.49	6099.9	3400.54	4761.87	4583.78	5406.83	5549.32	4594.91	6187.51	10143.8
K00392	sir; sulfite reductase (ferredoxin) [EC:1.8.7.1]	396.2	199.67	179.5	429.5	149.66	114	559.67	251.92	217.99	211.33	116.8	223	152.2	310.47	231.84	224.5	233	153.5	309.3	188.33	381	315.5	342	240	276	804.5	881.6	795.2	630.5	248	224.17	349.33	220.01	474.67	207.77	515.67	387.87	459	508	147	146.5	153	142.74	339	131	255	177.2	311.8
K00394	aprA; adenylylsulfate reductase, subunit A [EC:1.8.99.2]	371.8	307.75	173.88	527.1	211.8	190	527.2	262.2	143.2	246.8	137.6	233.2	96.12	418.95	192.5	148.9	254	384.62	400.2	204.6	530.74	412.98	491.3	478.2	654.9	794.4	692.25	1008.45	496.75	276.6	112.9	608.3	203.6	568.95	454.7	806.2	535	1026.2	496.6	170.1	329.8	304.5	317	543.3	188.65	104	211.5	398
K00395	aprB; adenylylsulfate reductase, subunit B [EC:1.8.99.2]	371.8	307.75	173.88	527.1	211.8	190	527.2	262.2	143.2	246.8	137.6	233.2	96.12	418.95	192.5	148.9	254	384.62	400.2	204.6	530.74	412.98	491.3	478.2	654.9	794.4	692.25	1008.45	496.75	276.6	112.9	608.3	203.6	568.95	454.7	806.2	535	1026.2	496.6	170.1	329.8	304.5	317	543.3	188.65	104	211.5	398
K00404	ccoN; cytochrome c oxidase cbb3-type subunit I [EC:1.9.3.1]	368.33	305	317.5	421	406.67	238.33	540	360.5	299.5	283.17	301	234.33	237.08	328.33	254.83	218	359.5	1348.82	361.5	380.83	408.17	373.17	307.67	253.5	344	548.67	397.67	217.67	419.84	302.83	409	476	534.16	294.16	361.5	512	397.17	494.34	300	245.16	266.66	194.83	228	218.5	362.33	283.49	195	1554.83
K00405	ccoO; cytochrome c oxidase cbb3-type subunit II	361.33	303	310.5	407	395.67	238.33	532	362.5	294.5	283.17	285	234.33	243.08	320.33	250.83	218	351.5	1147.99	358.5	380.83	402.17	349.17	284.67	253.5	336	523.67	383.67	217.67	400.84	307.83	409	468	540.16	294.16	355.5	514	389.17	489.34	301	245.16	251.66	194.83	219	203.5	350.33	265.66	192	1337.33
K00406	ccoP; cytochrome c oxidase cbb3-type subunit III	1354.16	1383	1198.5	1935	1501.17	1727.33	1708	1786.5	1604	1413.67	1872	1741.83	1416.58	1545.33	1558.33	1300	1922	2559.49	1730.5	1563.83	1232.67	1316.67	898.17	1127.5	1346.5	1539.17	1285.17	1107.67	1663.84	1707.83	1176	1382	1350.16	1162.16	979.5	1652	1315.67	1336.34	1031.67	1314.66	922.66	954.33	1295	1321.5	1565.33	1076.16	1141.5	4177
K00407	ccoQ; cytochrome c oxidase cbb3-type subunit IV	348.33	259	274	343.5	371.17	218.33	497.5	296	290	237.67	239.5	249.33	203.08	322.33	232.33	208	305.5	1155.99	317.5	363.33	386.67	325.67	242.67	209	357	459.67	360.67	161.17	353.34	288.33	366	426.5	440.16	273.66	333.5	494.5	373.17	410.34	250	240.16	217.66	190.33	198	190	372.33	250.66	177	1316.83
K00410	fbcH; ubiquinol-cytochrome c reductase cytochrome b/c1 subunit	115	104	55	133.5	102.5	52	86.5	89	69	58	52.5	63	47.5	89	47	40	100.5	43	116.5	97	76.5	90	59	46	117	48	43	10.5	112	42	69	151.5	80.5	65	78	73.5	119	58	54	54.5	8	17	0	21	17	18	5	9
K00411	UQCRFS1, RIP1, petA; ubiquinol-cytochrome c reductase iron-sulfur subunit [EC:1.10.2.2]	479	381	323.5	453	438.67	244.33	632.83	426.5	349.5	306.17	307	293.33	309.58	399.33	264.83	239.5	387.5	816.83	381.5	456.83	450.67	370.17	294.38	298.5	365	654.67	428.67	268.67	439.84	323.12	412	513	599.16	316.16	377.5	663.5	477.17	512.84	328	294.16	252.66	198.83	188	219.5	344.33	255.83	197.5	1082.83
K00412	CYTB, petB; ubiquinol-cytochrome c reductase cytochrome b subunit	485	382	362.5	480	413.67	259.33	649.83	438.5	391.5	326.17	316	298.33	310.58	381.33	290.33	259.5	419.5	832.83	400.5	503.83	497.67	402.17	321.38	311.5	379	727.17	457.67	285.67	448.84	345.12	438	557	623.16	311.16	402	691.5	475.17	536.84	359	306.16	268.66	208.83	212	233.5	361.33	268.83	232.5	1101.83
K00413	CYC1, CYT1, petC; ubiquinol-cytochrome c reductase cytochrome c1 subunit	403	325	268.5	397.5	363.17	225.33	580.33	364.5	294.5	262.17	254.5	271.33	262.08	360.33	252.83	199.5	345	816.83	311	389.83	386.17	319.17	263.67	298.5	365	625.67	402.67	258.17	426.84	319.83	346	452.5	515.66	295.16	331.5	630	418.17	486.84	296	245.66	240.66	195.83	188	219.5	344.33	246.83	197.5	1071.83
K00425	cydA; cytochrome bd ubiquinol oxidase subunit I [EC:1.10.3.14]	10940.5	10861	10647.9	11974.9	11445.2	11115.2	11996.4	13485	13724.3	12893.2	11995.5	11439.4	13602.4	11827.7	12981.3	11022.8	12944.8	12885.8	10957.6	11783.6	10628.6	11006.1	9645.63	8806.65	13364.2	10799.1	10068.9	10254.2	13431	11611	12524.2	11514.8	12843.7	9962.93	12527.3	13794.7	11172.6	12883.1	11056	12948	9560.57	11488.1	11165.3	11975.2	14026.3	10459.1	13872.5	17093.5
K00426	cydB; cytochrome bd ubiquinol oxidase subunit II [EC:1.10.3.14]	10905.5	10825	10609.9	11926.9	11415.2	11115.2	11966.4	13456	13663.3	12846.2	11982.5	11411.4	13579.4	11827.7	12966.3	11022.8	12901.8	12865.8	10932.6	11741.6	10595.6	10996.1	9651.63	8791.65	13348.2	10775.1	10051.9	10234.2	13384	11617	12467.2	11458.8	12777.7	9947.93	12504.3	13779.7	11139.6	12838.1	11056	12910	9546.57	11476.1	11153.3	11940.2	13984.3	10422.1	13829.5	17051.5
K00427	lldP, lctP; L-lactate permease	36	42	39	35	52	38	34.75	33.5	22	79	22	42	17	27	339	26	44.5	129	37.2	118	33.5	44.14	90.71	114.5	86	80.17	75.84	91.66	91.66	117.29	56	47	44.25	36	23	25	26	113.57	86.5	803	281	191	189.5	203	483	236	553	138
K00428	E1.11.1.5; cytochrome c peroxidase [EC:1.11.1.5]	2355.15	2025.5	1530.83	2587.34	2142.49	2102.66	2387.49	2457.83	2601.84	2248.33	2542.49	1936.32	2973.99	2298	3124.03	2001.83	2675.84	3266.17	2364.56	2523.49	1971.16	2147.49	2140.54	2044.15	3245.99	3400.37	2082.84	2549.34	2904.66	2327.63	2020.66	2884.67	3116.25	2092.51	2414.83	3237.51	2243.58	2732.93	2118.17	2147.08	1288.59	1681.67	2196.68	2591.83	2845.49	2130.92	2160.51	5000.35
K00432	gpx; glutathione peroxidase [EC:1.11.1.9]	12566.6	12162	12145.1	11842.1	11161.9	9747.25	12708.2	13168.5	12239.1	12440.4	10994.1	13459.7	10924.9	12942.8	13056.5	12711.5	13530.1	14485.9	11305	14143.9	17543.2	13312.9	11981.7	12426.2	12121.5	14212	12236.4	13342.4	13187.5	12657.3	15002.8	12398.2	10258.8	12261.8	12914.2	13959.8	12387.3	14071.6	12686.6	15036.5	13049.4	18652.5	11106.6	13351.2	12659.2	13016.7	15603.7	18054.3
K00433	cpo; non-heme chloroperoxidase [EC:1.11.1.10]	2467.99	2366.5	3115.63	1989	1782.58	1537	1972.41	2149.5	2283.5	2033.75	1862.67	1748.5	1842.12	1994	2231.25	2322.92	2252.25	2470.2	1752.25	2567.17	2763.99	1924.3	1798.71	1820	2184	2236	1839.67	3108.69	3264.41	1890.29	2985.92	2532.5	2796.25	2636.5	2944.75	1918.83	2146.33	2383.25	2000	3178.5	3746.58	2470.25	1850.5	2260.5	2211.67	1704.99	2600.58	3506.67
K00435	hemQ; Fe-coproporphyrin III decarboxylase [EC:1.11.1.-]	0	0	0	0	0	0	0	0	0	0	3	0	0	0	0	0	0	0	0	0	0	0	0	0	0	0	0	0	0	0	0	0	0	0	0	0	0	0	0	0	3	0	0	0	0	2	0	0
K00436	hoxH; NAD-reducing hydrogenase large subunit [EC:1.12.1.2]	0	0	0	0	0	1.5	0	2	0	0	0	0	2.5	0	16	0	0	3	0	0	0	0	0	0	3.5	11	0	3.5	5.5	0	0	17.5	1	15	4	0	0	3	1	2	0	0	0	0	1	2	0	6
K00437	hydB; [NiFe] hydrogenase large subunit [EC:1.12.2.1]	125	73	43	195	57	87	210	78	34	53	36	51	23	159	47	51	76	114	143	38	98	98	106	141	268	197	222	338	208	82	32	258	70	214	147	328	173	297	183	50	10	50	51	132	16	8	40	79
K00441	frhB; coenzyme F420 hydrogenase subunit beta [EC:1.12.98.1]	18	0	5	0	5	4	14	6	3	16	0	5	0	6	18	14	0	5	10	0	31	14	9	10	21	43	15	16	18	11	15	3	17	10	22	21	18	15	25	16	9	7	10	12	26	27	13	10
K00446	dmpB, xylE; catechol 2,3-dioxygenase [EC:1.13.11.2]	44.33	0	12	18	48.34	23	41	30	4	13.67	15	7.33	25	21	206	24	7	23.33	37	10	31.67	1.67	20.67	1.34	10.67	179.83	13	14.67	26.67	16.33	42.67	15	107.99	26.33	19	2.33	7.67	10.67	0	1.33	24.33	4	0	0	8.99	6.34	2	116.66
K00448	pcaG; protocatechuate 3,4-dioxygenase, alpha subunit [EC:1.13.11.3]	113	83	61.5	84.5	163.17	34	87.08	84	76.5	37.17	49.5	74.33	56	57	46.5	36.5	21.5	416.16	77	98.5	83.17	33.17	49.67	28.5	43.17	288.17	30.17	28	64	19.83	115.67	59.5	125.58	53.83	71	53.33	42.67	82.67	16.5	63.33	121.33	114.5	126.5	113.5	149.33	109.66	160	588
K00449	pcaH; protocatechuate 3,4-dioxygenase, beta subunit [EC:1.13.11.3]	203	134	105.5	222.5	201.17	50	227.08	155	128.5	107.17	99.5	140.33	89	96	155.67	104.5	80.5	439.16	159	157.5	172.17	112.17	114.67	113.5	132.17	740.67	242.17	249	192	148.83	163.67	230.5	192.58	281.83	103	154.33	117.17	214.67	66.5	93.33	146.33	143.5	142.5	257.5	167.33	245.66	183	593.5
K00450	E1.13.11.4; gentisate 1,2-dioxygenase [EC:1.13.11.4]	87	70	41.5	87	75	32	68.33	100.5	46	71	62	38	42	33	64	53	46	36.67	72	77	52.5	31	47.71	39.5	63	62.17	31.84	37.66	70.66	26.29	164	73	133.25	51	23.5	37	31.5	45	12	53	30	15	16	47	4	14	90	71.5
K00451	HGD, hmgA; homogentisate 1,2-dioxygenase [EC:1.13.11.5]	1117	1118	1011.5	1589	1191.17	1472.33	1197.33	1575	1455	1254.67	1688.5	1511.33	1253.83	1258.33	1366.33	1136.5	1671.5	1633.33	1473	1335.33	925.67	984.17	645.67	877.33	980	1045.34	794.67	851.17	1288.34	1338.33	946	973.5	1032.83	721.66	699.5	1239.5	1012.17	928.84	795.67	1107.16	632.66	740.33	1123	967	1218	785.16	945	3131.17
K00452	HAAO; 3-hydroxyanthranilate 3,4-dioxygenase [EC:1.13.11.6]	25	0	9	12	30	0	30	2	37	0	0	0	23	3	15	0	0	6	22	42	38	13	6	8	0	46	8	11	17	6	29	0	43	0	25	10	0	42.5	2	27	21	0	4	4	0	2	16	10.5
K00453	TDO2, kynA; tryptophan 2,3-dioxygenase [EC:1.13.11.11]	99.67	52.67	72	83	84.33	23	74.5	98.67	75.99	79	42	52.33	48	42.67	115.67	28	53	38.5	72	99.33	93.67	50.67	33.67	50	30.67	177.67	51	68.67	94.67	22.33	101.34	87.33	188.34	54	82.17	126	71.84	89.17	26.67	63.33	56.33	14	12.34	71	37.33	24	44	197.67
K00455	hpaD, hpcB; 3,4-dihydroxyphenylacetate 2,3-dioxygenase [EC:1.13.11.15]	16.67	0	29.5	19	37.67	0	2.83	17	11	16.67	0	19.33	0	0	0	0	3.5	210	0.2	51	0.67	3.81	12.67	24.5	9.67	11.84	11.84	16.33	11.33	4.33	29.67	12	2.33	3.33	12	24.33	22.67	5.24	11.5	8.33	79.33	84	102.5	73	128.33	83	164	240
K00456	CDO1; cysteine dioxygenase [EC:1.13.11.20]	0	3	4	0	0	0	0	0	0	0	0	0	0	0	2	0	0	0	0	2	0	0	0	0	0	0	0	0	0	0	0	0	0	0	0	0	0	0	0	0	0	0	0	0	0	0	0	2
K00457	HPD, hppD; 4-hydroxyphenylpyruvate dioxygenase [EC:1.13.11.27]	1230.67	1252	1166	1674.5	1368.01	1614.33	1340.07	1709	1503.5	1358.51	1744	1620.99	1306.83	1377.33	1462.5	1220	1744	2228.33	1566.25	1464.83	1082.51	1125.01	698.01	993.83	1123.84	1310.18	997.84	920.84	1447.01	1495.49	1132.34	1068	1176.99	855.82	809.5	1405.16	1117.51	1069.18	926.17	1160.82	775.32	922.83	1321.5	1088.5	1468.66	1036.99	1140	3965.92
K00459	ncd2, npd; nitronate monooxygenase [EC:1.13.12.16]	713.54	600	721.5	774	841.35	508	928.99	793.25	644	589.68	527.8	512.32	511.9	619.8	677	502	648	1685.82	714.8	822.5	871.68	637.68	467.18	491.34	389.18	836.34	704.77	421.21	650.01	492.32	934.18	664	1427.88	501.32	612.6	906.32	631.88	803.68	542.34	432.32	487.82	478	527.9	521	673.98	544.83	540.7	2347.3
K00463	IDO, INDO; indoleamine 2,3-dioxygenase [EC:1.13.11.52]	0	0	0	5.5	6.5	0	3.5	3	5	0	4.5	0	3.5	0	0	0	5.5	2	6.5	2	8	0	5	0	0	0	6	10.5	0	0	0	12.5	12.5	4	0	2.5	0	6	8	5.5	0	0	0	0	0	0	0	0
K00464	diox1; all-trans-8'-apo-beta-carotenal 15,15'-oxygenase [EC:1.13.11.75]	0	0	0	0	3	0	4	0	3	4	0	0	0	0	2	7	0	5	0	8	31	14	9	10	13	15	15	10	7	11	8	6	11	5	20	21	18	20	25	11	9	7	10	8	26	27	13	11
K00466	iaaM; tryptophan 2-monooxygenase [EC:1.13.12.3]	0	0	0	0	7	0	0	0	11	0	0	0	0	0	0	0	0	512.33	0	0	0	0	8	0	6	0	0	0	8	0	24	16	0	0	0	0	0	0	0	0	13	48	50	15	32	17.83	0	487.5
K00467	E1.13.12.4; lactate 2-monooxygenase [EC:1.13.12.4]	0	0	0	0	0	0	0	0	0	0	0	0	0	0	0	0	0	0	0	0	0	0	0	0	0	0	0	0	0	0	0	0	0	0	0	0	0	0	0	0	3	0	0	0	0	0	0	0
K00469	MIOX; inositol oxygenase [EC:1.13.99.1]	31	42	22.5	53.5	36	30	42	36	47	22	30	27	26	19	12	42.5	47	0	31.5	33	50	37.5	23	13	14	14	29	13	29	14	38	38	44	12	37	30	5	26	31	12	24	13	24	14	17	13	35	9
K00471	E1.14.11.1; gamma-butyrobetaine dioxygenase [EC:1.14.11.1]	15	0	16	21	3	11	30	32	11	21	10	55	0	20	0	7	6	205.83	10	40	3	16	12	33	38	25	0	4	7	9	7	8	9	22	0	31	0	8	3	0	13	4	0	19	32	17.83	4	225.5
K00472	P4HA; prolyl 4-hydroxylase [EC:1.14.11.2]	13.67	12	20	0	1.67	0	2.83	22	7	12.67	7	2.33	0	15	58	4	0	31	22	15	12.67	6.67	14.67	8	5.67	18.67	13	28.67	17.67	10.33	28.67	26	46.33	12.33	6	9.33	5.67	20.17	13	1.33	3.33	1	4	4	1.33	1	0	63.5
K00476	ASPH; aspartate beta-hydroxylase [EC:1.14.11.16]	0	0	0	0	0	0	0	16	0	0	0	17	0	0	0	0	0	6	0	22	5	0	8	16	0	8	8	9	9	12	0	0	0	0	0	22	0	4	0	0	2	0	0	0	5	0	4	28
K00477	PHYH; phytanoyl-CoA hydroxylase [EC:1.14.11.18]	1.67	0	7	0	9.67	0	10.83	17	4	1.67	0	19.33	5	6	25.5	0	0	25	5	24	8.67	1.67	4.67	16	2.67	72.17	5	10.67	4.67	4.33	17.67	2	13.33	3.33	5.5	24.33	8.67	9.67	0	3.33	6.33	1	0	0	1.33	1	4	61
K00479	gbcA; glycine betaine catabolism A	26.66	0	16	7	7	8	26.83	26	11	24	3	27	0	8	13	14	0	365	20	31	8	0	16	16	22	152	8	14	17	27	44	21	18	6	5	22	0	8	0	0	27	24	31	15	37	21.83	4	470.5
K00480	E1.14.13.1; salicylate hydroxylase [EC:1.14.13.1]	113.33	92	80	80.5	101.5	23	90.33	102	77	87	78.5	55	57.5	59	73	52	53.5	7.67	95.5	121	93.5	60	46.71	8.5	31	309.67	71.84	30.16	45.66	35.29	159	106.5	157	47	74.5	63.5	76.5	64	32	67.5	23	7	0	23	5	19	71	98.5
K00481	pobA; p-hydroxybenzoate 3-monooxygenase [EC:1.14.13.2]	118	83	51.5	80.5	148.17	34	77.83	84	67.5	37.17	41.5	74.33	51	53	46.5	34.5	21.5	406.33	69	93.5	65.17	22.17	46.67	28.5	43.17	242.17	24.17	28	73	19.83	119.67	50.5	117.58	53.83	68	63.33	37.67	72.67	16.5	55.33	120.33	118.5	126.5	113.5	149.33	104.83	162	692.5
K00483	hpaB; 4-hydroxyphenylacetate 3-monooxygenase [EC:1.14.14.9]	34.33	0	41.5	19	42.67	4	18	6	4	27	3	5	7	10	125	7	3.5	67	15.2	27	8	2.14	31	13.5	25.5	93.17	30.01	17.49	28.49	12	52	10	76	0	17	10	25	10.57	11.5	7	93	87	94.5	130	120	92	183	97
K00484	hpaC; flavin reductase (NADH) [EC:1.5.1.36]	149	130	180.5	135	210	114	237.83	133	128	145	123	98	128	140	105	117	162.5	420.67	131.45	163	227	149.14	123	126.5	128	160.17	127.84	109.66	171.66	163	227	129	269.25	146	171	159	158	152.57	125.5	133	222	181	211.5	180	308	236	314	554.25
K00486	KMO; kynurenine 3-monooxygenase [EC:1.14.13.9]	41	0	12	25	30	0	30	31	37	16	15	15	23	3	15	0	12	6	22	42	38	13	0	0	0	54	8	0	9	0	45	8	50	15	25	15	7	51.5	2	38	21	0	0	23	0	2	38	12.5
K00491	nos; nitric-oxide synthase, bacterial [EC:1.14.14.47]	0	0	0	0	0	0	0	0	0	3	0	0	2.2	0	123	0	3	26	0	0	0	0	18	11	6	39	20	11	8	6	0	0	193.4	0	0	0	0	0	0	0	9	4	8	47	8	6	0	75
K00493	E1.14.14.1; unspecific monooxygenase [EC:1.14.14.1]	65	0	14	37	63	23	61	27	37	12	15	5	43	15	27	24	7	3	54	57	53	0	16	0	8	116.5	8	9	22	12	47	18	75	23	42	8	0	44	0	27	10	3	0	0	5	0	0	100
K00496	alkB1_2, alkM; alkane 1-monooxygenase [EC:1.14.15.3]	1.67	0	3	0	1.67	0	9.5	20	10	1.67	2	19.33	0	0	0	0	1	23.33	0	24	31.67	23.67	4.67	16	2.67	41.67	5	5.67	4.67	9.33	6.67	2	6.83	3.33	6	24.33	2.67	2.67	0	1.33	24.33	1	0	0	1.33	1	14	73
K00499	CMO; choline monooxygenase [EC:1.14.15.7]	12	0	7.5	0	7	4	14.58	23.5	0	12	0	22	0	4	0	7	0	39.67	15	22	0	0	0	16	8	28	0	5	0	0	11	0	11.25	0	0	29	0	0	0	2	20	0	12	0	0	0	4	76
K00500	phhA, PAH; phenylalanine-4-hydroxylase [EC:1.14.16.1]	161	134	141.5	185	112.17	47.33	129.5	191	134	144.67	111.5	171.33	102.83	141.33	103.33	141.5	172.5	390.16	169	165.33	194.67	139.17	109.67	85.33	94	103.34	106.67	121.17	105.34	61.33	163	133.5	193.83	74.66	106	145.5	99.67	168.84	127	64.16	96.66	98.33	130	81	105	81.16	108	486
K00501	TH; tyrosine 3-monooxygenase [EC:1.14.16.2]	0	3	4	0	0	0	0	0	0	0	0	0	0	0	2	0	0	0	0	2	0	0	0	0	0	0	0	0	0	0	0	0	0	0	0	0	0	0	0	0	0	0	0	0	0	0	0	2
K00505	TYR; tyrosinase [EC:1.14.18.1]	1.33	0	0	0	0	0	0	14	0	0	0	17	0	0	0	0	0	12.83	0	22	0	0	0	16	0	3	0	0	0	0	0	0	0	0	0	22	0	0	0	0	0	0	0	0	0	1.83	4	129.5
K00507	SCD, desC; stearoyl-CoA desaturase (Delta-9 desaturase) [EC:1.14.19.1]	313.67	253	232	409	178.67	441.33	453.33	326	234	272.67	165	316.33	205.58	454.33	374.67	293	318	156.5	374	309.33	408.67	358.67	203.67	286.67	220	1127	665.67	514.67	313.34	270.33	312	411	336.49	405.66	271	607	299.67	430.84	342.34	197.66	166.66	142.33	171	270	215.66	412.67	250	462.5
K00508	E1.14.19.3; linoleoyl-CoA desaturase [EC:1.14.19.3]	651.67	805	713.5	995	881.67	916	764.75	1002.5	1090	842.67	1367	802.33	1006	721	1169	790	1152	1068.83	918	932	474.67	549.67	469.67	632	743.67	675.67	539	408.67	904.67	753.33	645.67	475	595.58	493.33	376	824.33	671.67	536.67	571	607.33	504.33	612	960	794	1010.33	616	752	2443
K00510	HMOX1; heme oxygenase 1 [EC:1.14.14.18]	440	363.67	600.33	223.67	161.67	126.33	141.67	282.25	177	185.33	72.67	104	163	240.67	101	168.33	146	84.5	111.33	187.33	93	80.33	66.67	274	333.67	160.66	95.67	311.67	1088.17	193	366.83	163.67	112.33	504	147	65.67	103.33	90	325	548	1299.33	539	123.67	379	323.33	89.67	562.33	115.33
K00514	ZDS, crtQ; zeta-carotene desaturase [EC:1.3.5.6]	104	113	97.5	130.5	79	41	87	111	89	95	82	126	88	115	86	130.5	146	3	133.5	98	155	115.5	82	60	73	48	58	84	73	36	87	73	105	36	84	104	66	113	104	38	54	63	84	38	68	55	73	25
K00517	CYP81F; indol-3-yl-methylglucosinolate hydroxylase [EC:1.14.-.-]	375	156.01	115.33	267.67	449.99	170.33	286.5	294.34	199.98	131.99	172.67	125	254	190.01	162.34	161.33	129	120.51	292.33	160.99	270	43.33	88.67	55	79.67	296.66	72.67	86.67	233.67	26	307.67	103.33	477.35	200.34	237.34	54.01	75.67	178	6	132	98.33	64	41.35	92	24.33	24.67	96.33	394.33
K00518	sodN; nickel superoxide dismutase [EC:1.15.1.1]	41	36	48	51	40	0	72	34	70	57	13	35	31	10	95	15	43	7.5	22	53	33	17	0	23	16	243	146	59	72	41	53	90	71	45	35	38	33	65	0	53	14	6	10	27	30	128	43	96
K00520	merA; mercuric reductase [EC:1.16.1.1]	1.67	0	34	30	53.67	0	17	9	9	3.67	9	2.33	12	6	0	0	11	127.33	17.2	6	20.67	5.67	12.67	3.67	2.67	30	11	21.67	4.67	4.33	13.67	28	33.66	11.33	15	7.33	30.67	21.67	11	19.33	87.83	81.5	90	73	109.66	83.67	119	84.33
K00523	ascD, ddhD, rfbI; CDP-4-dehydro-6-deoxyglucose reductase, E3 [EC:1.17.1.1]	145.67	138	177	150	208.67	139	273.83	191	157	160.67	133	128.33	148	173	160	125	181	797.83	150	213	241.67	173.67	145.67	175.67	144.67	199	174	131.67	199.67	178.33	284.67	166	370.66	165.33	176	288.33	175.67	182.17	184	148.33	186.33	167	224	199	277.66	193.5	227	1065.33
K00525	E1.17.4.1A, nrdA, nrdE; ribonucleoside-diphosphate reductase alpha chain [EC:1.17.4.1]	40852.3	36540	37485.9	38467.4	36366.7	33135.1	40109.2	41178.3	40461.2	37465.2	35505.7	36655.6	41522.5	38946.9	35713.4	42683.2	38900.1	39983.6	36037.4	37728.1	33156.1	33916.5	32632.9	33529.5	38086.5	37209.9	35688.7	36750.8	40532.1	37722.8	40656.9	38949.9	42920.6	36213.3	37747.4	38534.4	37251.1	41074.8	36453.9	40951.3	37274.8	32065.8	36025.3	37295.2	37203.9	37297.4	35912.3	46213
K00526	E1.17.4.1B, nrdB, nrdF; ribonucleoside-diphosphate reductase beta chain [EC:1.17.4.1]	4411.23	4302.71	5006.76	4848.47	4078.66	3651.66	4269.92	4495.79	4257.18	4459.41	4140.74	4005.73	5214.85	4923.74	5398.69	4185.65	4707.9	6632.62	3939.38	4741.04	5299.11	3994.78	4253.26	4620.33	4248.67	5679.84	3857.62	4901.72	6130.66	5365.41	5281.84	4715.03	6729.03	4864.5	4375.29	4399.24	4026	5766.83	4272.07	6653.06	6340.67	4580.28	4255.4	5057.67	5762.35	5165.08	5445.36	9306.64
K00527	rtpR; ribonucleoside-triphosphate reductase (thioredoxin) [EC:1.17.4.2]	55303.4	51781.7	52826.9	50968.6	52987.2	43859.7	52041	54776.8	49894.1	53624.2	45241.4	49406.5	54504.8	55779	46892.4	56984.9	50629	54257.5	48750.4	53147.5	57007.1	50357.7	51296.2	53984	50071.1	57415.7	48785.2	56197.2	54489.2	49787.8	54346.7	50603.9	60178.9	50860.7	51494.7	49982.5	51642.3	53171.6	52826.6	54478.5	62732.7	56443.5	53684.7	54685	53308.9	50900.5	53909.8	61423.7
K00528	fpr; ferredoxin/flavodoxin---NADP+ reductase [EC:1.18.1.2 1.19.1.1]	45972.7	43403.2	44459.6	42645.2	43287.2	35861.7	44118.8	46411	42466.1	44208.3	39052.2	44089.7	45693.8	45061.2	41932.9	48455.4	44808.5	45151.4	41136.7	47329.3	47912.9	42068.9	40646.5	42238.3	40398.8	44778.4	40847.5	44159.2	42546	43018.2	46290.7	42035.5	45679.1	41452.4	44198.7	42608.9	42562	45940.1	41301.6	46629.2	47366.4	42776.9	44147.3	44147.7	43128.4	42977	44335.9	53604.2
K00529	hcaD; 3-phenylpropionate/trans-cinnamate dioxygenase ferredoxin reductase component [EC:1.18.1.3]	311.99	137	217	278.5	263.17	89	288.91	228	187.5	215.17	138.5	132.33	131	117	97.5	124.5	136.5	106.67	276.2	269.5	192.67	111.31	93.67	106.5	116.17	460.67	90.17	104	157	83.83	264.67	190.5	344.58	104.83	176.5	202.33	170.17	192.24	78.5	139.33	151.83	110.5	101.5	117.5	162.33	122	173	174.5
K00532	E1.12.7.2; ferredoxin hydrogenase [EC:1.12.7.2]	248	377.25	741.25	172	176.25	210	239.75	222.5	186	312.25	180.5	63.5	305.5	200.25	249.25	202.25	305.25	280.25	140.75	344	188.25	118.75	252.5	484	417	446	319.75	776.11	835	469	698.25	223	155	625.75	810.75	210.5	251.5	194.75	326.5	1086.5	623.25	440.25	197.5	233	277.75	199	361.25	168.5
K00533	E1.12.7.2L; ferredoxin hydrogenase large subunit [EC:1.12.7.2]	715	655	545	839	485.5	397	743.42	556	328	442	281	499	368	877	520	378	394.5	829	689.5	344.5	935	716	733.5	2385	600.33	1387	825	1128.83	595	441	391.25	585	556	742	533.5	855	659	1181	1354.17	359	1727.5	1054	924	1486	580	368	761	1219
K00534	E1.12.7.2S; ferredoxin hydrogenase small subunit [EC:1.12.7.2]	125	73	43	200.5	63.5	87	213.5	81	34	53	40.5	51	26.5	159	47	51	81.5	114	146.5	40	102	98	106	141.67	268	198.33	222	343.5	208	82	32	263.5	77.83	218	147	330.5	173	303	186	55.5	10	50	51	132	17.33	8.67	41	85.33
K00537	ARSC1, arsC; arsenate reductase [EC:1.20.4.1]	43080.3	39812	41040.6	39912	41382.6	34338.5	39521.3	42719.6	40607.5	41405.1	37587.4	39956.2	43332.1	42207.1	36960.9	46351.7	41791.7	42370.6	38543.8	42453.2	42227.1	38714.8	35782.7	37023.2	37515.7	41142	35774.5	39586.8	39318.6	39737.1	44060.5	39379.5	44483.2	38045.3	39080.4	38054.6	39129.5	40883.4	37685.2	43944.7	43563.5	39252.3	39258	40338.4	40199	40485.5	40753	50527.1
K00543	ASMT; acetylserotonin O-methyltransferase [EC:2.1.1.4]	0	0	0	0	0	0	0	0	0	0	0	0	0	0	0	0	0	0	0	0	0	0	0	0	0	0	0	0	0	0	0	0	0	0	0	0	0	0	0	0	0	0	0	0	0	0	0	0
K00544	BHMT; betaine-homocysteine S-methyltransferase [EC:2.1.1.5]	0	0	0	0	0	0	0	0	0	0	0	0	0	0	0	0	0	0	0	0	0	0	12	3	6	15	12	0	0	0	0	0	0	0	0	0	0	0	0	0	9	0	0	0	3	0	0	0
K00545	COMT; catechol O-methyltransferase [EC:2.1.1.6]	0	0	0	0	0	0	0	0	0	0	0	0	0	0	0	0	0	0	0	0	0	0	0	0	0	0	0	0	0	0	0	0	0	0	0	0	0	0	0	0	3	0	0	0	0	0	0	0
K00547	mmuM, BHMT2; homocysteine S-methyltransferase [EC:2.1.1.10]	3130.16	2772.92	2369.88	2761.5	2823.91	2002.5	3148.17	2326.17	1974.49	2638.16	2219.17	2951.17	2932.49	3634.42	2562.51	2968.17	2434	2785.12	2831.2	2801.42	4350.24	3018.69	3164.38	4342	2542.33	5095.5	3509.42	3702.58	2917.24	2395.62	3311.34	2830.33	3345.91	3015.42	2451.84	3230.5	3181.5	3216.57	3787.17	2322.5	4874.5	4577.83	3521.84	3592.16	2766.92	3077.33	3564.33	2662.17
K00548	metH, MTR; 5-methyltetrahydrofolate--homocysteine methyltransferase [EC:2.1.1.13]	57983.5	52337.9	52893.8	53626.3	53379.9	45479.7	54927.6	56776.7	53500.9	54715.1	49015.1	52574.8	60428.3	55893.8	49399.5	61093.5	54624.4	55015.7	51132.5	54365.5	52813.1	49759.2	48541.7	51591.2	50538.6	54924.2	50108.9	53888.8	52334	51696.8	56920.3	52812	60687.1	49404	50500.3	51034.8	52467.6	53703.4	52003.7	55089.4	58437.5	48665.9	52209.4	53737.7	53853.1	54397.1	50589.4	59491.3
K00549	metE; 5-methyltetrahydropteroyltriglutamate--homocysteine methyltransferase [EC:2.1.1.14]	1780.33	2137.34	1602.33	1974.67	1468.67	1213.16	2671.92	1606.17	1178.49	2021.83	1025.84	1594.83	1545.78	1908.67	3461	1388	1927.25	3360.08	1408.78	2115.66	4573.42	1955.59	3698.26	2234.66	1784.67	3164.84	2476.52	2197.66	1591.41	1809.91	1863.42	1890	3212.24	1746.83	1522.17	1713.17	1936.5	2119.55	2113	2042.16	2046.07	3816.33	4094.26	2234	2569.17	2061.66	2669.16	4894.09
K00554	trmD; tRNA (guanine37-N1)-methyltransferase [EC:2.1.1.228]	50352.8	47019.1	47149.7	47663.5	47459.9	41315.6	49033	50759.5	48176.4	49303.1	43840.5	47209.1	51807	50125.5	45351.9	52995.5	48987.6	50175.1	45404.4	49179.4	50285.2	45977.1	44536.8	46071.5	46407.9	49903.3	44510.1	47844.3	48355.4	46566.3	49751.4	47196.7	52698.8	45707.6	46205	47183.4	47578	49593.2	46283.7	49329.1	49943	47484.3	48472.6	48566	49058.9	48134.9	47843.1	58163
K00556	trmH; tRNA (guanosine-2'-O-)-methyltransferase [EC:2.1.1.34]	4577.5	5939	5527.5	5778	6068.5	5075.33	5243	6653	6690.5	6336.5	6668	6433.5	7398.83	5168.33	6974.83	5083.5	7379.67	5893.5	5683.45	6686.33	5393.42	5752.31	4267.21	3882.83	5788.83	3612.84	4610.01	4176.66	6211.08	5329.29	4439.33	4244	4713.25	4303.33	5291.34	6119.5	5248.5	5463.74	4250.17	6899.5	3102.33	5800.83	4894.5	5730	6089.67	4160.83	7369.5	8580.92
K00557	trmA; tRNA (uracil-5-)-methyltransferase [EC:2.1.1.35]	381	452.5	367.5	449	378.5	378.33	486.75	324.5	238	334	302	401.5	278.83	748.33	685.33	298.5	357.5	1394.83	379.45	438.33	1538	479.14	823.71	915.33	407.33	850.84	713.51	575.66	467.33	416.79	380.33	414.5	761.5	338.33	318	323.67	321	515.24	967.5	1026.33	556.83	2447.33	577.5	593	866.17	553.16	1278	2205.25
K00558	DNMT1, dcm; DNA (cytosine-5)-methyltransferase 1 [EC:2.1.1.37]	78939.2	74318.5	72629.3	74297.8	78205.9	64622.1	73773.1	78026.6	73030.6	75809.5	68978.4	73978.6	81035.1	78531.1	67680.2	86331.4	74619.7	79071.4	71415.2	75618.8	73781.9	70912.9	70611.4	77067.1	68394	78387.1	67243.9	72113.8	70099.3	69980.2	70570.8	68129.8	80971.9	67338.9	70682.8	68610.9	73008.4	73626.8	70451.4	75070.2	76170.2	68339.9	73976	74538.1	74276.4	72553.1	71182.6	90055.1
K00559	E2.1.1.41, SMT1, ERG6; sterol 24-C-methyltransferase [EC:2.1.1.41]	0	0	0	0	0	0	0	0	0	0	0	0	0	0	0	0	0	0	0	0	0	0	0	0	0	4	0	0	0	0	0	0	0	0	0	0	0	0	0	0	0	0	0	0	0	0	0	0
K00560	thyA, TYMS; thymidylate synthase [EC:2.1.1.45]	31329.2	30598.8	31379.6	30513.7	32581.2	27586.7	28979.8	33025.3	32123.5	31755.2	29337.7	31346.1	38566.2	34434.5	33387.6	34916.2	32505.1	34424.7	30056.1	32520	29954	28947.1	28200.4	29200.7	30567.3	30049.8	26172.5	29384.5	31570.6	29841.2	29091.2	28461.7	36289.2	27869.5	30781.7	28930.7	29354.3	31870.1	29583.1	31321	28475.2	31270.7	30287.2	30678.3	32638.6	31062	31538	44977.5
K00561	ermC, ermA; 23S rRNA (adenine-N6)-dimethyltransferase [EC:2.1.1.184]	690.55	705.2	329.5	679.65	618.75	502.25	701.25	816.75	832.75	756.5	471	672.75	1483.5	741	816.5	364.25	690.75	990	710.25	826.5	530.45	540	756	721	1348	703	526	1010	922	541	226	1236.75	1909	683.5	1270	1044.5	756.3	918.75	702.25	388.05	196.45	504.5	697.5	838.5	931.5	477.2	511.65	1287
K00563	rlmA1; 23S rRNA (guanine745-N1)-methyltransferase [EC:2.1.1.187]	23809	21102.3	20305.3	20963.7	20365.7	17506.2	22226.1	22284.6	20863.2	19618.5	18413	20500.5	22833.2	21403.8	19050.7	25296.5	20355.5	22228.5	19949.3	19999	16001.3	17630.5	19166.4	19598.5	18626.5	20123.5	19873.3	19138.5	19443.5	19835.3	19145.7	20060.8	24909.5	18557.3	19726.7	18277.8	20662.5	20919.9	19132	20736	18653.4	15610.8	18819	19510.7	17975.8	19887.2	17339.7	24480.7
K00564	rsmC; 16S rRNA (guanine1207-N2)-methyltransferase [EC:2.1.1.172]	1270.36	1330.17	1440.5	1361	1155.41	998.16	1538.42	1404.17	1407.49	1263.83	919.47	1372	1967.31	1687.13	1394.83	1069.17	1634.25	3127.91	1099.95	1530.91	2248.5	1328.81	1786.71	1717.66	1409.16	2191.01	1399.28	1557.86	1569.83	1945.79	1706	1695.83	3750.41	1752.83	1698.27	1285.84	1259.2	2542.41	1989.5	2262.66	1418.74	3176.41	1243.74	1561	1830.26	2412.82	2047.53	4507.97
K00566	mnmA, trmU; tRNA-uridine 2-sulfurtransferase [EC:2.8.1.13]	54864.1	52238	51303.9	52654.5	52397.4	45796.6	54355.6	56952.7	54614.2	55387.9	48828.1	52386.6	61019.9	55490.1	49208.9	57139.5	54803.8	55485.6	50129.5	55062.4	54126.2	50666	49532.8	50158	53168.4	53947.6	49041.8	52877.2	54439.2	51765.1	52935.4	52829	61940.3	50145.9	54245.5	54216.8	52981.2	55843	50702.4	54466.6	52650.6	52385.7	50858.9	54258.4	56115.7	52830.8	53196.1	64666.1
K00567	ogt, MGMT; methylated-DNA-[protein]-cysteine S-methyltransferase [EC:2.1.1.63]	46613.3	42806.6	43630.2	44166.5	43350.6	37978.1	45897.1	46867.5	44707.9	45180.8	40189.7	42446.7	47824.3	45563.4	41197.1	48923.5	44470.2	45185.1	41442.4	44313.9	43567.7	40925.3	40469	39420	42593.1	45132	41121.1	44046.4	44947.1	43179.1	46845.8	44193.2	50256.6	42325.5	43634.8	43611.8	43438.6	45923.9	42347.8	45406.6	45963.6	40581.1	44542.8	43830	44287	43204.8	42337.9	53100.6
K00568	ubiG; 2-polyprenyl-6-hydroxyphenyl methylase / 3-demethylubiquinone-9 3-methyltransferase [EC:2.1.1.222 2.1.1.64]	633.33	503.5	433	602	602.84	339.33	767.58	532	462.5	453.84	436	382.16	391.08	498.33	686.33	335	516	1232.99	547.95	651.83	581.84	465.98	414.05	501.17	499.67	943.84	496.51	421	614.17	530.95	567.67	588.5	754.32	411.49	484	781.83	561.84	629.08	493.5	1148.49	587.99	459.83	454.5	462.5	878.49	564.33	842.5	1585.41
K00569	TPMT, tpmT; thiopurine S-methyltransferase [EC:2.1.1.67]	0	0	0	9	18	19.33	16	20	18	0	3	1	3.33	10.33	16.33	0	24	388.83	3	9.33	25	24	8	1.33	7.33	36.67	2.67	5	21.67	12	14.33	20	11	2.33	6	16.67	18	5.67	17	2.33	32.33	36.33	43	26	49.67	41.16	5	406.5
K00570	pmtA; phosphatidylethanolamine/phosphatidyl-N-methylethanolamine N-methyltransferase [EC:2.1.1.17 2.1.1.71]	262.66	177	159	239	256	73	252	207	205	165	174	87	158.5	153	69	131	149	31	234	241	203	133	113	57	73	372.5	102	79	92	60	204	224	269	85	181.5	215	222.5	161	118	145	35	26	16	32	65	42	20.5	12.5
K00571	E2.1.1.72; site-specific DNA-methyltransferase (adenine-specific) [EC:2.1.1.72]	36659	33291.5	30463.8	33342.4	33147.9	29605.6	34852.7	34245.3	33193.8	33582.5	29858.4	32424.6	39970.7	36106.6	28875.3	40154.1	32455.6	34898.7	31949.7	32950.8	29633.5	30258.3	33621.6	35901.5	33009.7	35369.6	32390.2	32418.2	32359.1	33359.4	30047.4	33102.4	42170.3	32146	35836	33581	35265	36053.4	31447.4	35155.4	30103.9	26566.2	28443	32464.3	35910.2	35158.8	29301.9	35653.8
K00573	E2.1.1.77, pcm; protein-L-isoaspartate(D-aspartate) O-methyltransferase [EC:2.1.1.77]	5003.83	5705.67	5242.5	5875	5646	4943.83	5526.66	6590.17	5813.99	5577.67	6292.5	6754.16	6629.83	5411	6600.17	5158	6943	6775.33	5892.95	6966.16	6016.59	5831.98	3971.55	4156.67	5563.67	4794.84	4764.51	4760	6170.42	5626.45	4566.34	4743.33	4314.58	4522.16	5152.17	6495.5	5361.51	6028.08	4195.17	6206.49	2904.49	4726.33	4385.84	5220.5	5893.99	4764.83	6073.5	10331.6
K00574	cfa; cyclopropane-fatty-acyl-phospholipid synthase [EC:2.1.1.79]	2803.25	3048.75	4008.5	2876.75	3848.26	1527.08	2736.91	2911.75	1924.75	4161.26	2329	2097.24	3634	2773.66	4939	2455.75	2600.75	3526.41	2540.45	3953.08	4010.76	3502.79	2991.39	3103.92	2439.09	5209.26	2678.93	3005.61	3865.67	2524.86	3769.34	2642.5	4864.65	3038.82	2749.25	2214.16	2892.01	2245.57	2120.34	3911.57	7327.74	3900.83	5967.75	3195.83	3909.82	3206.08	4219	6307
K00575	cheR; chemotaxis protein methyltransferase CheR [EC:2.1.1.80]	33350.5	28928.5	28746	29657.8	28724.4	24860.5	30965.5	30678.5	28708	28420.7	25888.8	28889	28339.8	31007.9	25311.9	35125.5	28846.9	30500.9	28477.2	29340.3	33033.5	27451.7	28222.8	29985.2	27640.2	31629.9	29695.8	29885.6	28016.3	28644.7	33644.9	30118.6	30989.4	28374.5	29189.6	29597	29752.8	31137.5	30204.8	31544.8	33169.4	26035.1	28548	30309.5	28309.1	29898	26882.8	30666.6
K00584	mtrH; tetrahydromethanopterin S-methyltransferase subunit H [EC:2.1.1.86]	3	4	0	0	0	0	0	0	0	0	0	0	0	0	0	0	0	0	0	2	0	0	0	0	0	0	0	0	0	0	2	7	0	0	0	0	0	0	0	0	0	0	0	2	0	2	0	7
K00588	E2.1.1.104; caffeoyl-CoA O-methyltransferase [EC:2.1.1.104]	46.2	48	59	77	55	24	45	33	74	72	30.8	37	27.2	14.8	33	28	61	77.5	38.8	34	52.75	29	16	42	39	53	28.6	72.2	63.75	23	65	111	87	39	31.6	44	44.2	75	28	70	30	5	12.4	177	33	38	35.2	101.8
K00590	E2.1.1.113; site-specific DNA-methyltransferase (cytosine-N4-specific) [EC:2.1.1.113]	0	0	0	0	0	0	0	0	0	0	0	0	0	0	0	0	0	9.83	0	3	0	0	0	0	0	0	0	0	0	0	0	0	0	0	0	0	0	0	0	0	0	0	9	11	7	1.83	0	8.5
K00594	xyoA, aldO; alditol oxidase [EC:1.1.3.41]	48	74	20	50	32	30	32	65	56	36	37	55	21	19	12	37	50	1.5	33	41	40	46	23	13	32	34	37	13	30	14	54	58	67	27	31	35	7	35	36	23	28	13	24	37	17	13	57	76
K00595	cobL; precorrin-6Y C5,15-methyltransferase (decarboxylating) [EC:2.1.1.132]	27770.4	25811.9	26406.1	25668.1	29136.5	20554.5	25030.7	26465.9	23250.4	27986.5	22787.2	24590.3	31558.8	29526.4	23404.2	31372	24899.1	27139.5	25156.2	27517.6	27607.6	26049.1	25912.5	27092.5	22851.8	30333.5	23661	26432.8	23798.5	24148.5	26614	24283.3	34257.2	24186.5	25092.7	22359.1	26016.8	25694	24808.5	25302.2	31747.5	24832.6	25722.5	26324.6	26246	27644.3	24228.2	35296
K00596	E4.1.1.64; 2,2-dialkylglycine decarboxylase (pyruvate) [EC:4.1.1.64]	2	0	14	0	16	0	16	0	8	0	0	0	10	12	0	0	0	0	10	0	16	0	0	0	0	0	0	0	0	0	18	0	22	0	6	0	10	14	0	0	0	0	0	0	0	0	0	28
K00598	tam; trans-aconitate 2-methyltransferase [EC:2.1.1.144]	251	195	173	287.5	255.17	120	255.5	241	209	227.67	147.5	137.33	137.5	144	514	116	239	493.66	259.95	301	177.17	169.81	213.67	227.5	274.67	274.34	203.84	185.83	330.33	206.33	252.67	332.5	319.08	160.33	173.5	157.83	246.17	326.24	170.17	945.83	352.33	246	250.5	296	598.33	311.83	591	601.92
K00600	glyA, SHMT; glycine hydroxymethyltransferase [EC:2.1.2.1]	50423.9	47207.8	46900.6	47787.5	47502.4	41329.9	49064.3	50792.5	48160.9	49362.1	43833.2	47375.1	51778.8	50089.3	43424.2	52946	48973.4	50567.3	45452.1	48873.7	51921.9	46007.4	44797.3	46210.8	46406.7	49892	44686.4	48120.8	48374.8	46533.3	49936.2	47189.7	52800.3	45585.7	46240.9	47206.6	47609.8	49572.4	46393.7	49327.4	50148.3	47615.1	46381.2	48759.5	49301.8	47951.4	47835.4	59162.7
K00601	E2.1.2.2; phosphoribosylglycinamide formyltransferase [EC:2.1.2.2]	0	0	0	0	0	0	0	0	0	0	0	0	0	0	0	0	0	2	0	0	0	0	0	0	0	0	0	0	0	0	0	0	0	0	0	0	0	0	0	0	0	0	0	0	0	0	0	0
K00602	purH; phosphoribosylaminoimidazolecarboxamide formyltransferase / IMP cyclohydrolase [EC:2.1.2.3 3.5.4.10]	52165.4	49021	48725.1	49895.6	49238.7	43263.3	51126.2	53466.2	51099.2	52182.6	45900.3	49170.7	55700.4	52258.7	47672.7	54837.7	51340.2	52665.8	47271.6	51507.9	52829.4	48229.3	46706.3	48093.5	50527.9	51671.3	46056.4	50282	51177.7	48738.3	51226.9	50005.4	57263	47737.9	49928.5	50282.9	50102.5	52629.2	48160.9	51376.8	51506.1	49344.5	50851.7	51361.5	53542.9	51256.5	49989.5	60961
K00603	fctD; glutamate formiminotransferase [EC:2.1.2.5]	2245.75	2380.45	2649	2377.15	2302.5	2332.25	2314.2	2859.25	2786.25	2628.75	2386.3	2015.25	3373.45	2807.05	2677.75	2310	2641	2296.25	2265.8	2603.5	2011.2	2338.75	2388.5	1612	2679	1641	1451.35	2186.45	2830	2494	2728.75	2466.15	2502.25	2327.25	2580.35	2459.5	2759.25	2636.75	2115.75	2775.8	1815.2	2015.95	1964.4	2150.1	2192.5	2548.2	2363.85	3004.3
K00604	MTFMT, fmt; methionyl-tRNA formyltransferase [EC:2.1.2.9]	50476.5	47144.1	47309.7	47763.5	47648.6	41448.6	49169.8	50914.5	48273.4	49421.8	43969	47346	51896.5	50236.5	45443.9	53133	49125.6	50626.6	45537.4	49344.4	50471.8	46111.7	44659.5	46206.5	46521.6	50023	44655.1	47951.9	48543.1	46715.6	49926.1	47306.7	52911.6	45780	46354	47310.3	47679.6	49703.4	46414.7	49429.4	50084.3	47589.3	48570.6	48659	49227.2	48312.9	47990.1	58791
K00605	gcvT, AMT; aminomethyltransferase [EC:2.1.2.10]	17232.8	16845.5	16332.9	17840	16980.8	15874.7	18952.7	19550	20006	18749.5	18304.3	17587.8	20626.4	17368	18199	17645.3	19515.5	18543.4	16679.9	18014	16882.3	17532.5	14574	13682.7	19613.1	16959.8	16407.7	16796	19961.9	17239.5	19966.8	18319.6	18558	16665.6	17744.5	20921.4	18009	19498.7	16470.1	18359.7	15806.2	15986.9	16371.2	17836.2	19667.4	17432.9	18916	22794.1
K00606	panB; 3-methyl-2-oxobutanoate hydroxymethyltransferase [EC:2.1.2.11]	26289.2	24782.6	24331.1	26172.1	25032.6	23228.5	26187.1	27982.2	26740.8	26739.3	24492.3	25744.7	29930.6	26802	25623.6	27380	26625.7	26962.9	24223.2	24669.8	25641.8	23918	21721.5	25468.1	25990	24716.6	23447.7	23721.4	26904.1	24402.7	25392.6	24541.3	26988.3	22795	24359.6	25903	24429.4	25943.2	24990.3	25704.7	25094.9	27340.3	23372.4	26534	26701.6	24161.2	27076.3	30485.8
K00608	pyrBI; aspartate carbamoyltransferase [EC:2.1.3.2]	0	0	0	0	0	0	0	0	0	0	0	0	0	0	0	0	0	0	0	0	0	0	2	0	0	0	0	0	0	0	0	0	0	0	0	0	0	0	0	0	4	0	0	0	1	0	0	0
K00609	pyrB, PYR2; aspartate carbamoyltransferase catalytic subunit [EC:2.1.3.2]	50372.8	47077.6	47182.7	47702.5	47532.4	41468.6	49018.8	50805.5	48275.4	49401.1	43946.5	47320.6	51823.5	50171.5	45296.9	53120	49080.6	50070.8	45433.4	49285.4	50343.7	46035.1	44577.8	46102	46470.9	50006.3	44581.1	47840.3	48372.4	46738.8	49963.4	47265.2	52560.8	45794.6	46257	47250.4	47608	49700.2	46330.7	49395.1	50035	47476.3	48444.6	48592	49015.4	48269.9	47923.1	57865.5
K00610	pyrI; aspartate carbamoyltransferase regulatory subunit	14877.7	16640.9	17197	15301.2	18073	13610.1	14834	17692.2	16730.2	19199.8	15410.4	16394	20371.8	18538	19640.7	15907.7	17691.3	17372.2	15537.3	19151.9	22923.9	18229.2	17491.7	16543.3	17234.7	18331.6	14406	17841.8	18602.6	15389	16767.1	14645.4	20126.2	15565.1	17045.6	16567.9	16820.9	17644.6	16843.1	17503.3	20752.8	22950.4	19933	18326	21590.3	17662.9	21374.2	23919.4
K00611	OTC, argF, argI; ornithine carbamoyltransferase [EC:2.1.3.3]	46736.8	42303.1	42521.2	43067.1	42013.9	35502.3	44947.9	44600.3	41491	43839.5	37466.3	42386.2	43476.8	44917.6	39105.6	48425.7	43459.8	44632.5	40545.9	44263.7	47289.2	41356.7	40880.6	43010.3	40393.4	47298.3	42035.9	45199.8	42353.7	42495.2	46628.7	43404.1	45415.9	42164.3	41354.6	42357.9	42998.2	44187.6	42209.4	45850.8	47570.1	42754.7	42793.5	44140.5	41330.6	42680	42976.3	48259
K00612	E2.1.3.-; carbamoyltransferase [EC:2.1.3.-]	278	168	182.5	228	200.17	67	243.16	218	251	294.67	168.5	179.33	186.5	150	119	232.5	195.5	422	273	216	331.67	225.17	163.67	100.67	189.67	444	123	141.17	284.67	147.33	247.67	291.5	357.16	139.33	212	459.83	283.67	389.67	210.67	222.83	88.33	133	121	134	122.66	112.5	124	528.5
K00613	GATM; glycine amidinotransferase [EC:2.1.4.1]	40	17.5	39	16	39.5	3	32	22.5	32	17.5	14.5	26.5	44	32	32.5	41	27	40	24.5	50	32	25.5	17	8	30	37	11.5	29.5	22	32	86	51.5	42.5	36.5	21.5	29.5	30.5	34.5	21.5	70	61	6	24.5	11	12	54	11	34
K00615	E2.2.1.1, tktA, tktB; transketolase [EC:2.2.1.1]	110504	102445	102918	101948	105156	87392.7	103234	107325	98267.4	105989	90793.7	101399	109166	110791	93849.7	114574	102936	108405	98340.9	107368	121325	101732	98150.1	104456	96865.6	112016	95205.8	110398	103111	99574.6	108483	100014	115111	99994.2	97962	97812.2	103138	105518	100603	107888	119467	109492	103551	107487	106000	104511	105453	125586
K00616	E2.2.1.2, talA, talB; transaldolase [EC:2.2.1.2]	21935.6	20982.6	22849.7	21487.5	21715.3	18385.1	22238.1	22770.8	20748.8	23715	19478	20806.7	21239.8	23350.8	23132.5	22212	22311.7	22102.1	20225.6	23350.3	25351.8	21835.2	19897.1	20746	21054.4	25876.3	20510	24589.1	24528.7	21619.3	25508.7	22072.5	21193.8	22706.2	20699.8	22561.7	21216.7	21866.1	22945	23921.9	29080.9	27550	23970.7	23739.2	23425	21662.5	26551.2	29067.3
K00619	argA; amino-acid N-acetyltransferase [EC:2.3.1.1]	1029.8	919	616	1249.6	731.64	616.5	1239.2	943.2	659.7	938.97	768.1	871.03	784	958.2	542	913.9	890.5	816.83	883.7	830.1	1972.67	1126.27	1090.47	990.7	1275.57	1747.57	1715.5	1705.87	1390.17	877.43	864.07	1424.8	945.43	1436.03	1167.7	1682.53	1147.17	1516.87	1324.1	626.93	896.63	835	581	1407.8	862.23	755.5	887	908.5
K00620	argJ; glutamate N-acetyltransferase / amino-acid N-acetyltransferase [EC:2.3.1.35 2.3.1.1]	39343.3	34468.9	34523.8	35063.4	34421.5	29229.7	36373.3	35819.5	32833.9	35467	29896.7	33840.9	34517.3	37110.1	30568.1	41245.3	34340.4	36035.5	33276.8	35621.3	38243.4	33281.5	33642.3	36332.9	32381.6	39281.4	34285.6	37275.5	33508.6	34523.9	37576.2	35691.8	37874.8	34441.3	33265.6	33678.3	35107.8	35854	34673	35281.7	40016.5	32905	35761.9	35789.3	33252	35449.2	32457.7	37786.8
K00622	nat; arylamine N-acetyltransferase [EC:2.3.1.5]	0	0	0	0	0	0	0	0	0	0	0	0	0	0	0	0	0	0	0	0	0	0	0	0	0	0	0	0	0	0	0	0	0	0	0	0	0	0	0	0	3	0	0	0	0	0	0	0
K00624	E2.3.1.7; carnitine O-acetyltransferase [EC:2.3.1.7]	0	0	0	0	0	0	0	0	0	0	0	0	0	0	0	0	0	0	0	8	0	0	0	0	0	9	0	0	9	0	11	0	0	0	0	10	0	0	0	0	0	0	0	0	0	0	7	19
K00625	E2.3.1.8, pta; phosphate acetyltransferase [EC:2.3.1.8]	40222.4	37393	38015.8	37606	39606.4	32625.1	38801.3	41245	39014.9	39682.1	34946.5	37809.8	43598.2	41271.9	35503.4	42742.7	39655.5	39701.6	36971.3	39290.1	38384.8	37242.6	35621.3	35964.5	37836.8	39652.8	35130.8	38052.7	39980.7	36967.1	37607.2	36608.4	43756.2	36423.3	37737.5	36854.6	38444.3	39846.5	37667.6	38612.5	38977.8	37470.4	38017.3	38168.4	38699.7	39205.7	38181.3	48061.7
K00626	E2.3.1.9, atoB; acetyl-CoA C-acetyltransferase [EC:2.3.1.9]	51631	45631.5	45987.6	47372.7	49192.4	38897.7	47044	48460.4	44360.4	47016.9	41822	45736.4	53678.6	50501.9	42588.3	56943.7	45535.7	50458.9	45184.2	46528.6	42912.5	42511	41950.2	45758.6	42214.3	49457.8	42675.9	45124.7	44252.6	45130.6	50542.7	45002.6	55883.8	43521.1	44534.9	43318.7	45812.7	46927.1	45032.6	47299.3	50025.4	38993.2	42443.9	45403.4	44176.4	46619.5	41753.9	61100.2
K00627	DLAT, aceF, pdhC; pyruvate dehydrogenase E2 component (dihydrolipoamide acetyltransferase) [EC:2.3.1.12]	7413.15	5694.18	5210.66	6994.01	5648.89	5944.49	8018.75	6298.84	6256.31	6635.15	6153.83	5577.32	6109.94	6431.68	5441.54	6887.83	6484.34	8098.84	6175.94	6159.23	7570.41	6388.63	5688.21	5386.82	6642.66	8201.36	7792.18	6928.84	6852.74	7729.13	9927.42	7698.33	6741.34	6812.52	5831.84	9107.02	7175	7364.75	6540.16	7002.33	6652	4580.67	5206.37	6491.83	5933.82	6172.01	5913.17	7777.59
K00630	ATS1; glycerol-3-phosphate O-acyltransferase [EC:2.3.1.15]	0	0	0	0	0	0	0	0	0	0	0	0	0	0	0	0	0	0	0	0	0	0	0	0	0	2	0	0	0	0	0	0	0	0	0	0	0	0	0	0	0	0	0	0	0	0	0	0
K00631	plsB; glycerol-3-phosphate O-acyltransferase [EC:2.3.1.15]	233	547.5	232	381	236.5	281.33	455.75	441.5	196.5	448	134	479	67.08	811.33	618.33	196.5	265.5	1181.33	361.45	290.83	2363	640.64	1418.21	1337.83	505.83	892.34	1075.51	703.16	650.83	399.29	278.83	310	467.5	456.83	282.5	753.67	481	489.24	1296.34	1081.33	499.83	3537.83	484	816	750.17	411.66	1591	1671.59
K00632	fadA, fadI; acetyl-CoA acyltransferase [EC:2.3.1.16]	2652.5	2906.67	2167	3005	2895.67	2885.16	2570.83	2832.67	2713.99	2675.67	3286.5	2767.16	3143.11	2882.33	3183.5	2810.5	3107	3804.66	2873.4	3001.49	1913.34	2428.12	2113.26	2318.83	2809	3133.35	2358.52	2276.66	2933	3078.74	2158.67	2785.33	3294.15	2122.49	2194.67	3018.17	2599.01	2647.82	2114.84	4042.82	2086.82	2103.16	2626.84	2720.5	3004.33	2575.49	3285.5	4497.17
K00633	lacA; galactoside O-acetyltransferase [EC:2.3.1.18]	2654.83	2948	3043	2836	4335.5	1862.33	2360.67	2813	1890.5	4194	2421.5	2322.5	4376.33	3170.33	2936.33	2742	2542	3173	2696.7	3641.33	5934.5	4155	3964	3409.33	2410.16	4938.17	2666.84	3350.16	2938.5	2465	3309.33	2515	6369.75	2593.33	3473.5	2432.17	2989.75	3100.92	2360.17	3556.58	6736.58	3803.33	4416.75	3663.5	4819.92	3639.33	3704.25	5858
K00634	ptb; phosphate butyryltransferase [EC:2.3.1.19]	8693.39	10244	9467.38	9032.65	10216.4	8566.25	8846.95	10798.8	10657.2	10167.7	9654	9263.58	13224.9	9478.92	9951.5	8522.42	10761.6	9831.95	8679.75	10577	10490	9783.22	8372.17	7435	11636.7	7772.17	8048.25	8955.28	12039.4	8767.83	7502.17	8732.15	11621.8	8760.58	12082	10876.2	9764.97	10361.9	8280.75	11048.5	6706.53	9546.2	8406.5	9761.6	10990.3	7975.95	10876.9	10998
K00635	E2.3.1.20; diacylglycerol O-acyltransferase [EC:2.3.1.20]	0	0	0	0	9	17	3.75	1.5	5	0	0	0	1.25	9	0	0	7	25	0	0	21	22	0	0	0	13	0	0	12	12	0	0	10.25	0	0	0	0	0	0	0	5	11	0	0	11	20	5	30
K00638	catB; chloramphenicol O-acetyltransferase type B [EC:2.3.1.28]	60	47	168.5	17	22.5	4.33	59.75	41.5	23	70	29	10	58.33	14.33	48.33	22	8	99	39.5	12.33	41	36	48	20.33	88.33	99.67	64.67	332	132.67	68	54.33	59	25.25	80.33	33.5	11.67	21	4.67	59	121.33	63.33	46.33	2	28	67.67	23.33	52	86
K00639	kbl, GCAT; glycine C-acetyltransferase [EC:2.3.1.29]	15170.9	17634.2	16623.8	17595	18315.7	17371.4	17206.4	20891.1	21099.6	19429.3	19912.5	19074.6	22898.4	17481	20403.9	16475.6	21252.9	18327	17478.4	19075.5	15721.7	18092	14080.5	12559.1	19281	14196.4	14819	14235.7	20832.2	17162.6	13601.7	14996.8	17298.4	14812.5	17646.5	19156.2	17139.9	18154.2	14796.7	18616.5	11005.5	17470.4	15800.4	17694.9	20104.7	15112.7	20882.4	26201.1
K00640	cysE; serine O-acetyltransferase [EC:2.3.1.30]	47821.2	43735.5	44508.7	44763.3	43485.2	37877.1	46443.5	47340.5	44071.9	46068.3	39349.8	43274.3	46940.6	47089.9	41385.8	49521.9	45083.5	46085.2	42192.9	45925	46766.5	41899.8	42350.2	44170.2	42978.9	47806.7	42418.6	46672.1	45526.1	44320	47793.2	45118.9	50371.1	43787.6	43982.5	44184.6	44507	45993.5	44163.5	46610.2	49444.4	44564.5	45165.9	45728.4	45543.7	44995.9	44254.7	52782.2
K00641	metX; homoserine O-acetyltransferase/O-succinyltransferase [EC:2.3.1.31 2.3.1.46]	3426.49	3284.84	3117.16	4302.01	3535.32	3660.66	4013.25	4137.25	4180.33	3969.49	3755.66	3568.32	3818.11	3790.01	3518.53	3140.66	4362.34	4024.17	3625.24	3211.32	2858.91	3417.82	2755.5	2708.99	3698.83	3587.52	3372.67	2970.18	4371.08	3807.34	3441.83	3594.17	3628.07	3237.85	2944.5	4319.18	3323.33	3321.01	3031.82	3537	2058.84	3138.84	2667.69	3499.33	3194.98	2399.35	3589.34	4828.41
K00643	E2.3.1.37, ALAS; 5-aminolevulinate synthase [EC:2.3.1.37]	269.66	183	128.5	318	247	112	292	217.5	177.5	149.5	152	148	110	195	111.5	119.5	180.5	76	254.5	229.5	190.5	147.5	133	139.5	213	373	129	88	198.5	124.5	153	292	223.5	156.5	183.5	269.5	244.5	168	129	106.5	49	62.5	11	73.5	78	41	21.5	19.5
K00645	fabD; [acyl-carrier-protein] S-malonyltransferase [EC:2.3.1.39]	50299.8	47032.1	47026	47558.7	47383.9	41236.4	48872.8	50734	48056.3	49177.6	43756.1	47310.1	51395.1	50009.5	43486.5	52979.9	48899.9	50255.8	45341.9	48915.4	50139.2	45877.9	44474.5	46055.2	46408.2	49730.8	44444.6	47671.9	48274.4	46523.8	49480.1	46958.5	52281.3	45331.5	46165	47063.4	47574.3	49397.2	46153.5	49272	50652.6	47527.2	46339.1	48590.5	49040.3	48299.9	47798.6	58021.2
K00646	pksF; malonyl-ACP decarboxylase	0	0	0	0	0	0	0	0	0	0	0	0	0	0	0	0	0	0	0	0	0	0	0	0	0	0	0	0	0	0	0	0	0	0	0	0	0	0	0	0	0	0	0	0	0	0	0	0
K00647	fabB; 3-oxoacyl-[acyl-carrier-protein] synthase I [EC:2.3.1.41]	3560.77	4664.4	3947.5	4006.8	4659.01	3527.83	3965.16	4473.5	4670	4332.01	5356.1	4885.09	5590.83	4296.13	5204.93	3912.3	5149.1	6569.99	4336.45	4769.33	8679.36	5805.09	4246.43	3770.83	4521.34	3716.35	3968.51	3421.17	4500.59	3078.57	4051.34	2951	4127.24	3235.32	2625.5	4072.16	4597.11	3725.32	4182.67	4983.72	2520.12	7518.73	3718.45	4225.5	5348.41	3935.94	5913.05	9341.42
K00648	fabH; 3-oxoacyl-[acyl-carrier-protein] synthase III [EC:2.3.1.180]	58578	57225.7	57089.1	56963.1	58273	50847.5	58121.4	63123.2	60232.7	58779.2	56481.4	59048.2	63108.4	59590.4	56204.4	62516.4	61245	60983.5	55473.2	60591.4	58670.1	56016.5	51283.5	50411.2	56425.4	57257.1	51919.8	54849.2	59730	55741.6	56661.6	54164.6	59656.3	53036.5	55874.9	56628.3	55737.5	59598.6	54146.5	59166	56365.3	57202.8	55921.4	57496.6	58575.6	56277	59859.3	79231.4
K00651	metA; homoserine O-succinyltransferase/O-acetyltransferase [EC:2.3.1.46 2.3.1.31]	39001	35682.2	35838.5	35214.4	35854.3	29944.4	35834.7	37498	35118.9	36611.5	31373.7	34914.9	38167.7	38452.3	33117.8	41158.5	35630.6	37236.3	33661.9	37348.8	38475.6	33975	34922.9	37159	34111.3	39591.8	33030.4	37357.9	34937.5	34406.5	36096.7	35673.7	42376.7	34388.1	35445.8	33107.2	35719.3	36945	35346.6	37164.8	40849.7	36775.6	38702.9	36666.5	37281.3	38113.4	35262.8	41831.5
K00652	bioF; 8-amino-7-oxononanoate synthase [EC:2.3.1.47]	10780.3	11477.1	10632.3	12525.1	11592.7	12205.2	12973.1	14269.8	14609.3	13315.1	12270.3	11694.3	15997.4	12812	13517.1	10377.1	13390.8	12755.9	11850.6	12037	9746.23	11061	10663	9651.32	15484	10443.9	10984.5	11269	15140.6	11800.1	8244.91	12152.5	15055.1	10698.8	13830	14221.8	12603.6	13078.5	11841	12321.6	7015.99	13107.3	10688.1	12383.5	15522.6	10872.4	13567.3	18876.8
K00654	SPT; serine palmitoyltransferase [EC:2.3.1.50]	0	0	0	0	0	0	0	0	0	0	0	0	0	0	0	0	0	0	0	1	0	0	0	0	0	0	0	0	0	0	0	0	0	0	0	0	0	0	0	0	0	0	0	0	0	0	1.5	0
K00655	plsC; 1-acyl-sn-glycerol-3-phosphate acyltransferase [EC:2.3.1.51]	56985.8	53408.4	54675.4	54034.4	55019.5	46746.9	54494.4	56545.7	51833.1	56240.4	47837.4	52887.9	57465.7	58874.5	50709.2	59211	54131.3	57356.9	51496.8	56238.5	60538.8	51916.2	51520.7	57267	51192.1	60375.2	50626.2	58111.1	56700.5	52398.1	55522.7	51942.5	60605.7	52653.5	52105.4	51816.5	53069.1	54800.7	54161.7	55788.7	63762.7	59151.5	55928.3	56292.5	56711.9	53785.3	56135.5	69048.3
K00656	E2.3.1.54, pflD; formate C-acetyltransferase [EC:2.3.1.54]	50636.9	47028.5	49693.9	46417.5	47571.5	39091.4	47239.2	48913.4	44899.4	49303.1	40828.6	45184.5	50633.8	51153.3	44747.6	52357.3	46726.8	49465.3	44448.6	50972.7	54178.7	45951.3	47597.8	49872.7	45159.1	53847.6	44940.2	55014.7	49298.7	46952.8	48658.8	47764.7	58462.2	48032.9	50680.4	45136.3	47722.9	51591.6	47961	52387.5	58401.2	50371.8	50458.3	49799.7	51576.3	50184.7	49202.8	59095.1
K00657	speG, SAT; diamine N-acetyltransferase [EC:2.3.1.57]	13302.1	15120	13398.4	13632.4	15230.1	13581.1	13897.2	16896.5	16800	14741.6	15586.8	14119.7	18508.2	14456.5	15553.6	13636.6	15664.5	15406.7	13841.2	14773.3	12414.5	13749.2	12219.5	11152.3	16405.5	11648.4	11741.3	12311.6	17900.9	12773.2	10193.7	12350.1	16970.3	11828	14178.3	14974.2	14266.1	14541.3	12514.7	15087.6	10004.9	14797.7	12683.1	14109.4	15508.1	11864.9	16512.2	20071.4
K00658	DLST, sucB; 2-oxoglutarate dehydrogenase E2 component (dihydrolipoamide succinyltransferase) [EC:2.3.1.61]	5980.2	6573.71	5767.16	7271.66	6736.4	7115.24	6460.67	7748.67	7626.07	7505.32	8081.66	7318.07	7650.69	6371.01	8141.2	6373.41	8431.09	7529.17	7327.69	6976.98	6742.11	7016.46	4873.21	4795.15	7338.66	5499.03	4729.68	5139.34	7605.16	7204.13	5955.33	5784.25	5872.5	5015.85	4639.67	7417.52	6736.55	5664.25	4853.24	7806.13	3970.12	5106.17	5625.03	6311.83	7084.57	5163.71	7044.24	11816.2
K00661	maa; maltose O-acetyltransferase [EC:2.3.1.79]	41559.3	38594.7	39730.7	38737.7	40080.6	34808.5	38448.4	41250.4	40876.8	40284.1	36509.6	37394.3	45671.5	42472.6	37927.1	45352.3	39133.9	42148.9	36964.8	40543.7	41122.1	37211.1	36461.9	41074.4	39161.3	41787.7	35112.3	40580.7	38764.5	37364.6	41830.1	38934.7	50662.7	36289.1	40826.4	37848.4	38769.9	40469.7	38100.9	40482.8	42082.2	38891.2	38473.9	39802	42274.5	39973	38977.2	49907.3
K00662	aacC; aminoglycoside 3-N-acetyltransferase [EC:2.3.1.81]	537.33	627	1037	558	461.5	390.5	704.5	531	539	664.5	396	465	842.5	581	416	424	640	487.5	428.5	628.5	620	670	691	442	539.5	1036	646	1108	962.5	1064	908	802.5	1236	1074	1306.5	734	755	1881	675	1032	722	587	429	591	717	833	498	787
K00663	aacA; aminoglycoside 6'-N-acetyltransferase [EC:2.3.1.82]	59	0	40	64	73	23	59	27	37	43	15	5	43	25	40	24	39	0	58	50	56	4	22	26	8	168	25	40	60	17	37	42	78	17	44	0	29	44	0	27	25	3	0	0	21	19	0	33
K00666	K00666; fatty-acyl-CoA synthase [EC:6.2.1.-]	6090.86	6392.38	5699	5900.75	5458.7	4189.25	6934.99	6930.8	6111.23	5873.8	4818.27	5889.1	5378.45	5459.55	6466.52	4879.65	6133.75	6706.81	5333.4	7700.75	6753.22	5814.12	6782.65	4536.2	6153.59	7057.09	5618.67	6764.38	6432.6	5505.25	5188.6	6752.6	6547.2	5351.87	7781.89	7098.7	6313.75	7173.72	5005.04	6570.72	5284.07	5607.7	5370.2	6078.9	5961.3	5061.35	6059.73	10473.8
K00667	FAS2; fatty acid synthase subunit alpha, fungi type [EC:2.3.1.86]	0	0	0	0	0	0	0	0	0	0	0	0	0	0	0	0	0	0	0	0	0	0	0	0	0	0	0	0	0	0	0	0	0	0	0	0	0	0	0	0	0	0	0	21	0	0	0	0
K00672	ftr; formylmethanofuran--tetrahydromethanopterin N-formyltransferase [EC:2.3.1.101]	57	20	13	78.5	14.5	0	88.33	27	28	33	9.5	33	25.5	19	107.17	60	26.5	20.67	52.5	17	75	63	52	47.67	61	416.83	203	212.5	84	105	41	136.5	33.83	205	21.5	77.5	55	109	49	25.5	10	20	10	127	19.33	130.67	15	6.33
K00673	astA; arginine N-succinyltransferase [EC:2.3.1.109]	68	54	86	57	100	40.33	38.91	85	80	89	35	77	20.33	40.33	347.33	30	51	1308.49	58.45	177.33	51.5	60.14	126.71	147.83	114.33	104.84	92.51	108.66	114.33	132.29	108.33	92	74.75	47.33	42	71.67	54	131.24	111.67	812.33	422.33	327.33	344	337	727.67	394.48	684	1364.42
K00674	dapD; 2,3,4,5-tetrahydropyridine-2,6-dicarboxylate N-succinyltransferase [EC:2.3.1.117]	6556.5	7890.67	8418.46	7720.67	7637.17	6796.66	7086	8700	8335.5	7997.75	8056.34	8227.83	9477.95	7452.5	10530.1	6660.25	9299.42	9031.03	7269.53	8944.58	9133.58	7399.61	6016.05	6225.33	7543.67	5713.67	6420.68	6375.86	9139	7581.62	7140.25	6057.67	8144.16	6479.66	7265.09	7494.33	6821.83	6949.66	6402.17	9390.33	6202.32	9460.83	8210.67	7424	7964.75	5926.66	9818.91	13241.2
K00675	nhoA; N-hydroxyarylamine O-acetyltransferase [EC:2.3.1.118]	87	23	65	55	120	42	85.83	58	83	88	39	73	45	66	419.67	33	46.5	430.5	78.2	221	74.5	44.14	181.71	220.17	163	253	154.84	204.66	199.66	161.29	110	74	130.33	57	69	72	45	163.57	86.5	846	351	246	205.5	266	577.33	339.5	565	588.83
K00677	lpxA; UDP-N-acetylglucosamine acyltransferase [EC:2.3.1.129]	13371.6	14183.4	12446.8	15376.6	14112	14065.2	16416.3	17496.3	17547.3	16072.2	15290.4	14825.1	18929.1	15090.6	16156.8	13047.6	16479.8	16471.2	14331.9	14693.7	14967.9	15064.8	13342.2	12003.8	18907.8	13697.7	14524.1	14162.9	18585.1	13664.5	10452.7	15171.5	17282.8	13314	16097.3	17882.7	15756.1	16617.8	14534.8	14132.6	8350.81	16039.8	13423.8	15865.2	18342.8	13286.5	16637.5	22237.7
K00680	ytmI; uncharacterized N-acetyltransferase [EC:2.3.1.-]	17718.9	15864	15036.3	16059.8	16286.3	14826	16115.9	17369.2	16602.5	14606.5	15595.9	14816.9	18698.1	16222.9	13581.4	18640.1	15277.9	17008.3	14900.2	13889.8	9970.45	12838.7	12420	15288.2	14470.8	14156.5	13733.7	14064.8	16451.4	14564	13271.8	14669.6	18879.9	13432.7	13801	14095.6	14748.5	15270.5	14382.1	15213.6	13959.5	13518.4	13557.5	14605.1	12543.7	13908.7	14361	16678.6
K00681	ggt; gamma-glutamyltranspeptidase / glutathione hydrolase [EC:2.3.2.2 3.4.19.13]	2326.83	2179.42	1668.25	2884.5	2091.42	1631.5	2361.74	2394.67	1987.99	2340.92	1789.5	2380.16	1798.25	2476.92	1817.76	1857.75	2360.5	2972.5	2388.2	2232.83	2539.59	2237.73	1657.55	2156.67	2433.84	3052.34	1704.26	1902.08	2520.33	2392.95	2132.76	3098.33	2648.5	2008.58	2076.42	2930.83	2266.51	2365.16	2387.51	2685.16	1688.66	1504.5	1360.84	2098.5	2169.99	1882.83	2122.75	2814.84
K00682	GGCT; gamma-glutamylcyclotransferase [EC:4.3.2.9]	0	0	0	0	0	0	0	0	0	0	0	0	0	0	0	0	0	0	3	0	0	0	0	0	0	0	0	0	0	0	0	0	0	0	0	0	0	0	0	0	0	0	0	0	0	0	0	0
K00683	QPCT; glutaminyl-peptide cyclotransferase [EC:2.3.2.5]	0	0	0	0	0	0	0	2	0	0	0	0	0	3	0	0	0	6	0	0	5	0	0	0	0	0	0	0	0	0	0	0	0	0	0	0	0	4	0	0	0	0	0	0	0	0	0	7
K00684	aat; leucyl/phenylalanyl-tRNA---protein transferase [EC:2.3.2.6]	3862.32	4261.5	3861.83	4359.84	4106.49	3635.16	3807.91	4662.33	4463.84	4125.83	4861.79	4539.12	4425.49	3682.9	4685.66	3978.23	5195.14	4864.17	4242.61	4286.99	5001.51	4551.53	2782.54	3122.82	4705.99	3383.7	2950.51	3268.17	5220.24	4034.13	4188.16	3349.67	2876.83	3480.51	2713.33	4281.51	4015.33	3451.75	3189.99	4906.73	3832.54	3563.37	3418.53	4229.33	4629.57	3541.16	4642.26	6968.75
K00685	ATE1; arginyl-tRNA---protein transferase [EC:2.3.2.8]	313	310	181.5	373	268.67	178.33	379.58	325	252.5	187.17	172	303.33	123.33	357.33	181.83	123.5	253.5	543.83	334.5	310.83	236.17	247.17	186.67	403.5	317	563.17	306.67	122.67	329.84	201.83	226	395	329.41	347.16	204.5	397.5	329.17	258.84	253.67	162.16	107.66	185.83	99	208.5	183.33	111.83	106.5	561.5
K00686	tgl; protein-glutamine gamma-glutamyltransferase [EC:2.3.2.13]	11.33	3	6	12	5.67	2	4	3	6	0	3	9	0	0	3	0	11.5	0	8	10.5	0	7	10.5	8	9	11	8	15.5	10	9	7	4	20	20	5	3	0	6	9.5	0	15.5	9	4	13	9	0	10	6
K00687	pbp2B, penA; penicillin-binding protein 2B	113	121	85	102	120.83	93	182.5	136	164	140	126.17	121	150	103	88	114.67	128	631	85.5	94.67	109	64.17	173	179	208	197	174	164	178.33	164.5	147.17	183	236	162	74	91.33	105.83	91	73	71	130.83	87.5	88	81	114.67	129.5	145.33	632.17
K00688	PYG, glgP; glycogen phosphorylase [EC:2.4.1.1]	55873.9	52166.2	52550.6	50973.6	52939.6	43993.8	52350.1	53810.2	50174.7	54693.1	46475.5	50650.5	54267.8	56015.1	48421.2	58390	52060.3	54785.4	49259.4	54324.7	60669.3	51035.3	52037	53780.1	49017.4	61000.5	48731.4	56142.6	52322.1	50355.3	54523.4	51824.2	58961.7	51375	50921.5	49540.9	51869.3	53993.1	52033.3	53659.5	63781.6	55816	55731.1	54941.9	56670.8	54766.2	53326.2	64199.1
K00689	E2.4.1.5; dextransucrase [EC:2.4.1.5]	4	4	0	23	15.66	0	3	13	16	0	2.34	11	28	0	0	3.34	12	979	3	18.34	15	2.34	6	0	16	17	0	0	4.66	0	6.34	8	5	0	0	2.66	3.66	0	0	0	7.66	0	0	6	17.34	17	4.66	1036.34
K00690	E2.4.1.7; sucrose phosphorylase [EC:2.4.1.7]	1361	1464	1923	930	1305.5	893	724	1045	791	1060.5	858	1485	1255.5	2103	3680	1599	1067.75	1325.75	1089.45	2045.5	2807.5	1278.14	1559.71	1809.5	1415.5	2180.67	1032.67	1583.83	2061.83	1001.29	1159	1111	1443.25	1346	1006	674	936	916.57	1193	2122	3614.5	3929.5	3691.5	1872	1915	1746	3053	2553.25
K00691	mapA; maltose phosphorylase [EC:2.4.1.8]	2150	2421	2548	2255	2347.5	2671	2433.2	3092	2549	2543.5	2591	2697	3322.25	2762	3075	2126	2725	2607	2553	3282.5	1870.75	2096	2300	1807	2615	1336	1870	2260	2918.75	2694	1762	1963.4	2261	1796	3596	2823	2390	2564	1688	2522	1439	2295.2	1870.75	1972.1	2071.25	1443.25	2761.25	4732
K00692	sacB; levansucrase [EC:2.4.1.10]	24	11	26	20	24	21	11	5	23	11	110	84	88.5	72	74	74	88	489	12	18	72	28	1	0	0	0	0	0	14	0	20	10	13	12	44	26	41	20	60	90	0	24	19	0	20	0	1.5	528
K00693	GYS; glycogen synthase [EC:2.4.1.11]	0	0	0	0	0	0	0	0	0	0	0	0	0	0	0	0	0	0	0	0	0	4	0	0	0	0	0	0	0	0	0	0	0	0	2	0	0	0	0	0	4	0	0	0	0	0	9	0
K00694	bcsA; cellulose synthase (UDP-forming) [EC:2.4.1.12]	143.99	121	83	161.5	153.5	93	155.33	133	114	129	57.5	131	71.5	113	383	92	124.5	456	100.2	220	137	118.14	144.71	190.5	169.5	282.67	167.01	155.99	163.49	163.29	116	150.5	206	79	121	177.5	139	185.57	185	864.5	417	337	343	364	685	388.83	748	563
K00696	E2.4.1.14; sucrose-phosphate synthase [EC:2.4.1.14]	8	0	13	3	0	0	42	12	19	14	5	9	22	0	105.5	39	9	0	4	15	6	7	0	2	7	298.5	121	30	12	66	14	53	14	55	21.5	23	1	28	0	20	10	6	10	4	18	117	14	0
K00697	otsA; trehalose 6-phosphate synthase [EC:2.4.1.15 2.4.1.347]	387	285.67	252.5	420	361.33	152	412.66	365.92	358.49	322.5	223	291.33	202.5	199.67	459.17	189.5	282	175.84	330.95	525.83	349.67	235.31	220.38	258	236.67	553.84	261.84	242.33	294.33	258.12	379.84	360.33	470.34	176.5	266.17	439.5	241.84	379.74	264.5	1021.83	409.83	249.5	247.84	333.5	605.33	310	707.5	370.25
K00700	GBE1, glgB; 1,4-alpha-glucan branching enzyme [EC:2.4.1.18]	51865.5	49802.7	49996.8	49651.2	51582.6	42789.7	49635.9	52356.8	48397.5	52448.7	44727.4	48995.3	53040.4	52711.8	46457.9	54194.5	50552.6	52011.5	47509.3	52086.5	53278.7	48238.6	47954.7	50198.8	46757.2	54903	44975.9	51759.9	50434.6	46846.4	47463.4	47396.7	55040.7	46640.6	47493.8	45595.8	49181.6	49009.2	48054.4	50197.5	55440.3	49904.4	52219.9	51274.5	52008.2	48671.9	50591.6	61745.1
K00701	cgt; cyclomaltodextrin glucanotransferase [EC:2.4.1.19]	0	0	0	0	0	0	0	0	0	0	0	0	0	0	0	0	0	0	0	0	0	0	0	0	0	0	0	0	0	0	0	0	0	0	0	0	0	0	0	0	0	0	0	0	0	0	0	0
K00702	E2.4.1.20; cellobiose phosphorylase [EC:2.4.1.20]	3729.67	3632.33	3141.5	3378	2986.83	2611.5	3850.5	3162.5	2346.83	3574	2000.97	3683.8	1842	3571.57	4231.47	3299.57	3330.55	2890.25	2949	3646.5	6464.1	3727.9	4909.5	3529	3137.84	5577.67	3776	4091	3001.67	3135	2125.5	3171	1939.5	3125.67	3864.67	3125.67	3648.5	3476.17	3159.67	2993.4	4208.87	4919.2	5129.6	4183	3729.5	3615.4	4015.33	2429.5
K00703	glgA; starch synthase [EC:2.4.1.21]	49603	47502.2	46716	47064.5	46831	40724.4	48776.9	50342.4	47228.9	49116.3	43081.5	46955	50691.4	49046.2	42474.8	51995.9	48124.9	48627.5	44673.9	48045	50504.2	45250.9	45352.8	45982.2	45535.6	49071.5	44415.4	47557.6	48516.1	45414	48017.9	45728.3	52339.5	45050.4	45406	45572.4	47203.5	48111.6	45944.8	48898.9	51418	47773.6	46411.8	48472	49006.1	46780.8	47603.1	56649.3
K00705	malQ; 4-alpha-glucanotransferase [EC:2.4.1.25]	41988.2	39204.5	38204.3	38354.6	39283.2	33291.5	39479.1	40878.3	38015.7	40188.9	34364.3	37672.7	41567.1	42325.2	37733.8	44705	38759.9	41040	36829	40117.8	41264	37568.1	38865	40790.8	38259.6	42672.9	36844.7	40239.3	39356.2	37392.2	39785.7	39297.7	45621.1	38012	38274.6	38360.8	39655	41242	39554.2	39218.7	43097	39153.7	40522.3	40658.8	39863.8	40227.2	38661.8	46923.1
K00709	ABO; histo-blood group ABO system transferase [EC:2.4.1.40 2.4.1.37]	0	0	0	0	0	0	1.2	0	1	2	0	0	0	0	0	0	0	0	0	0	0	0	0	0	0	0	0	0	0	0	0	1.4	0	0	0	0	0	0	0	0	0	2.2	0	2.6	0	0	0	0
K00712	tagE; poly(glycerol-phosphate) alpha-glucosyltransferase [EC:2.4.1.52]	87	65	65	75	52.75	50	16	28	19	23	55	46	73	62	67	56	67	356	88	56.75	36	22	31	62	27	39	28	40	49	30	24	22	19	15	24	23	27	34	20	31	51	33	33	27	39	35	12	401
K00713	waaD; UDP-glucose:(glucosyl)LPS alpha-1,2-glucosyltransferase [EC:2.4.1.-]	21	23	12	16	23	38	31	32	22	61	22	42	17	27	339	26	41	48	37	91	26	38	82	106	79	72	69	86	85	114	33	37	42	36	11	25	6	111	75	796	201	108	99	130	376	154	393	46
K00720	UGCG; ceramide glucosyltransferase [EC:2.4.1.80]	278.2	267	290.5	344.5	220.5	121	261.16	305.5	270.5	275.5	234.3	291	228.7	248.8	193.5	314.5	351	77.34	353.8	329.5	399.5	307.5	228	173.5	183	184.5	159.6	230.7	175.5	110.5	287	253.5	336	92.5	223.6	307	212.2	320	275.67	149	145	129.5	191.4	93.5	145	142	169.7	164.47
K00721	DPM1; dolichol-phosphate mannosyltransferase [EC:2.4.1.83]	20200.4	21176.5	21511.7	21940.9	23925.5	20039.1	21661.4	24799.5	23911.9	24269.1	22680.4	22463.4	25631.7	22158.7	24517.7	21794.4	24581	23367	21205.1	24038.8	23226	22394.9	18677.6	16867	22545.2	22399.2	19171.5	21597.7	24012.2	20457.4	21047.8	20097.8	22163.6	20801.3	21015.7	22603	21107.7	22756.5	21146.4	21625.2	21018.7	22938.7	23855.3	22823.1	24719.9	21508.7	25060.9	32671.5
K00728	POMT, pmt; dolichyl-phosphate-mannose-protein mannosyltransferase [EC:2.4.1.109]	8	0	5	0	6	0	0	0	0	0	7	0	0	0	0	10	0	18	4	5	0	0	0	6	7	0	0	0	0	0	0	6	0	0	5	0	0	0	0	9	9	0	5	0	0	7	8	30
K00729	ALG5; dolichyl-phosphate beta-glucosyltransferase [EC:2.4.1.117]	0	0	0	0	0	0	0	0	0	0	0	0	0	0	0	0	0	1.5	0	0	0	0	0	0	0	0	0	0	0	0	0	0	0	0	0	0	0	0	0	0	0	0	0	0	0	0	0	50
K00737	MGAT3; beta-1,4-mannosyl-glycoprotein beta-1,4-N-acetylglucosaminyltransferase [EC:2.4.1.144]	405	387	351	413	802	496	215	409	249	361	242.5	311.5	301.5	381	235	320	307	440	431	419	1685	607.14	740	469	376	657	403	512	411	266	327	204	389.5	254	1020	521	422	714.57	570	443	291	308	401	586	1053	194	387	231
K00743	GGTA1; N-acetyllactosaminide 3-alpha-galactosyltransferase [EC:2.4.1.87]	0	0	0	0	0	0	0	0	5	0	0	0	0	0	0	0	0	10	0	0	0	0	0	0	0	0	0	0	0	0	6	0	0	0	0	0	0	0	0	0	7	6	8	8	13	11	7	15
K00748	lpxB; lipid-A-disaccharide synthase [EC:2.4.1.182]	11234.8	12350.7	10892.6	13078.7	12529.5	12165.4	13308.6	14859.8	14606.8	13449.9	13321.6	12990	15147.1	12778.2	13858.5	11428.5	14200.8	14126.9	12394.7	12619.4	13080.6	12853.5	10965.7	10003.8	15049.8	11329.5	11703.6	11200.9	15184.8	11562.7	9229.66	12172.3	12817.1	10850.8	12545.9	14725.3	12751.8	13441.5	12141.3	12225	7241.91	14256.9	11211.2	13163.3	14159.8	10441.9	14752.4	19697.2
K00752	hasA; hyaluronan synthase [EC:2.4.1.212]	290	419.5	223	385.5	352	337	279	463	335	546	423	375	480	308	290	524	388	408	329	392	370	467	314	420	539	443	279	302	357	452	384	493	378	501	437	547	362	456	410.67	290	547	305	291	635	546	511	455	270.67
K00754	bshA; L-malate glycosyltransferase [EC:2.4.1.-]	3148.39	3346.92	3479.54	2810.01	2878.99	2615.66	2378.75	2960.83	3093.34	3053.99	3610.26	3120.99	4468.18	3006.36	3552.86	3419.83	3681.01	3376.96	3034.59	3533.99	4263.73	3887.03	2608.83	3580.65	3378.16	3319.69	2462.12	2573.52	4002.41	2838.01	3612.49	2331.84	2653.92	2772.1	2262.7	2945.68	2952.39	3110.34	2790.32	3439.17	3936.51	3147.34	2706.15	3547.83	4218.24	3526.68	3359.24	4127.6
K00756	pdp; pyrimidine-nucleoside phosphorylase [EC:2.4.2.2]	18833.8	16528.7	16882.2	16034.6	13760.3	13317.2	18021.1	16642.1	16254	16320.9	13903	15752.9	13348.8	16281.9	12608.6	17823.4	16579.4	15556.1	14664	16627.9	20311.2	15936.4	15998.8	15795	15554	19699.3	16144	18475.1	17235.2	17485.3	21640.7	18260.3	16733.2	18209.3	16065.4	16677.8	16832.3	18369.7	16292.7	18922.8	22328.2	16955.7	17532.5	17664.3	16698.9	18064.8	16587.2	13265.7
K00757	udp, UPP; uridine phosphorylase [EC:2.4.2.3]	31371.5	31970.9	31719.9	31179.4	34993	28150.2	29688.8	34359	33152.6	33719.6	31738.6	32002.1	39447.4	33538.7	31655.6	36096.9	33414.8	33370.8	30772.6	33252.9	30534	29990.3	29022	28742.8	30133.7	30061.8	26957.7	28615.7	30886.3	28943.9	28984.6	27919.2	37318.2	27516.2	30680.3	28936.7	30046.1	31190.8	28466.9	31629.8	31817.4	29367.5	30508.5	31507.8	33686.8	30923.1	31912.2	44841.5
K00758	deoA, TYMP; thymidine phosphorylase [EC:2.4.2.4]	312.97	231	185.5	330.6	221.14	53.33	369.7	258.2	262.7	308.64	139.6	202.86	135.83	166.53	389.83	150.4	214	253.16	264.15	367.93	222.84	186.58	223.85	282.03	252.57	797.58	396.51	407.2	328.67	274.05	277.57	420.8	304.01	289.69	147.7	392.53	301.84	397.78	240.6	976.59	346.79	222.33	197.5	435.8	580.73	315.83	611	389.75
K00759	APRT, apt; adenine phosphoribosyltransferase [EC:2.4.2.7]	44258	40110.9	40636.6	41350.3	40777.6	35569.2	42726.9	43359.9	40829.4	42136.5	36627.2	40037.7	42920.1	43486	38338.9	46404.3	40388.7	43656.3	39069.9	41492.9	43815.8	38694.9	38919.2	41450.7	39247.9	44608	38998.7	42234.1	41389.9	39644.3	43637.2	41317.8	46272.9	39667.3	39255.3	39865.7	41043.4	42460	41009.4	41815.1	45933.9	41179.7	43110.9	41999.7	42367.3	41841	40250.3	50535.8
K00760	hprT, hpt, HPRT1; hypoxanthine phosphoribosyltransferase [EC:2.4.2.8]	51214.8	47588.6	48451.3	47895.5	47634.9	41714.1	49206.1	51026.5	48464.4	49731.9	44152	47459.1	52546.1	50525.5	45996.1	53597.8	49946.4	50587.2	45579.6	50022.1	50550.9	46200.2	44364.3	46222.5	47178.4	50416.8	44105.1	48963.6	49752.9	47589.3	50827.2	47658.2	52809.3	46859.1	46854.2	46691.9	47754.3	49803.5	46662.7	50985.1	51905.2	47282	48863.6	49041.2	49556.9	49503.4	48449.9	58933.1
K00761	upp, UPRT; uracil phosphoribosyltransferase [EC:2.4.2.9]	48738.5	46165.1	46469.8	46344.1	46898	40420.2	46898.7	49756.1	47400.1	48513.5	43241.1	46340.1	50897.8	48413.8	44602.5	51940.4	48113.8	49033.8	44298.2	48482.4	49045.2	44723.4	43056.2	44580.5	45149.9	47555.7	42180.6	45913.4	46620.8	45287.3	48583.9	45533.5	51938.3	44112.3	45240.7	45260.8	46137.1	48043.4	43990.7	48758.9	49476.1	46742.9	47976.9	47188.7	48298.2	47041.1	47294.4	57719.1
K00762	pyrE; orotate phosphoribosyltransferase [EC:2.4.2.10]	55054.7	51984.4	52489	52413.3	54143.1	45422.6	52528.8	55126.8	51285.1	55303.9	47510.6	52234	57250.5	56973.4	49721.1	58422.1	53466.2	55833.1	50413	55668	59662.8	51956.2	50302.3	54505	50059.7	57670.8	48431.1	54967.6	52095.4	50629.8	54646.1	51043.7	59041	50237.8	50740.4	50725.5	52251.4	53530.8	51760.7	53868	59299.6	56293.5	54762.8	55004.5	55256.5	53588.9	54513.6	65634
K00763	pncB, NAPRT1; nicotinate phosphoribosyltransferase [EC:6.3.4.21]	43289.8	38974.6	39851.1	39467.4	39005.4	33844.7	40616.7	41311.4	39070.8	41238.7	34940.2	38337.8	42447.1	42319.4	36220	45571.8	39655.7	41938	37463.7	40980	43343.1	37579.6	38414.2	40494	38241.4	43263.4	37065.1	41565.4	39121.2	39192.1	43598.7	40339.6	46576.5	38812.5	39209.2	38418.4	39903.8	41686.9	38979.6	41493.1	45988.1	39307	41583.1	40806.3	41767.6	42578.7	38468.1	46296.6
K00764	purF, PPAT; amidophosphoribosyltransferase [EC:2.4.2.14]	60231.6	57286.1	56309.4	56897.9	58039.3	49463.8	58911.8	60899	56616.7	60548.9	51431.9	56232.7	63356.8	60906.6	53082.8	62666.9	58033.3	60785.1	54557.6	59856.6	63185.4	56552.9	56837.8	57570.2	56010.1	61888.1	53998.1	60426.6	57913.8	55745.6	58008.9	55841.8	67268.4	54912.6	56188	56322.9	58216.8	59168.6	55822.5	58824.7	62174.8	58790.4	58367.2	59513.8	62381	59180.7	57656.6	69659.1
K00765	hisG; ATP phosphoribosyltransferase [EC:2.4.2.17]	45166.1	41290.6	41255.6	42258.3	41535.4	36114.2	43586	44633	41619.4	43445.2	37391.3	41399.5	44563.6	44596.8	39497.3	46972.3	42570.9	43163.2	40156.5	43069.5	44211.7	39342.3	39611	42060.2	40256.9	45218	40089.1	43848.7	41897.3	41479.5	43498.4	41871	47228.8	40158.4	40891.5	41028.4	41662.8	42873.5	41771.2	42925.1	45949.4	42220.7	43237.5	43056.7	43148.5	42060.6	41504	49815
K00766	trpD; anthranilate phosphoribosyltransferase [EC:2.4.2.18]	30686.8	28706.8	29171.6	29513.1	29581.6	25685.7	29977.3	31544.6	28598.6	30274.9	26106.7	28344.5	32270.7	31422.8	28972.4	31787.5	28855.8	31033.6	27719	30204.8	31928.7	27860.8	27204.3	29575.7	27992.6	31272.3	27645.4	31575.5	29584.2	27503.2	29127.7	28506.5	34252.1	27196	28626.7	27877.9	28652.8	29313.1	29774.3	28063	32949.9	31882.1	29692.3	30017.8	30877.9	28500.4	29914.7	37520.4
K00767	nadC, QPRT; nicotinate-nucleotide pyrophosphorylase (carboxylating) [EC:2.4.2.19]	40022.7	36361.4	36846.3	36975.8	35532.7	33363.7	38092.2	39760	38501.9	37180.5	34201.6	36518	39369.6	39188.7	34333.5	40802.4	37994.9	38055.5	35036.5	37100	35557.9	33634.6	32838	34828.7	35815.9	36803	34162.9	37508.6	37213.8	36167	38074.7	37686	38798.3	34467.1	34638.2	36215.9	35632.5	37465.7	36103.2	38393.1	37482.9	37144.7	36069.4	37621.7	37191	36012.6	36979.9	43024.1
K00768	E2.4.2.21, cobU, cobT; nicotinate-nucleotide--dimethylbenzimidazole phosphoribosyltransferase [EC:2.4.2.21]	37968.8	34988.2	34993.8	34983.6	35967.5	29767.2	35384.2	37126	34785.1	35561.5	31967.5	34436.1	38266.9	37931.2	31897.2	40280.4	34811.5	36706.5	33802.7	36433.7	36692.8	33615.5	33807.7	34121.5	33721.7	38645.8	32677.6	35850.8	35383.6	33334.4	34708.8	33802.1	39503.1	33041.9	34937.3	32961.1	34518.4	35408.7	34134.7	34924.4	38137.2	33574.2	36295.3	35974.1	36893.1	36009.8	34302.9	45445.3
K00769	gpt; xanthine phosphoribosyltransferase [EC:2.4.2.22]	441.33	321.5	238	531	344.5	254.33	573.2	346.5	246.5	324.5	230	252.5	169.08	403.33	515.83	212	319.67	480	430.95	424.83	340.17	355.31	354.71	397.83	597.33	722.84	568.51	571.66	534.83	357.29	278.33	684.9	401.75	429.83	378.84	682.5	482.5	721.24	411.5	969.5	385.33	372.03	339.25	440.6	640.42	362.58	695.75	471.25
K00772	mtaP, MTAP; 5'-methylthioadenosine phosphorylase [EC:2.4.2.28]	2979.13	2325.67	2316.5	2933.6	2298.63	1785.5	3255.87	2614.37	2434.69	2776.96	2220.1	2527.87	2836.67	2246.37	2036.51	2669.4	2583.5	2697.5	2453.7	2536.1	3986	2657.6	2331.47	2529.87	2885.73	3389.73	2700	2802.7	2611.33	2737.43	4091.57	3581.13	2951.44	2897.87	2346.54	3728.37	2779.67	3120.7	3046.27	2287.1	4016.47	2029.83	2473.84	3093.46	3344.23	3502	2406.5	2244.33
K00773	tgt, QTRT1; queuine tRNA-ribosyltransferase [EC:2.4.2.29]	50298.3	46981.1	47083.2	47612	47375.9	41345.6	49020.5	50787.5	48093.9	49334.6	43754.5	47179.1	51748.5	50086.5	45237.4	52979	48893.1	50110.6	45402.4	49121.4	50213.2	45947.1	44661.8	46123.5	46407.4	49809.3	44550.1	47867.3	48297.4	46590.8	49674.9	47114.7	52624.3	45617.1	46127	47193.4	47491	49550.2	46316.2	49315.1	49922	47637.8	48563.6	48613	49001.9	48129.4	47924.1	57959
K00782	lldG; L-lactate dehydrogenase complex protein LldG	6130.35	7250.04	6282.33	7155.42	7679.22	7277.58	6751.95	8169.37	8383.44	7630.63	8585.07	7730.58	9601.5	6941.44	8602.14	6504.88	8250.05	8530.5	7366.48	7262.26	7542.22	7258	5702.14	5303.87	8298.24	5664.06	5028.67	5603.54	8499.84	6122.93	4972.07	6031.05	7587.85	5431.2	5790.37	7531.87	6919.22	6515.37	5576.85	6808.63	4124.11	6390.7	6461.36	6723.3	7871.89	5392.02	7834.48	12780.7
K00783	rlmH; 23S rRNA (pseudouridine1915-N3)-methyltransferase [EC:2.1.1.177]	48526.3	45570.7	46135.8	46011.3	46223.6	40141.7	46340.1	49243.6	47027.4	47963	42842.8	45835.6	50042	48273.7	44294	51551.7	47789.1	48382.1	43918	47933.2	48158.2	44457.2	42428.7	44224.7	44878.7	47372	41310.4	45495.6	46103.2	44926.3	48783.4	45068.7	51332.3	43306	44811.3	44636.1	45427	47576.2	44054.7	48073.1	49070.1	45388.8	47729.1	46594	47960.9	46461.4	46544.3	57396.5
K00784	rnz; ribonuclease Z [EC:3.1.26.11]	20069.3	22384.4	23730.2	20962.7	25800	19225.8	19060.3	23597.9	21286	26046.3	20908.7	21851.5	27190.1	24227.3	23597.7	21467.6	23189.6	23952.1	21129	24669.3	30610.2	23839.5	22009.2	21333	21733.2	24879.6	18196.8	24771.3	24939.9	19792	19689.3	18242.2	26902.1	20651.1	22186	20004.4	21281.3	20826.6	21228.7	22998.3	28805.5	29100.8	23856.1	24276.8	28281	21649.6	27728.3	34550.9
K00785	lst; beta-galactosamide-alpha-2,3-sialyltransferase [EC:2.4.99.-]	29	0	18	33	14	13	99	30	15	15	19	16	34.25	24	0	21	22	67	9	29	56	21	10.71	24	24	11	11	11	13	36.29	70	18	87	48	0	69	40	22	15	49	0	15	0	9	35	19	20	99
K00786	E2.4.-.-; glycosyltransferase [EC:2.4.-.-]	496	489	727	371.5	441.33	381	463.67	482	595	772	523.67	454	1039.5	624	610	712.67	652.5	507	519	765.67	543	618.17	646	509.67	440.33	810.83	428	673.83	535.33	757	737.17	628.5	913.83	689	591	451.83	543.83	1097	441.67	649.5	973.33	482	548	488	1343	1373.17	423.33	621.5
K00788	thiE; thiamine-phosphate pyrophosphorylase [EC:2.5.1.3]	51843.7	47412.8	47640.7	49759.9	47612.7	42321.3	51366.5	52728.5	50388.7	52008.1	44035.4	48061.5	53423	51382	44743.9	53690.8	50659.2	50129.2	46458.7	49466.5	48128.8	45751.2	44410.8	48164.5	49033.1	51179.3	45482.5	49617.4	50102.8	47968.6	49571.7	49922.8	54555	47247.3	48041	48840.3	48623.8	49885.4	47750.7	49883.5	51877.7	46256.6	47389.9	50843.7	51681.7	49294.7	48361.5	56629.6
K00789	metK; S-adenosylmethionine synthetase [EC:2.5.1.6]	56516.2	52391	51787	53617.3	52696.4	45615.6	55589.7	56178.7	53014.6	54495	48136.6	52900.9	56483.8	56561.9	49078.7	60121.2	54033.3	55832.9	51093.2	54444.2	55473.8	51294.9	50709	53589.5	52264.1	57290	50993.4	54521.7	54744.1	52419.6	55065.3	52474.9	57879.3	52213.2	52878.8	53567.2	54195.9	56439.2	52890.6	54759.3	55104.2	51654.7	53137.5	54381	53492.1	53097.4	52263.9	63447.5
K00790	murA; UDP-N-acetylglucosamine 1-carboxyvinyltransferase [EC:2.5.1.7]	85912.6	78244.1	79429.9	79329.4	78923.5	67916.4	81746.6	83360.4	78728.5	81072.8	71870.7	77802	82862.7	82459.1	71385.4	90596.1	79849.9	82645.7	75370.4	80730.1	82069	75247.7	73792.1	78286.6	74713.9	83261.3	74555.4	80860.9	78020.8	77114.5	85978	78083.9	86588.9	75880.2	76241	76114.7	78830.6	80752	77149.4	82263	88762.1	74405.7	79958.4	80368.8	78581	79113.9	76499	92141.6
K00791	miaA, TRIT1; tRNA dimethylallyltransferase [EC:2.5.1.75]	56966.6	55069.8	54358.9	54793.9	55695.4	48832.3	56545.7	60490	57941.4	57691.4	52738.3	55658.7	62279	57864.9	54497.2	60148.2	57824.6	58754.9	53050.1	57747.1	58110.4	54303.4	51681.8	51637	55933.4	55360.1	51252.6	54288.8	58198.2	53094.6	54936.9	53318.3	60965.5	51711.4	54846.8	56131.8	55689.3	58205	53289.7	56731.7	54088.4	56611.7	56003.7	56135.8	58546.9	54865	57415.3	71264
K00793	ribE, RIB5; riboflavin synthase [EC:2.5.1.9]	25331.1	24043.2	24003.2	25218.8	24176.5	21387.7	26559.4	26814	24606.9	26705.3	21937.9	24053.2	25005.3	26760.6	23566.4	24763.3	25119.6	25650.3	23317.1	25509.9	28843.1	25073.2	23559.5	23856.3	26014.7	28777.2	24407.3	28841.3	28337.9	24672.3	26717.8	26148	26490.6	25392.6	25227.2	27036	25471	26732.8	26075.9	25621.9	28831	29894.5	24217.5	27569.1	26883.4	24156.8	28362.4	31914.9
K00794	ribH, RIB4; 6,7-dimethyl-8-ribityllumazine synthase [EC:2.5.1.78]	26643.5	25984.9	25668.5	26693.5	26151.1	22848.7	27848.1	28639	26646.9	28506.6	24397.5	26188.2	27640.9	28159.9	25760.1	26523.6	27413.1	28042.1	25091.4	27537.4	31687.1	27480.5	24780.7	24856.3	27854.1	29598.8	25478.3	29790.4	29978.9	25863.3	28413.8	27110.6	27796.6	26570.3	26182.2	28543	27295.3	28121.1	27092.4	27490.5	29685.5	31338.2	25637.2	29110.1	28965.7	25758.3	30313.8	35015.4
K00795	ispA; farnesyl diphosphate synthase [EC:2.5.1.1 2.5.1.10]	570	608.5	486	702	550.17	450.33	830.58	590	405.5	520.17	407	530.83	341.08	927.33	776.83	372	496	1107	575.95	679.83	1717.17	676.31	934.38	1056.5	620	1260.84	887.51	688.33	637.5	535.62	572	712.5	1085.66	490.16	522.5	742.5	604.17	748.41	1179.5	1146.16	598.66	2489.83	589.5	696.5	916.83	585	1328.5	1935.08
K00796	folP; dihydropteroate synthase [EC:2.5.1.15]	23340.6	22687.4	21587	23312.5	21840	20605.7	24739.9	25320.2	23534.4	23874.1	20866.7	22875.2	23713.4	24006.4	22042.1	22165.8	24306.1	25070	21893.9	22680.6	27994.6	23162.7	22278.2	21856.8	25143.1	24403.3	22847.8	25762.9	26901.2	22645.8	23640.5	22880.1	22093.1	22864.8	22338.2	25926.4	23667	24300.1	24635.9	24072.5	22769.3	26474.2	21019.7	25435.3	26541.4	21536.9	25321.1	28917.7
K00797	speE, SRM; spermidine synthase [EC:2.5.1.16]	30210.5	26658.5	27968.6	26414.7	26804.2	22132.7	27650.4	27840.5	26066.9	27720.5	24231.7	25649.1	27542	26591.8	23358.9	31109.2	27295.8	27305.2	25282.7	27790.6	27774	24801.1	24095.7	25217	23278.4	28455.4	24774	28485.1	24036.9	26196.5	31323.2	26812.7	30139.4	25428.9	24006.1	23861.4	25484.3	25993.5	26298.2	28972.7	34025	23946.1	28314.4	27474.3	26368.6	27642.3	25027.6	30757.4
K00798	MMAB, pduO; cob(I)alamin adenosyltransferase [EC:2.5.1.17]	9993.05	11614.8	10745.9	11488.5	12104.1	11321.6	10856	13898.7	14238.9	12831	13015.2	12141.5	14802.2	11207.3	13193.4	10650.7	13493.2	12595.7	11196.4	12170.5	10524.7	11685.9	9164	8088.99	13510.5	9432.11	8683.95	8790.16	13667.2	10831.4	9203.75	10346.4	11976.9	9413.35	11943.1	12614.2	11128	11543.6	9444.89	11318.1	6793.73	11362.3	10449.7	11387.3	13257	9699.21	13217.8	17840.9
K00799	GST, gst; glutathione S-transferase [EC:2.5.1.18]	2097.66	1562	1544	2151	2089.36	924	2324.8	1931.5	1563	1523.36	1338	1255.64	994.75	1510	1947	955	1395	4014.81	1976.85	2368	1806.86	1464.92	1324.2	1356.35	1670.86	3500.19	1399.53	1157.83	1729.83	1436.8	1978.36	2188	2331.79	1157.64	1539	2439.64	1866.36	1793.64	1488.7	3479.64	1890.64	1445	1431	1508	2879.29	1758.82	2572.5	4663.1
K00800	aroA; 3-phosphoshikimate 1-carboxyvinyltransferase [EC:2.5.1.19]	50321.3	46985.8	47213.1	47610	47418.9	41262.1	48999.7	50780.5	48197.9	49326.6	43751	47158.1	51737.1	50057.8	45266.9	52972.5	48906.1	50115.1	45349.4	49196.9	50318.9	45930.4	44502.3	46058.7	46434.9	49857.2	44545.9	47808	48281.2	46592.3	49804.4	47170.2	52651.1	45579.4	46197	47151.9	47564	49508.7	46262.2	49321.6	50296	47478.3	48500.6	48516.5	49037.5	48344.1	47858.6	58075.6
K00801	FDFT1; farnesyl-diphosphate farnesyltransferase [EC:2.5.1.21]	507.32	304	157.83	422.84	117.82	482.33	431.66	399.83	306.84	338.16	307.49	329.99	27.66	752.67	525.86	493.83	303.34	402.01	325.66	263.16	1576.49	735.82	1050.66	850.82	751.99	1299.86	624	662.84	457.49	577.51	837.66	639.17	395.67	322.85	478.33	771.01	356.66	449.34	957.32	268.67	155.68	2276.84	380.68	601.83	138.99	301.68	744.01	883
K00803	AGPS, agpS; alkyldihydroxyacetonephosphate synthase [EC:2.5.1.26]	64	40	45	74	82	19	53	50	57.5	47	28	28	48	27	27	17	50	7.5	57	66	58	10	16	23	16	56	25	31	77	0	77	82	103	32	42	25	38	57	1.34	38	24	3	0	25	16	17	36	109.34
K00805	hepST; heptaprenyl diphosphate synthase [EC:2.5.1.30]	42204	37716.6	38774.9	37782.6	37126.3	31723.8	39351	38987.3	36868.2	39892.7	33516.8	37028.6	38313.8	39748.4	31866.2	45468.1	37503.9	38389.2	35697.7	39069.3	42374.9	36590.9	36521	39094.7	34739.2	41724.2	36727	40734	35579.8	38463.6	47903.9	39411.5	43022.4	38403.3	37625	37235.6	38529.8	39880.2	37456.8	41019	47040.9	35898.7	38334.8	39330	38228.8	39941.7	36249.6	40494.6
K00806	uppS; undecaprenyl diphosphate synthase [EC:2.5.1.31]	51019.1	47788.1	48358.8	48063.6	47813.5	41662.6	49404.9	51264.2	48498.6	49728.2	44140.1	47492.3	52248.1	50616.2	45992.6	53367.2	49529.4	50479	45678.8	49694.5	51533.1	46363.3	44950.7	46859.7	47257.8	50558.2	44888.1	48899.8	50068.7	47135.9	50671.1	47672.5	53094.4	46758.3	47073.9	47520.2	47961.5	49926.2	46866.3	50576.7	51874.5	48452	48797.1	49179.8	49576.8	48420.9	48758.4	58806
K00808	hss; homospermidine synthase [EC:2.5.1.44]	157.33	101	82	144.5	148.5	32	145.5	120	124	97	90.5	44	65.5	90	44	65	91.5	31.83	131.5	142	93	65	58	32	55	199	70	44.5	62	37	101	128.5	150.5	32	91.5	87.5	112.5	70	46	72.5	25	12	6	25	57	27.83	11	21
K00809	DHPS, dys; deoxyhypusine synthase [EC:2.5.1.46]	1373.5	1267	996.5	1837.5	1094.5	1623	2117	1615	1413.5	1244.5	1639	1612.5	1233.5	1550	1512.67	1268	1734.5	1404.5	1690.5	1200	1198.25	1303	1045.5	1183	1268.5	1849	2008.5	1577	1797.75	1680	821	1525	947	1496	922.5	1668.5	1584.5	1408.5	1523.34	1096.5	655	920.5	1142	1461	1227	978.5	1033.5	2735.34
K00812	aspB; aspartate aminotransferase [EC:2.6.1.1]	45662.2	43885.8	43040.6	44863.7	44287.7	41103.3	46166.1	50285.2	49096.5	45701	45102.5	45008.8	52616.8	45530.9	44149.9	49153.3	47583	45992.5	43391.2	45207.6	38471.7	42286.6	37295.5	36876.5	47183.4	39621.8	39871.8	39737.8	48692.5	43873.6	44688	42803.1	47123.4	40756	44840.7	46460.5	44698.6	46530.3	41162.6	46250.5	37318.5	37774.9	42687.1	42989.8	44890.6	42869.5	43553.3	56711.7
K00813	aspC; aspartate aminotransferase [EC:2.6.1.1]	293	380.5	346.5	352	322.5	319.33	474.5	285	326	353.5	256	333	369.58	361.33	697.83	277	291.25	723.75	270.45	381.83	1368	502.14	740.71	541.33	306.33	846.34	610.51	598.16	472.33	719.79	438.33	425.5	933.25	534.33	750	506.67	348	1179.24	401.5	1023.33	515.58	2386.58	587.5	416	830.42	822.33	1283	1883
K00817	hisC; histidinol-phosphate aminotransferase [EC:2.6.1.9]	47237.2	43089.8	42984.2	44321.4	43151	37639.6	45651.8	46548.7	43264.4	45271.1	38802.5	43049.6	45923.1	46425	40958.7	48751.9	44526.8	45843.8	41908.6	45064.6	47164.1	41424.4	41822.2	43830.7	42222.4	47438.5	42053	45656.9	44104.8	43304	45661.8	44229.2	48870.3	41831.8	43154.6	43595.1	43714.2	45499.1	43497.2	44879.2	47374.5	45507.9	45126.2	44838.5	44537.7	43622.6	43606	53010.3
K00818	E2.6.1.11, argD; acetylornithine aminotransferase [EC:2.6.1.11]	10424	9659.87	9986.58	11178.7	9373.73	9606.08	12332	11958.8	11930.8	11575.7	10323	10370	12523.6	10593.7	12945.3	9933.15	11840.1	10338.2	10021.9	11093.2	9829.21	10217.3	9345.66	8079.49	11899.5	10519.4	10873	10879.3	12090.6	11463.3	13609.5	11542.6	11688.4	10287.3	11651.3	13719.8	11127.5	12119.1	10717.8	10761.8	10567.9	9487.24	12026.6	11068.2	12492	10434.8	11025.5	13238
K00819	rocD, OAT; ornithine--oxo-acid transaminase [EC:2.6.1.13]	3410.33	4342	3992	3697.5	4269.84	4117.5	3477.5	4845	4508.5	4162.67	4970.5	5155.33	4932.2	3805	5060	3869	5221.17	4133.83	4455.5	5081	4517.59	4484.34	3165.67	2520	3848.17	2236.67	2932	3046.67	4322.92	4143.33	3191.67	2823	2902.48	2778.33	4120.34	4018.66	3970.92	3895.92	2655.5	4284.75	2057.08	3563	3127	3453	3792.33	2724.75	4594	7185
K00820	glmS, GFPT; glucosamine---fructose-6-phosphate aminotransferase (isomerizing) [EC:2.6.1.16]	51226.8	47906.1	48599.8	48109.6	47983.1	41591.2	49465.5	51287.8	48331.4	49746.3	43935.9	47757.9	52858.6	50732.9	45498.6	53322.1	49154.4	50771.1	45762.7	49759.6	50781.3	45891.6	44661.2	46797.2	46528.2	49822.7	44684.1	48393.4	50318.1	46751.3	49904.4	47125.3	52987.9	46620.6	46162.3	46915.3	47475.2	49698.8	46892.5	50356.6	52947.7	48721.1	48930.9	49297.2	50080.2	48783.2	49005.7	58598
K00821	argD; acetylornithine/N-succinyldiaminopimelate aminotransferase [EC:2.6.1.11 2.6.1.17]	37521	33555.9	33133.3	33541.4	33504.3	28246	34930.4	34811.2	31733.9	33838	29005	32901.4	33256.7	36178.9	28150.8	39427.6	33115.7	34592.4	32248.7	34233.7	37460.9	32147.5	33393	35844.5	30730.4	38593.4	32858.1	36115.7	32618.1	32618.2	34341.4	33823.3	37566.1	32831.1	32091.6	31191.6	33868.5	34079.2	34139.7	34242.5	38952	34234.8	33481.4	34383.8	32283.7	33897.8	32366.3	38034.2
K00822	E2.6.1.18; beta-alanine--pyruvate transaminase [EC:2.6.1.18]	233.33	175	139.5	268.5	206.17	83	263.83	215	169.5	161.17	144.5	181.33	109	183	111.5	78.5	178	461.83	216	264.5	142.17	169.17	121.67	160.5	226.67	370.67	135	98.17	207.17	117.83	197.67	264.5	198.58	124.83	160.5	357.33	232.17	176.67	139	112.33	85.33	62.5	63	82.5	127.33	77.83	35.5	509
K00823	puuE; 4-aminobutyrate aminotransferase [EC:2.6.1.19]	538	553.75	524.25	663.5	487.67	334	428.33	392	442	492.42	401.5	496.83	401.5	399.25	355.92	469.25	526.75	522.75	449.2	576.75	1488.42	501.56	509.88	463.5	341.67	651.84	542.59	586.58	565.33	473.62	838.92	536	459.83	555.08	442.75	495.83	411.17	584.99	446.67	415.83	684.08	568.25	466	628	547.08	503	636.25	712.42
K00824	dat; D-alanine transaminase [EC:2.6.1.21]	1057.33	950	1022.5	930	787.34	634	811.83	998.5	772.83	974.5	683	657.33	792.37	788	690.84	859.5	732.5	900	747.5	872.5	670.17	758.17	624.34	849.5	1186	1135.67	701	743.67	1743.5	875.16	1005.67	1115	989.23	1187.83	803.17	1258.83	842.17	935.67	947	974.83	1935	983.83	550	1222.16	1011.33	663.33	1117	749.83
K00826	E2.6.1.42, ilvE; branched-chain amino acid aminotransferase [EC:2.6.1.42]	54343.7	51696	51691.1	51962	51856.6	45083.1	53070.8	55888.1	52711.4	53251.6	48746.5	52677	56843	54053.9	50581.4	56506	54800.8	54622.6	50173.4	54673.1	55627.8	50076.6	47242.7	49200	50855.1	52867.3	47798.4	51876.4	54112.1	50746.5	52363.6	50106	55118.3	48764.6	49827.3	51476.9	51220.3	53458.2	49507.3	54028.3	52828.8	51605.9	51722.9	52138.2	53137.2	51066.1	52644.6	66519.1
K00827	AGXT2; alanine-glyoxylate transaminase / (R)-3-amino-2-methylpropionate-pyruvate transaminase [EC:2.6.1.44 2.6.1.40]	0	0	0	0	0	0	0	0	0	0	0	0	0	0	0	0	0	0	0	0	0	0	0	0	0	0	0	0	0	0	0	0	0	0	0	0	0	0	0	0	0	0	0	0	0	0	0	0
K00830	AGXT; alanine-glyoxylate transaminase / serine-glyoxylate transaminase / serine-pyruvate transaminase [EC:2.6.1.44 2.6.1.45 2.6.1.51]	225	141.67	151.5	187	229.16	94.33	171	174.67	147.99	144.33	154.5	46	163.83	106	171.17	167.5	118.5	28.67	200	189.66	167	93.5	101	50	44.33	375.5	48.67	85.5	118.67	120	173	189.83	258.84	142	150.17	89.84	135.67	162.67	98	132.83	49.83	32.33	30.34	24	36	136	38	80.33
K00831	serC, PSAT1; phosphoserine aminotransferase [EC:2.6.1.52]	45323.5	43359.2	43066.4	43210.9	44460.8	38163.4	43001.8	46616.3	44341.2	45243.8	40742.4	43370.3	47853	46024.5	41702.9	48823.7	44396.5	45918.8	41608.6	45080.8	44660.2	41542.7	40220.2	41776.8	41257.3	43834.1	39362.3	42185.5	43231	41341.2	42992.8	40985.7	48368.3	39885.9	41914.4	41452.4	42540.3	43881.4	41167.2	44660.3	44771.4	44216.7	44967.5	43862.2	44792.3	42139.9	44325.8	54140.3
K00832	tyrB; aromatic-amino-acid transaminase [EC:2.6.1.57]	836.2	1069.75	1038.75	1065.5	896.92	878.33	959.66	1008	848	1085.75	818.3	914	1009.7	1178.38	1103.42	946.75	932	2426.33	799	1150.5	2947.42	1144.56	1473.55	1517.5	1116.33	1788.34	1161.86	1364.28	1208.33	1410.95	1436.25	1227	1639.16	1392.41	1651.02	1304.5	919.37	1775.66	1653.17	1864.16	1529.83	3199.16	1234.9	1765.66	1822.33	1496.99	2124.45	3341.13
K00833	bioA; adenosylmethionine---8-amino-7-oxononanoate aminotransferase [EC:2.6.1.62]	5491.74	5259.78	4708.33	6383.49	4779.82	5854.91	6759.11	6395.58	6357.42	6206.41	5831.46	5174.24	7113.86	6119.05	6545.12	5048.33	6158.01	6608.92	5729.91	5411.66	7559.95	5498.72	5965.71	5510.32	7621.16	6572.87	6293.86	6710.62	7263.74	6203.96	4944.41	6744.82	7336.83	5766.43	6302.53	7162.84	6412.83	6168.42	6169.91	5514.72	3964.63	6408.45	4892.58	6677.09	7861.82	5703.29	5790.19	10415.4
K00835	avtA; valine--pyruvate aminotransferase [EC:2.6.1.66]	566.32	296	281.83	351.34	304.32	471.66	443.33	395.33	424.34	390.66	393.99	236.99	113.24	436	725.69	558.33	468.84	570.34	337.11	438.99	616.49	727.46	595.37	398.15	797.32	991.2	441.51	511	630.32	754.3	990.99	695.67	271.92	386.68	606.33	808.68	449.66	594.58	399.82	1057	515.01	399.67	432.18	564.33	749.66	665.01	828.01	590.25
K00836	ectB, dat; diaminobutyrate-2-oxoglutarate transaminase [EC:2.6.1.76]	626	507	478	699	422	788.66	427.75	519.5	429	363	279	684	372.91	595.66	204.66	658	320.5	1691.83	518.25	573.66	202.5	295.14	190	2264.66	270.16	446.84	186.51	374.83	242.17	492	273.66	331	230.5	225.66	158	214.34	414	210.91	404.5	550.66	579.66	1003.66	353.5	526	460.34	623.49	763	1059.75
K00839	pucG; (S)-ureidoglycine---glyoxylate transaminase [EC:2.6.1.112]	15	19	27	19	29	0	0	3	0	0	0	0	2.5	0	0	0	3.5	184	4.25	1	0	0	7	5	4.5	5.5	3.17	2.83	3.83	0	0	0	11.25	0	12	0	20	0	11.5	7	78	83	90.5	73	119	82	119.5	141.25
K00840	astC; succinylornithine aminotransferase [EC:2.6.1.81]	51	42	66	54	81	38	37.25	38	27	76	22	42	17	27	339	26	48	170	41.45	118	38.5	51.14	90.71	114.5	86	80.17	75.84	91.66	91.66	117.29	56	47	52.75	36	35	25	46	113.57	98	810	357	274	280	276	590	318	676	148.25
K00841	patA; aminotransferase [EC:2.6.1.-]	672	559	585	673	586.08	472	652.5	709	716	658.5	576.17	641	823.2	620.5	519	588.67	675	1542	616.5	622.92	656	520.17	627	659	664	580	635	550	585.33	661.5	895.17	750	1212.4	676	585	715.33	686.83	634	510	554	626.33	420	437	645	621.67	718	544.33	1640.67
K00842	E2.6.1.-E, patB; aminotransferase [EC:2.6.1.-]	14.2	2	6	0	0	0	9	15	21.5	12	2.8	12	23.2	15.8	57	0	0	46	4.8	31	7	9	12	0	0	0	3.6	2.2	0	7	9	0	2	9	1.6	10	19.2	0	0	3	24	0	17.4	11	12	5	2.2	105.8
K00844	HK; hexokinase [EC:2.7.1.1]	183.35	379.7	177.5	250.75	191.05	104.25	328.45	325.95	222.45	383.8	149.1	347.95	37	233.2	164.5	192.65	190.25	279	189.95	219.6	2108.95	487.1	958.3	461.2	252.9	294.4	782.5	416.7	387.5	266.1	463.4	187.55	97.1	215.2	293.2	743.7	435.3	320.45	505.85	325.15	404	1515	210.25	543.3	358.4	159.7	732.15	299.5
K00845	glk; glucokinase [EC:2.7.1.2]	61248	57228.8	58538.8	57688.2	57555.3	49561.1	60408.4	62473.3	59185.6	60575.2	53687.8	57043.2	64167.8	60623.3	55859.4	62728.5	60008	59633.5	55039.3	61550.5	59801	56230.5	53676	55184	57607	62113.2	54186.6	59785.9	62083.9	56683.1	61333.8	58592.2	67092.8	56372.9	57797.8	57765.3	58054	60693.9	56067	60488.3	67162.7	56962.5	59173.8	59238.5	61712.9	59547.9	59096.8	72266.1
K00846	KHK; ketohexokinase [EC:2.7.1.3]	0	0	0	0	0	0	0	0	0	0	0	0	0	0	0	0	0	0	0	0	0	0	0	0	0	0	0	0	0	0	0	0	0	0	0	0	0	0	0	0	0	0	0	0	0	0	0	0
K00847	E2.7.1.4, scrK; fructokinase [EC:2.7.1.4]	48120.1	44435.7	45185.5	43710	44242.5	37944.3	45481	47685.1	44505.4	46203.2	40472	43890.7	48277.1	47147.6	43454	49918.4	45009.1	46234.5	42376	46577.6	45001.3	41549.2	42383.1	42790.3	43472.7	47304.9	41000.8	45933.1	47129.8	43777.4	46661.1	43373.9	50875.6	42597.3	43051.2	42651.5	43653.4	45166.9	43691.3	49700.9	52091.7	45854.3	47430.4	45712.2	48343.8	45892.2	46422.7	55595.5
K00848	rhaB; rhamnulokinase [EC:2.7.1.5]	7486.75	7789.22	8728.73	7326.65	9269.91	5835	7519.04	7980.82	7126.64	9963.08	6442	6796.6	10923.4	9144.52	7925.34	7617.7	7340.85	8070.37	7402.15	9397.68	10959.1	8732.57	9209.21	9777.5	7654.83	11910.9	7526.09	11156.2	9321.66	7368.04	9553.92	7532.13	12983.9	9102.17	8653.87	7551.47	8157.87	8865.77	9560.72	8730.3	15594.8	10243.3	10334.7	9692.85	13864.2	10756	9514.05	11367.8
K00849	galK; galactokinase [EC:2.7.1.6]	24798	25947.3	24963.9	24321.9	25184.7	22032.6	24417.6	27141.8	25093.2	26615.1	22630.9	25196.9	25805.9	26432.1	25366.1	24279.9	26502.9	26668.9	23477.4	27371.1	32479.2	25634	25606.2	25920.2	25078.5	27013.5	23055.4	27236.7	27383.9	23391.5	22177.6	23579.4	27609.9	23286.3	24570.9	24354.9	25219	24874.1	24084.4	26318.2	26279.4	32284.7	25244.6	26835.3	28404.1	23807.6	29155.4	32386.5
K00850	pfkA, PFK; 6-phosphofructokinase 1 [EC:2.7.1.11]	106718	102796	101935	99991.7	105266	86824.1	101145	107215	98967.2	107016	91550.1	100563	112281	109084	91935.6	112388	102810	104398	97137.9	107711	114267	100458	99635.6	101484	96788.3	110790	93664.3	108779	102559	97101.6	102164	98595.9	119059	96436.4	101476	96615.3	101399	102577	97895	103616	114428	106013	101879	105521	105111	99730.5	103765	124483
K00851	E2.7.1.12, gntK, idnK; gluconokinase [EC:2.7.1.12]	533.83	578.67	321.5	570.5	552.08	399.83	677	568.92	500.99	594.5	376.5	598.83	345.53	787	1028	397.5	493	1526.33	492.45	638.91	1638.17	499.31	1049.09	1118.33	594.5	1225.18	721.18	741.16	629.33	560.41	647.67	703.83	1202.74	435.33	403.17	406.67	396.84	579.91	1047	1926.66	940.66	2510.33	589.34	851.5	1311.5	633.66	1851.5	2508.75
K00852	rbsK, RBKS; ribokinase [EC:2.7.1.15]	27218.4	24265.1	25966.4	24371	24643.8	19963.1	25558.8	25195.9	23419.4	25322.6	21201.1	23330.7	22726.1	26067.3	21948.4	27955.6	23903.6	25798.6	23707.5	26431.9	29706.8	24059.6	23852.3	25802.3	23214.8	29593.2	24379.7	28091	25308.4	24362.7	30857.4	25386.8	26616.9	26059.8	23407.4	24076.1	24890.5	25495.3	26187.7	27622.4	32800.1	25775.1	28259	26104.8	25779.1	25569.9	25120.4	30846.1
K00853	araB; L-ribulokinase [EC:2.7.1.16]	1802	1470.5	1502	1723.5	1459	1070.5	2367	1832	1669	1473	1247	1504	1455.5	1645	1940	1310	1456.5	1555	1475.45	1535	1610.5	1657.14	1668.71	1503.5	1554.5	2738.17	2431.84	2250.16	2281.16	1414.29	2883	2061.5	1699.25	1958	1149	2256	1841	2372.57	2556.5	2286	3099	2004	2425.5	1962	2272	2188	2408	2054.25
K00854	xylB, XYLB; xylulokinase [EC:2.7.1.17]	40744.5	36836.5	38016.1	37445.2	37632.2	31245.6	39673.4	39995.3	36857	38236.8	33760.9	37162.7	41486.2	40089.8	36188.8	41949.4	37674.9	37650.6	36496.6	39490	38719.7	35459.2	36872.9	37416.2	35113.5	42893.3	36591.6	40348.8	38137.6	36641.3	40833.1	37173.4	43709.4	36663.4	36087.8	36184.7	37748.8	38978.5	37942.8	38328.6	47414.4	36251.2	42524.7	38537.3	41022	40034.4	36915.2	45832.7
K00855	PRK, prkB; phosphoribulokinase [EC:2.7.1.19]	115	113	99.5	152.5	126.5	70.33	119.33	146	99	142	77.5	86	67.83	75.33	419.33	80	158	129.67	135.95	241.33	168.5	160.14	170.71	183.17	155.33	173.5	148.51	138.16	188.33	176.29	147.33	159.5	147.41	87.33	121	144.17	205	197.24	215.5	881.83	320.33	215.33	221.5	241	561.33	312.67	583	173.91
K00856	E2.7.1.20, ADK; adenosine kinase [EC:2.7.1.20]	559.87	300.7	624.8	536.3	394.17	313.5	445.33	340.2	299.7	333.67	268.1	475.73	813.5	527.6	417.1	409.9	338.9	875	425.6	506.3	260.37	304.37	239.67	412.67	438.17	384	380	496.17	387.67	472.33	483.67	536.7	284.86	421.33	348.1	606.73	353.47	574.77	379.4	379.23	716.43	229.2	244.4	495	702.26	1039.17	279.5	694.83
K00857	tdk, TK; thymidine kinase [EC:2.7.1.21]	16861.2	17269.9	16316.4	16634.2	15905.5	15882.1	17290.8	19573.7	18498.7	16590.5	16577.6	17537	18756.7	17427.8	18422	16503	17906.6	18406.8	16186.5	17655.3	15999.2	16735	14229.2	13927.3	19044.8	14811.1	14595.5	15492.5	20282.9	16184.5	13728.8	16237.9	18471.3	15312.1	17515.7	18099.7	17689	18181.1	15009.6	17843.1	12370.7	17730.7	16234.5	16591.5	17369.9	15213.7	19119.2	23744.3
K00858	ppnK, NADK; NAD+ kinase [EC:2.7.1.23]	50338.8	47011.1	47141.7	47640.5	47440.9	41315.6	49014	50746.5	48163.4	49294.1	43818.5	47206.1	51802	50122.5	45288.9	52992.5	48978.6	50207.3	45394.4	49169.4	50291.2	45961.1	44558.8	46093.5	46447.9	49900.3	44539.1	47866.3	48370.4	46576.3	49739.4	47177.7	52714.8	45647.6	46209	47196.4	47583	49592.2	46297.7	49329.1	49956	47492.3	48444.6	48539	49050.9	48181.6	47840.1	58264
K00859	coaE; dephospho-CoA kinase [EC:2.7.1.24]	49472.8	46367.6	46519.7	46736.5	46952.4	40582.6	47921.2	50025.5	47638.4	48755.1	43375.3	46582.4	51547.5	49327.9	45017.7	52407.4	48256.4	49658.5	44603.4	48517.4	49341.2	45083.4	43714.8	45439	45517.6	49325.3	43453.1	47034.9	47836.4	45939.8	48921.2	46270.2	52260.8	44706.6	45352	45658.4	46436	48359.2	45441	48702.5	49357.2	47032.5	48031.2	47680	48673.4	47885.3	47277.1	57539.8
K00860	cysC; adenylylsulfate kinase [EC:2.7.1.25]	3768.05	4470.87	3268	3726.65	4320.91	3840.58	3926.62	4381.42	4985.74	4616.33	4867	4073.25	6982.78	4085	4760.17	4112.75	4655.42	4954.33	4038.7	4667.16	4749.62	4835.81	3747.21	3309.83	5814.16	3700.84	3547.01	3858.99	4822.33	3725.29	2983	4396.48	6822.91	3660.5	5114.51	5362.67	4897.72	5101.74	3285.09	4829.3	2490.78	3482.53	4152.34	4346.6	6328.42	5028.69	4497.4	5360.92
K00862	eryA; erythritol kinase (D-erythritol 1-phosphate-forming) [EC:2.7.1.215]	12	19	8	7	0	4	10	6	0	12	0	5	0	4	5	7	0	0	10	9	0	0	0	0	8	22	0	0	0	0	7	0	9	0	0	0	0	8	0	0	0	0	0	0	0	0	0	7
K00863	DAK, TKFC; triose/dihydroxyacetone kinase / FAD-AMP lyase (cyclizing) [EC:2.7.1.28 2.7.1.29 4.6.1.15]	211.58	222.5	408.75	210.75	170.75	136.25	142.5	163.5	139.25	172.5	142	101.75	251.5	186.25	160.25	178.5	247.25	419.25	140.25	255.5	146	99.39	159	150.75	195.75	289.25	159.17	222.33	345.33	237.25	499.75	143	179.25	321.75	443.5	143.5	189	130.07	148	523.75	327.5	261.75	228.25	213	278.25	215.25	247.75	330.75
K00864	glpK, GK; glycerol kinase [EC:2.7.1.30]	41824.3	36906.3	38425.8	37913.8	37289.5	30767.2	39778.7	38832.3	36333.2	38403.3	33414.8	36235.1	39236.1	39573.6	32830.5	43773.3	37354.5	38566.1	35933.5	38476.6	42266.5	35627.6	36043.1	37581.8	34742.8	43243.8	36995.7	40908	37103.9	37371.6	44838.8	38936.9	42921	38352.2	36117	36801.6	37894.6	39449	38036.8	40117.9	47144.1	37426.2	38422.2	39321.7	38150.3	39738.6	36600.4	43924.5
K00865	glxK, garK; glycerate 2-kinase [EC:2.7.1.165]	18368.5	16763.2	18115.9	16841.7	16951.3	14257.6	18225.1	17918.1	16339	19204.1	14368.4	16187	18385.9	18984.9	17656.1	17646.1	16398.9	18621.4	15857	18533.5	24420.7	17914	18012.4	18601.8	17820.5	21596.6	17401.1	22518.2	19632.8	17205.8	21602.3	18110.7	23513.4	18082.7	18361.3	18099.4	18431.9	19339.3	18932.2	19405.3	25450.9	22280.2	20579.3	19634.8	22147.1	19320.8	20540.1	23021.8
K00867	coaA; type I pantothenate kinase [EC:2.7.1.33]	531.83	574.17	459.33	599.67	466.25	372.66	595.17	493.25	454.5	538.33	440.34	526.5	438.33	797	765.83	406	461.5	1629.5	486.78	530.08	1551	454.64	910.38	1025.66	536.5	1195.67	724.18	709.83	540.83	459.79	546.83	621.67	965.25	460.83	356	317.17	420.16	450.24	985	1128.83	621.49	2404.33	523.17	713	799.84	531.33	1316.66	2442.92
K00868	pdxK, pdxY; pyridoxine kinase [EC:2.7.1.35]	35842.2	32831.2	33202.3	32231.6	33076.7	27568.9	32643.7	34156	31996.6	33822.6	28859.1	31595.6	34768.4	34190.5	30386.7	38069.2	32171.8	35556	31133.1	33960.4	34190.2	30189.2	31816.8	34198	30453.8	34886.7	30106.2	33926.5	31465.6	31212.9	31898.8	31754.3	39344.1	30979.3	31968.2	29374.4	32147.5	32162.8	31340.2	34524.3	36894.2	32274	35302.5	33197.5	35508	33925.1	31487.7	40079.6
K00869	E2.7.1.36, MVK, mvaK1; mevalonate kinase [EC:2.7.1.36]	1864	2540	2016	2152	2582.58	1967.5	1911.5	2444	2710	2636.5	2913.17	2773	3128.5	1824	2532	2312.67	3106	3244	2398.5	2509.42	3249.75	2835.17	1611	1427	2504.5	1245	1581	1492.5	2318.58	1807.5	2008.17	1566.5	1835	1730	1275	2172.33	2447.83	1796	1507.67	2336	1136.33	1914	1788	2139	2370.67	1842.5	2507.33	4196.84
K00870	E2.7.1.37; protein kinase [EC:2.7.1.37]	5.2	12	21	16	14	24	15	0	23	22	14.8	9	4.2	4.8	15	13	18	68	13.8	0	16	19	16	14	23	25	3.6	17.2	12	23	31	22	12	24	8.6	13	11.2	25	22	12	30	0	12.4	15	0	23	10.2	67.8
K00872	thrB1; homoserine kinase [EC:2.7.1.39]	13667.3	12330.2	12623.3	12386.9	10094.5	10360.5	13167.1	12152.9	12500.2	12653	11406.6	11510.2	11099.6	11255.2	12257.4	13294	12746.7	12557.5	10675.9	12784.5	15095.8	11268.5	11446.5	10880.5	11894.9	13326.7	11986.6	13193.4	12436.8	13127.2	17680.3	14291.6	12780.3	13203.2	11709.6	13435.4	11983.7	13720.9	11874.1	14125.6	16489.5	12490.3	13278.9	13085.6	13608.6	14044.7	12905	13171.3
K00873	PK, pyk; pyruvate kinase [EC:2.7.1.40]	51342.9	48113.1	49089.9	48170.2	47844.5	41662.2	49405.4	51447.7	48636.2	49843.1	44162	47421.9	52834.7	51018.6	46825.1	53410.5	49323.6	51148.1	45787.3	49690.6	52498	46299.3	45223.2	47586.1	47749.8	50817.3	45128.1	50130.3	51546.2	47546.2	50859.3	47811.2	54604.9	47152.9	47168.3	47461.8	47986.3	50622.8	47772.8	51758.4	53378	48942.3	48881.3	49484.8	50335.7	48708	49648.9	59926.1
K00874	kdgK; 2-dehydro-3-deoxygluconokinase [EC:2.7.1.45]	36514.2	34559.8	35425.4	34582	38568.4	29409.6	33600.8	36856.6	34110.1	37082.8	32556	34119.8	41618.8	38691.6	32505.5	39039	35553.7	36713.5	34627.1	38620.4	38940.4	34141.9	34991.6	36302.2	32955.5	39606	31880.4	37765.8	33346.3	33156	36223.6	32856.5	45128	32683.5	35356.2	33403	34240.6	35575.1	35832.6	35085.3	41807.6	35856.6	38218.2	36083.9	37606.6	35718.9	34339.4	47840.6
K00875	E2.7.1.47; D-ribulokinase [EC:2.7.1.47]	0	0	3	0	7	0	0	0	0	0	0	0	0	0	0	0	0	0	4	0	0	0	8	0	0	16	8	9	9	17	0	0	0	0	0	0	0	0	0	0	2	0	0	0	5	4	0	0
K00876	udk, UCK; uridine kinase [EC:2.7.1.48]	57545.8	55724.1	54253.4	54339.2	55563.4	48024.2	56085.2	60366.9	56565.8	56395.6	50994.4	55669.8	61438.3	59456.7	51466.8	61111.7	56669.4	57383.1	53406.2	57043.6	56611.9	53291.9	52871.3	53886.2	55898.6	57039.9	50500.8	54904.2	59522.1	53462.7	51527.3	52274.8	62654.4	52352.5	56585.6	53633	56256.3	57931.1	53427.2	56862.4	55485.4	56496.5	53368	55934	57803.1	54633.1	56462	69347.1
K00878	thiM; hydroxyethylthiazole kinase [EC:2.7.1.50]	34189.3	30339.5	32218.3	30477.1	30818.8	25112.3	30726.5	31063.7	29580.6	32795.4	27318	30173.3	32210.8	32694	29204	37562.1	31372.6	30417.3	28933.3	33012.3	32579.5	29340.7	29006.3	30106.9	27788.4	34539.7	28386.7	32111.6	28207.6	30879.7	37370.3	31621.8	34695.7	31016.2	29401.1	28082.9	30117	30898.8	29772	33280.7	40156.3	28412.5	34703.4	31460.1	31318.7	33742.3	29719.1	34249.6
K00879	fucK; L-fuculokinase [EC:2.7.1.51]	1124.02	767.2	1166.13	693.14	661.82	913.33	823.33	900.53	983.54	1056.66	859.59	589.39	1214.16	1150.27	1352.96	1224.73	1014.24	892.34	701.46	1109.46	971.69	1203.66	1004.37	1015.82	1158.99	1746.53	639.34	963	1155.65	1412.3	1915.91	1234.87	1060.87	1151.35	1300.43	1246.41	932.96	1321.51	748.72	2013.07	1887.28	936.54	1134.58	1142.33	1954.59	1855.68	1333.01	1138
K00880	lyxK; L-xylulokinase [EC:2.7.1.53]	93.2	68.7	63.3	58.8	88.5	57	60.75	70.2	24.2	106	34.6	69.9	27.5	58.6	341.6	46.9	49.9	141	85.05	190.8	46.2	52.34	96.71	144	106.5	136.67	87.01	94.49	107.49	139.79	75	81.7	108.45	57	51.6	80.4	62.8	131.17	97.9	811.4	282.6	209.2	191.9	208	501.1	254	562	185.75
K00881	alsK; allose kinase [EC:2.7.1.55]	21	42	12	16	23	38	32.75	32	22	61	22	42	17	27	339	26	41	48	37.2	91	26	38	88	111	83.5	77.5	72.17	88.83	88.83	114	33	37	42	36	11	25	6	111	75	796	201	108	99	144	376	154	393	47
K00882	fruK; 1-phosphofructokinase [EC:2.7.1.56]	22845.6	20751.4	21720.6	20131.6	20143.8	17264	21587.1	21135.4	19447.4	22452.1	17601.1	19860.7	18399.4	21118.7	16848.7	22690.7	20116.1	22260	19103.8	22009.7	28313.2	21101.8	21068.2	22573.3	18682.7	25323	19985.1	24453.2	20651.1	21090.1	26141.3	21580.5	22695.4	21782.8	19708	20203.9	20861	21853.4	21059.1	23636.7	30946.9	24389.2	23597.8	23294.8	23653.2	23578.2	22964.5	21652.5
K00883	dgoK; 2-dehydro-3-deoxygalactonokinase [EC:2.7.1.58]	222	144	145.5	178.5	211.17	119	180.33	193.5	148.5	230.17	122.5	144.33	91	131	720.5	104.5	148	539.83	167.45	364.5	138.17	115.31	237.38	270	237.17	464.34	203.01	237.66	264.66	281.12	181.67	212.5	205.58	124.83	110.5	141.33	153.17	319.24	230	1698.33	606.33	422.5	412	448.5	1034.33	521.83	1081	592.25
K00884	NAGK, nagK; N-acetylglucosamine kinase [EC:2.7.1.59]	103.33	102.5	106.5	85	101.5	76.33	108	80	64	146	75	66.5	53.83	80.33	385.33	79.5	86.5	294	96.45	183.33	94.5	116.14	123.71	158.33	119.33	253.34	141.51	148.66	149.33	172.79	145.33	117.5	136.25	92.33	81	101.67	83	170.24	143.5	843.33	336.33	254.33	260.5	245	534.17	309.33	618.5	384.75
K00885	nanK; N-acylmannosamine kinase [EC:2.7.1.60]	91	79.5	82	65	65.5	78	112	81	62	158	67	70.5	50.5	83	384	86.5	80	231	98.2	174	90	110.14	123.71	157	124	204.17	132.84	145.66	147.66	172.79	140	97.5	139	84	68	91	61	165.57	130	826	253	170	168	171	423.5	217	499	327.5
K00886	ppgK; polyphosphate glucokinase [EC:2.7.1.63]	159.5	242.67	444.83	290.17	113.67	158.33	275	236.25	202.5	212.83	79.67	237	103	505.67	1984.5	126.83	143.25	396.92	178.33	489.33	1233	200.33	573.67	669.33	233.17	636.33	433.67	419.67	194.17	149.5	228.33	318.67	522.5	192.5	112	59.67	104.33	130	730.5	108	138.83	2165.5	2312.17	307	134	126.5	787.33	1142
K00887	dgkA; undecaprenol kinase [EC:2.7.1.66]	457.5	429.67	446.5	449	411.24	353	459.25	466.17	576.99	501.83	402.17	397	897.95	482.67	496.67	454.17	460.75	1194.42	367.5	506.75	457	540.67	519	416	521.5	661.5	374	592	586.83	856.5	961.09	670.33	1492.41	711.67	863.17	632.5	471.5	1426	344	523	414.58	375.25	338.34	322	508.92	1018	430.83	1294.09
K00891	E2.7.1.71, aroK, aroL; shikimate kinase [EC:2.7.1.71]	58519.5	55368.6	54627.5	55284.3	56605.3	47784.1	56378.7	58677	53835.6	57861.1	49263.6	54770.7	58536.2	59674.4	50131.6	61055.4	55172.5	59244	53270.9	57319	62571.3	54800.4	53925.2	57765.5	53024.6	61392	52173.4	58478.3	55822.4	52553.4	56060.2	53606.5	61268.7	52583	52458.1	53155.2	55914.8	55713.4	54750.1	56887	62198.5	59255.1	54996.9	58284	58800.5	54932.5	57241.9	68113.5
K00892	gsk; inosine kinase [EC:2.7.1.73]	36	46	41.5	37	52	42.66	31	39	26	76	22	44	23.66	29.66	341.66	26	50.5	113	41.45	122.66	32.5	44.14	90.71	117.16	90.66	83.51	81.18	94.66	95	117.29	60.66	51	48.25	40.66	25	30.34	30	116.91	86.5	807.66	281.66	193.66	193.5	205	490.34	242.66	553	132.25
K00895	pfp, PFP; diphosphate-dependent phosphofructokinase [EC:2.7.1.90]	4489.63	4869.7	4325.75	4687.9	5198.5	5215.75	5145.2	6314.5	6623.5	5622.75	5253.8	4767.05	6904.25	5463.4	5431.3	4432.65	5451.55	5514.5	4758.75	4777.75	3731.55	4785.65	4620	3935.5	6708	4454.75	3958.5	4414.5	6938.75	4525.75	2995	4783.65	6974.25	4760.25	5752.5	5817	5231.3	6875.75	5441.5	4463.95	2985.15	6288.65	5273.1	4925.85	6704.25	5540.6	6006.15	7884.25
K00897	aphA; kanamycin kinase [EC:2.7.1.95]	137	132	116	111	141	114	118	76	118	91	186	152	168	144	132	155	185.75	354.75	96	106	140	91	136	124	157	172	125	134	143	124	95	99	130	114	125	99	153	118	108	122	135	80	100	78	82	102	105	457
K00899	mtnK; 5-methylthioribose kinase [EC:2.7.1.100]	873.33	931	688	804	958.17	697	734	697.5	643.5	704.5	901.5	622.5	993	868	460	918.5	699	867.5	731.25	713	564	652.14	732.5	824	738.5	1155	693.67	687.33	730.83	734	610.5	835.5	1035.75	696.5	735.5	855.5	827.5	772.57	655.5	679	1053	619.5	724	844	425.5	673.5	803	555.25
K00901	dgkA, DGK; diacylglycerol kinase (ATP) [EC:2.7.1.107]	14897.5	14032.2	14744.7	14013	12934.1	13149.7	14684.6	15419.9	15492.3	14233.3	13918.3	14019.5	15765.3	14199.2	13817.1	14920	14711.4	15492	13017.7	14715.5	14630.2	13070.5	11587.9	13980.4	14705.7	13970	12267.8	14112.7	15588.4	14455.5	18146.7	15299.4	15679.3	14824.1	13377.3	15228.5	13817.6	16281.1	14201.2	16283.7	17638.5	15624.7	13877.1	14594.5	16004.1	15267.6	15765.3	18945
K00906	aceK; isocitrate dehydrogenase kinase/phosphatase [EC:2.7.11.5 3.1.3.-]	37.67	114	158.5	37	104.67	107	90.83	115	42	156.67	32	105.33	21	74	407	63	95.5	591.83	49.45	217	114.17	133.81	103.38	193.17	99.67	159.17	226.84	140.33	171.33	218.62	193.67	57	120.91	100.33	23	188.33	67.67	197.24	175.5	822.33	298.33	253	282.5	231	598.66	344.5	607	680.08
K00912	lpxK; tetraacyldisaccharide 4'-kinase [EC:2.7.1.130]	10822.8	11779.2	10586.1	12531.7	12103.5	11784.4	12960.6	14295.8	14184.8	12682.9	12841.6	12487	14640.1	12427.2	13508.5	10792	13691.8	13644.9	11952.2	12147.4	11582.6	12221	10429.7	9454.82	14416.8	10718	11262.6	10746.9	14747.8	10943.7	8603.66	11530.3	12390.1	10311.8	11966.9	14032.3	12281.8	12919.5	11547.3	11798	6525.91	13688.9	10811.2	12329.3	13460.8	9854.94	14098.4	19143.2
K00917	lacC; tagatose 6-phosphate kinase [EC:2.7.1.144]	403.7	348.95	753.55	357.3	382.75	208.5	476.75	423.7	467.7	401.75	293.6	291.9	476.5	330.85	769.85	410.15	411.15	825.25	261.85	632.3	1283.45	315.95	446.5	349.5	554.5	468	406.25	474.75	510	485.5	915.75	508.2	477.2	623.75	669.35	319.4	367.3	296.35	260.4	839.9	953.35	340.95	357.9	374	501.35	772	361.25	1335
K00918	pfkC; ADP-dependent phosphofructokinase/glucokinase [EC:2.7.1.146 2.7.1.147]	14.5	0	0	8	15	0	0	0	0	0	4	11	0	16	0	0	0	0	8	29	0	0	0	8	0	0	8	0	15	14	0	22	4	21	20	7	8.5	0	4	6	0	9	0	10	9	16	0	0
K00919	ispE; 4-diphosphocytidyl-2-C-methyl-D-erythritol kinase [EC:2.7.1.148]	48902.8	44950.1	45379.7	46066.5	45365.4	39763.1	47597.5	48832.5	46000.4	47377.1	41244.3	44948.1	48997.5	48616.5	43012.9	51138.9	46550.6	47364.1	43571.9	47029	47320.4	43429.9	43151.8	44845.5	44416.4	48892.3	43265.1	46733.8	46567.8	45230.8	47964.2	46029.2	51254.8	44323.6	45140	45536.1	45578.1	48047.2	45194	47384.1	48934.6	45952.3	46947.6	46939	46852.2	46418.4	45779.8	54636.1
K00924	E2.7.1.-; kinase [EC:2.7.1.-]	373	132	325	371	134.67	73	657.41	220.5	299	247.67	143	227.33	360	144	1513.69	521	222	295.17	331	235	1278.67	335.67	288.67	212.34	378.67	3486.33	1557	981.67	429.67	795.33	405.67	804	336.24	1013.33	315	412.33	232.67	575.67	178	296.33	170.33	151	156	456	236.99	1076.34	151	924.66
K00925	ackA; acetate kinase [EC:2.7.2.1]	50755.5	47655.6	48191.3	47909.6	47952.9	41197.1	49066.2	51135.1	48522.1	49676.6	44082.5	47427	53251.3	50277.2	45365	53235.7	49318	50474.7	45605.2	49660.6	49840.2	45959.7	44500.5	46592.5	46395.4	49613.2	44550.3	48208.9	49712.3	47048	49963.1	47120.5	54741.1	46402.6	46887.5	47013.6	47742.3	50675.6	46702.7	50349.8	51490.7	48180.2	48724.9	48628	49602.8	48917.4	48592.1	58511.2
K00926	arcC; carbamate kinase [EC:2.7.2.2]	15548.7	15452.4	16614.6	14304.1	16483.5	12116.8	14604.6	15459.9	14159.9	17684	14321.2	15283.3	17023.5	17000.5	16481	17141.3	16244	16235.2	14458.3	19083.9	21835.6	17565.8	16052.4	16089.8	14520.7	19308.7	14491	18735.5	15837.8	15868.6	22520.1	14799.9	17086.8	16226.3	15991	16368.3	15813.4	17262.5	15616.5	21501.8	25360.5	18746.7	17288.3	17892.2	19908.4	17677.2	20187.5	20767.7
K00927	PGK, pgk; phosphoglycerate kinase [EC:2.7.2.3]	50173.3	46685.1	47168.2	47338.5	47244.9	41116.6	48718	50316	47877.4	48883.1	43517.5	46913.6	51845	49900.5	45160.9	52597.5	48196.6	50224.1	45101.4	48700.4	49892.2	45437.6	44175.8	45738.5	45706.4	49215.3	44266.1	47491.3	47978.9	46106.3	49494.4	46649.7	52316.8	44958.6	45729	46639.9	47205	48994.2	45689.7	48845.1	49612	47150.3	48210.6	48030	49006.9	47737.4	47406.6	58114
K00928	lysC; aspartate kinase [EC:2.7.2.4]	61973.7	58217.5	60906.6	58138	58911.9	50994.5	60483.1	62771.1	59278.6	62741.7	54595.7	58269.5	65209.2	62299.5	58842.4	65540.8	60736.4	60891.1	55786.7	63275.9	64963.5	58492.7	55933.2	56099.4	57187.4	62757.6	55085.4	62655.5	60797	59219.9	68005.2	59177.8	68174.2	58154.5	58655.9	59388.2	59222	61890.6	57026.1	63249.8	68998.2	60288.1	63465.5	60613.2	62182.5	60696.8	61235.8	73994.5
K00929	buk; butyrate kinase [EC:2.7.2.7]	9452.22	10638	10459.9	9517.65	10463.2	8852.25	9531.95	11518.8	11294.8	11018	10116.5	9979.25	14452.4	10292.9	10603.5	9444.92	11993.6	10283.1	9142.75	11561.5	11199.4	10567	9270.5	7927	12244.5	8708	8356.75	9762.61	12580.8	10019	8970	9493.65	12173.5	9953.75	12759	11270.3	10480.3	11841.2	8947.75	12277.7	8263.2	10101.7	9182.5	10416.1	12664.5	10564.5	11597.9	11858
K00930	argB; acetylglutamate kinase [EC:2.7.2.8]	46239.6	42172.6	42011.1	43291.8	42136.5	36889.7	44744	45445	42358.9	44275.7	38115.5	42236.5	45112.1	45415.8	39989.3	47869.5	43533.4	44070.2	41050	44171.9	45198.7	40397	40756	42847.7	41204.4	46106	41147.6	44642.2	42646.2	42503	44653.6	42960	47726.8	41155.9	41882	42513.8	42879.6	44053.5	42608.3	43767.1	46618.7	42648.7	43716	43920.2	43691.7	42916.6	42178.3	50281.3
K00931	proB; glutamate 5-kinase [EC:2.7.2.11]	44381.1	39773.1	40025.6	40508.3	39594	34526.2	42587	42822	39389.9	41366	35511.5	39871.6	42305.8	43359.8	37329.6	45966.5	40268.7	42429.2	38709.5	42229.6	43967.5	38733.8	39512.7	41385.2	39043.2	44575	39545.6	43312.7	40002	40591.3	43771.6	41541	46207.8	39715.9	40564.3	40152.4	41003.1	42684.5	40646.7	41515.4	45601.9	40425	41809	41439.8	41568.2	42269.9	39525.3	48399.5
K00932	tdcD; propionate kinase [EC:2.7.2.15]	36	23	39	35	52	38	31	32	22	76	22	42	17	27	339	26	44.5	109	37.2	118	28.5	40.14	84.71	109.5	81.5	74.67	72.67	88.83	87.83	117.29	56	47	42	36	23	25	26	113.57	86.5	803	279	191	189.5	203	483	236	553	110
K00936	pdtaS; two-component system, sensor histidine kinase PdtaS [EC:2.7.13.3]	41421.3	37767.6	38712.8	37434.1	38083	31677.8	38246.4	40112.8	36075.9	37659.8	31927.8	36891.1	41084.6	40504.9	33683	41912.5	38061.6	40270.7	36435.1	39486.7	40374.7	35384.2	36387	37100.6	36327.7	42538.6	34848.9	41210.2	39841.4	37532.2	37966.2	37519.6	43795.6	37743.1	38107.4	35469.5	37139.1	39518	37175.6	39982.5	43515.3	35910.3	37106	38614.8	36914.8	37347.5	35904.1	47334.1
K00937	ppk; polyphosphate kinase [EC:2.7.4.1]	35507.5	34019.8	33836.8	33581.2	35067.1	30133.1	33343.7	36678.7	34537.4	35691.6	31619.7	33533.5	38200.9	36223.2	33689.9	37336.7	35065.2	35033.1	32127.2	35683.9	35211.3	32133.5	31606.5	32874.8	31715	34837.9	30689	33432.5	32442.8	31771.7	33295.6	32149.6	39967.4	29963.4	32621.5	32023.8	32514.2	33698.4	32629	34078.5	35598	36831	33907.5	34729.2	35687.9	32845.5	35380.8	44685.3
K00938	E2.7.4.2, mvaK2; phosphomevalonate kinase [EC:2.7.4.2]	244	217	192	224	208.58	164	255.5	218	255	206.5	256.17	244	285	212	204	221.67	239	1035	190.5	213.42	211	140.17	247	245	251	253	214	200	234.33	206.5	231.17	247	312	235	157	160.33	205.83	145	123.67	165	241.33	139	140	121	187.67	169.5	171.33	1143.84
K00939	adk, AK; adenylate kinase [EC:2.7.4.3]	50339.8	47017.1	47157.2	47660	47446.9	41315.6	49062	50751.5	48184.4	49302.1	43824.5	47213.1	51815	50122.5	45389	53006	48984.6	50148.1	45395.9	49180.4	50273.2	45974.6	44512.8	46053.5	46407.9	50100.8	44614.1	47845.3	48353.4	46600.3	49739.4	47213.7	52701.8	45667.6	46210.5	47200.4	47571	49604.2	46272.7	49328.1	49930	47473.3	48436.6	48516	49016.9	48237.9	47841.1	58147
K00940	ndk, NME; nucleoside-diphosphate kinase [EC:2.7.4.6]	12794	13176.6	11929.5	13702.8	12699.5	12630.7	14500.9	15412.5	14849.1	14241.8	13803.9	13735.9	15139.3	13495.6	14640	13007.5	14425.2	15560.5	13149.4	13706.5	17286.2	14209	12411.7	11547.7	15958	12499.6	13248.6	13180.3	15518.6	13595.6	14174.6	13582.4	13449.6	12487.5	14157	16903.4	13911.5	15849	13390.7	13758.9	10910.4	15459.2	12175	14057	15277	12952.5	15358.8	21374.2
K00941	thiD; hydroxymethylpyrimidine/phosphomethylpyrimidine kinase [EC:2.7.1.49 2.7.4.7]	41367.3	36564.1	36874.2	38070.5	36953.6	31459.1	39163.7	39318	36915.9	39258.6	32527.6	36562.4	38479.5	39664.9	32267.5	43089.3	37936.5	38543.4	35424.9	37977.7	39641.8	35672.1	35438.3	37839.2	36308.4	40900.7	35932.6	40095.8	37170.8	37206.3	40059	38520.2	41932.6	36734.1	36900.2	36428.3	37748.1	37882.2	36631.7	39738.8	41776.8	34736.5	36297.7	38975	38023.1	38037.5	35929.8	41098
K00942	E2.7.4.8, gmk; guanylate kinase [EC:2.7.4.8]	50885.8	47437.6	47892.2	48029	47715.7	41485.6	49163.7	51036.5	48364.9	49383.6	44071	47390.1	52157.5	50377.5	45596.9	53289.5	49148.6	50334.6	45537.4	49413.6	50015.2	45788.6	44219.3	46371	46607.4	50201.8	44174.1	48119.8	49289.9	46676.8	50281.2	47428.2	53079.3	46239.1	46244.5	46638.4	47442	49481.7	46352.2	49717.1	52137	47118.3	48892.1	48989	49495.9	48365.4	48199.1	59046.5
K00943	tmk, DTYMK; dTMP kinase [EC:2.7.4.9]	38271.8	32901.2	33411.3	34785.6	30892	28546.5	37324.5	35261.9	33829.9	33526.9	29356.9	32598.7	33998.7	34426.5	29845.3	39251.7	33911.1	34952	31438.7	32854.3	33119.7	30674.9	31272.2	32822.8	32362.7	35232.1	33941.8	33960.6	33714.2	34598.6	38587.5	36486	36382.8	34051.1	32306.9	34479.6	34114.7	35931.4	33147.3	36518.4	35097.1	29759.5	32899.6	33779.5	31175.6	34548.7	30928.5	34297
K00945	cmk; CMP/dCMP kinase [EC:2.7.4.25]	63241.4	60479.4	60505.6	59244.8	61029.4	51544.9	60600.2	62959.9	59439.5	63292.9	54896	59557.9	62932.3	64147.1	53972.6	66729.4	61844.8	62287.1	56858.4	63425.3	68813.9	59751.6	58921	59025.5	56571.9	67116.7	56152.9	63472.9	59586.2	57602.8	62518.7	59445.2	66506.4	58222.8	59406.2	58737.3	60578.9	62167.6	58526.1	62050.6	68645.2	64014.8	60184.8	62809.2	63371.4	60303.3	62126.9	73020.1
K00946	thiL; thiamine-monophosphate kinase [EC:2.7.4.16]	14425.4	14719	14208.9	16138	15361.8	14660.7	16614.7	17705	17900.5	17126.9	15961.6	15581.7	19063.9	15699.4	16551.7	14354.7	17511.3	16824.4	14832.4	15194.7	15621.6	15484.4	13060.7	11923.4	17704.4	13626.2	14566.7	13782	18012.5	14919.8	15104.6	15178.6	15895.2	13918.1	15195.7	18314.9	15533.6	16561.7	14878.1	16134.5	11123.5	16833.9	13640.8	15969.6	17545.7	13557.4	17892	20598.6
K00947	mosAB; molybdenum storage protein	0	0	0	6	12	0	0	0	0	0	0	0	0	0	0	0	0	0	0	0	0	0	0	0	0	0	0	0	0	0	0	0	0	0	0	0	0	0	0	0	0	0	0	0	0	0	0	0
K00948	PRPS, prsA; ribose-phosphate pyrophosphokinase [EC:2.7.6.1]	55017.2	51942.8	53615.2	52132.8	53972.9	44903.6	52682.2	55177.8	51600.9	55369.8	47620.9	51429.7	57893.8	56096.3	52188.3	57949.6	53927.6	56097.4	50114.7	55806.9	60203.7	51729.5	50350.2	52881.5	50526.6	57259.4	48495.6	55463	53505.2	50980.5	55319.6	50925.7	59855.2	51017.1	50744.3	50565.7	51921.1	54187.8	52053.9	54571.2	60269.7	54520.5	56711.8	54322	55773.3	54026.4	53961.8	67693.1
K00949	thiN, TPK1, THI80; thiamine pyrophosphokinase [EC:2.7.6.2]	42590.6	39263.4	40158.8	38660.7	38931.5	33250.1	40174.7	41780.1	39280.8	40773.9	35385.8	38859.6	42391.3	41982.8	36592.2	45360.9	39740.5	40658.7	37186.4	41815.2	41559.7	37529.8	38142.5	39575.4	37552.9	42036.6	36713.4	41011.9	38988.4	39372.1	43441.4	39250.8	45877.5	38564.9	40302	37980.3	39598.6	41485.7	38236.4	41038	45490.9	37896.3	41280.2	40001.2	40893.8	41619.1	38400.5	46431.9
K00950	folK; 2-amino-4-hydroxy-6-hydroxymethyldihydropteridine diphosphokinase [EC:2.7.6.3]	16065	16668	15660.9	17613.9	16490.1	16491.3	18478.2	20025	20054.5	19329.9	17996.5	17429.3	22059.4	17985.9	18808.5	16140.3	19095.9	20040.4	16607.4	17432.7	20105.7	17444.5	16366.2	14685.7	21043.7	15971.1	16513.6	16245.3	20668	16924.1	16870.8	17063.3	19779.1	15573.5	18422.5	21259.4	18101.3	18704.9	17387.6	17534.3	13251.9	20933.4	15670.4	18213.5	21841.8	16600.7	19787.7	25895.9
K00951	relA; GTP pyrophosphokinase [EC:2.7.6.5]	55759.8	54686.4	54431.6	54351.5	55462.5	47963.5	54798.8	59865.3	57498.1	57946.7	51968.1	55247	62809.6	57013.7	54115.3	59029.9	57994.2	58289	52268.3	57561.8	57507.1	53128.7	50582.9	51180.7	54819.6	52819.4	48861.7	52579.8	56407.3	52744.9	54680.6	52463.5	61694.2	50579	54353.3	54747.8	54544.1	56844.3	51638.3	57296.4	54163	56046.3	55320.8	55688.5	58838.2	54538.4	57153.4	69349.8
K00952	nadM; nicotinamide-nucleotide adenylyltransferase [EC:2.7.7.1]	172	134	133	94	84.5	131	89	135	178	106	61	101	193	266	131	71	102	219	95.5	169	230	189	52	271	107	100	80	149	119	167	311	156	185	110	120.5	281	127	184	91	282	268	167	214	216	191	243	153	429
K00954	E2.7.7.3A, coaD, kdtB; pantetheine-phosphate adenylyltransferase [EC:2.7.7.3]	50338.8	47013.1	47148.7	47621.5	47448.9	41315.6	49007	50746.5	48164.4	49290.1	43818.5	47202.1	51807	50123.5	45283.9	52985.5	48973.6	50176.1	45399.4	49169.4	50268.2	45945.1	44524.8	46041.5	46426.9	49857.3	44498.1	47845.3	48355.4	46557.3	49738.4	47174.7	52707.8	45642.6	46190	47172.4	47559	49571.2	46267.7	49318.1	49938	47471.3	48426.6	48525	49016.9	48144.9	47827.1	58177
K00955	cysNC; bifunctional enzyme CysN/CysC [EC:2.7.7.4 2.7.1.25]	549	355.5	395.5	557	406	146	547	404.5	474	444.5	277	386	231.5	339	317.67	325	355.5	605.33	454	483	399	367	285	279.84	482	935.66	448	374.5	550	387.5	433	718.5	420.66	375.5	381	732	532.5	531.5	297.67	381.5	572.5	227.5	163	392.5	322.66	557.67	239	522.83
K00956	cysN; sulfate adenylyltransferase subunit 1 [EC:2.7.7.4]	4455.05	4959.45	4640.38	5314.15	4880.92	5368.58	5016.03	6472.5	6198.75	5531.67	5620	5494.58	6994.7	5598.08	6417.83	4465.75	6162.42	5672.12	5345.2	6217.83	4125.78	4641.36	4450.38	4257.5	6263	3595.34	4139.26	5003.58	6199	5440.62	3303	4539.65	6643.41	3891.91	6913.84	5815.33	5037.72	5732.41	4587.75	5562.13	3170.61	4607.03	5128	5112.1	7151.33	4895.7	5699.9	9882.58
K00957	cysD; sulfate adenylyltransferase subunit 2 [EC:2.7.7.4]	7372.37	8046.45	7549.21	8240.49	7677.24	7584.41	7659.36	9446.83	9262.09	8831.33	8867.49	8573.07	10029.4	8281.25	9548.86	7282.08	9537.76	9180.29	8496.36	9420.49	8883.27	8714.68	7164.04	7635.16	9696.99	7431.36	6592.76	7721.42	9248.99	8160.13	6649.16	7454.32	8597.24	6311.76	9128.17	9324.84	8427.88	8877.75	7545.24	8515.3	6012.29	7473.37	7660.43	8612.43	10489.2	7765.8	8742.16	13559.4
K00958	sat, met3; sulfate adenylyltransferase [EC:2.7.7.4]	212.13	152.67	106	291.6	134.13	105	317.87	159.87	125.19	133.13	101.6	136.2	81.2	231.87	186.17	97.4	173	143	178.2	137.93	216	188.6	191.8	206.2	328.4	434.9	418	455.2	302	151.6	152.07	457.13	375.01	283.87	253.37	453.87	293.67	545.2	262.6	128.6	64.3	89	87.34	181.8	82.4	89	103	146
K00960	E2.7.7.6; DNA-directed RNA polymerase [EC:2.7.7.6]	0	0	0	0	0	0	0	0	0	0	0	0	0	0	3	0	2	0	0	0	0	0	6	8	0	11	8	11	8	6	0	0	10	0	0	0	0	0	0	0	0	4	8	4	5	6	0	6
K00962	pnp, PNPT1; polyribonucleotide nucleotidyltransferase [EC:2.7.7.8]	50225.8	46937.1	47050.7	47533.5	47364.2	41244.6	48983	50716.5	48129.4	49258.6	43699.5	47110.1	51686	50024.5	45179.9	52892.5	48865.6	50051.1	45300.4	49095.6	50180.2	45897.1	44519.8	46038.5	46422.9	49820.3	44487.1	47831.3	48317.4	46529.3	49701.4	47142.7	52668.8	45615.6	46121	47130.4	47497	49523.2	46222.7	49242.1	49903	47462.3	48394.6	48511	48991.9	48129.9	47815.1	58005
K00963	UGP2, galU, galF; UTP--glucose-1-phosphate uridylyltransferase [EC:2.7.7.9]	29219.3	24563.1	27480.9	24738.8	23151	21593.3	25360.8	26301.3	25394.9	23659.3	22817.9	23319.5	26504.3	24751.1	23920	29445.6	24853.8	26746.4	22841.2	25315.8	23936.9	21463.6	20075.2	23555	23157.4	23401.3	22467.2	24306.9	25568.1	25045.2	30996.6	26350.3	28224.4	24183.8	22972.6	23153.9	23126.2	24761.7	23890.9	29672.4	30810.6	22430.2	26310.1	24658.5	23787.1	25728.2	24090.9	28362.5
K00965	galT, GALT; UDPglucose--hexose-1-phosphate uridylyltransferase [EC:2.7.7.12]	17110.4	16602.9	17446.3	15126.5	15756.7	13171.2	15792.2	15579.4	13860.5	16874.6	12790.7	15081.9	13991.2	17049.1	16923.7	17083.3	14862	16905	14383.4	17765.9	23805.8	16340.8	17042.9	18718	14240.5	20087.3	15642.4	20059.4	16216.3	15184.3	19134.8	15961.9	17931	16541.8	14894.5	14318.7	16004.7	15914.1	16615.4	18289.9	23509.6	21453.2	19921.2	18096.2	18092.8	15805.3	18573.3	18218
K00966	GMPP; mannose-1-phosphate guanylyltransferase [EC:2.7.7.13]	914.82	424.5	356.33	809.84	294.32	570.33	866.33	645.08	604.84	546.16	432.49	439.49	168.66	586.17	490.36	733.33	524.84	587.84	614.16	462.16	864.99	889.82	724.16	653.82	1290.49	1149.86	761	543.84	687.49	836.01	1157.16	1256.67	181.17	701.35	772.33	1366.51	796.16	752.84	716.99	507.67	652.68	291.34	257.68	791.33	338.49	757.68	329.51	212.17
K00968	PCYT1; choline-phosphate cytidylyltransferase [EC:2.7.7.15]	79.5	40	44	68	47	0	22.75	65	78.5	55	104	73	63.5	29	49	25	167	109	56.5	45	32	29	37	19	89	96	38.5	43	69	36	36.25	96	21.25	44	49	15.5	55.75	38.25	36	16.25	88.25	31	48	151	144	54.75	74	251
K00969	nadD; nicotinate-nucleotide adenylyltransferase [EC:2.7.7.18]	50524.8	47445.6	47272.2	47865.5	47653.4	41525.6	49223.5	51029	48371.4	49644.1	44069	47489.6	52124	50413	45454.4	53293.5	49184.1	50246.6	45565.4	49374.9	51391.2	46341.6	45322.8	46480.5	46748.4	50127.8	45138.1	48108.3	48708.9	46821.8	49868.9	47438.7	53135.5	45884.1	46552.5	47835.9	47919	49974.7	46681.7	49632.6	50052	48733.3	48632.6	48937	49192.4	48649.4	48378.1	58133
K00970	pcnB; poly(A) polymerase [EC:2.7.7.19]	10419.1	11424.7	10365.4	11637.9	11321.5	10499.2	12556.6	13514.4	13220.3	12241.1	11280.2	11684.1	13901.7	12112	14109.2	9946.41	12512.1	12768.2	11171.7	11615.7	13154.1	12089.7	11277.7	9824.65	14020.2	10401.8	12047.7	10794.3	14597.4	10212.4	8315.33	11090.1	11660.1	10479.6	11665.7	14423.5	12290.3	12689.5	11901.2	11258.4	6263.37	15413.9	11751	12060.7	12785.3	9589.71	14171.5	16667.9
K00971	manC, cpsB; mannose-1-phosphate guanylyltransferase [EC:2.7.7.13]	20114.5	19869.6	19402.8	20597.2	18758.9	18377.5	22590.6	23003.6	22697.8	22254.6	19737.9	19909.4	23385.5	19764.9	23153.4	19202.4	21702.2	20654.8	18679.5	20695.6	23872.6	20499	19741.2	17202.8	24197.8	20061.3	20305.5	21771.1	25907	19581.5	21022.1	20672.5	21468.9	19679.3	22209	24569.3	21506.9	22812.6	19722.2	21872	20034	20860.1	21483.8	21959.8	25764.7	19449.1	22790.5	25690.2
K00972	UAP1; UDP-N-acetylglucosamine/UDP-N-acetylgalactosamine diphosphorylase [EC:2.7.7.23 2.7.7.83]	1605	1736	1017	1431	1700	1357	1615	1297	731	1460	728.5	1655.5	887.5	1959	1277.17	1533	1074	1221	1400	1503	4528	2038	2795	1884	1349	3401.5	2332	2177	1567	1118	790	1172	1006.5	1283	1854.5	1618	1911	1742	1576	1082	1756	3209	1708	2190	1929	1207	2195	1346
K00973	E2.7.7.24, rfbA, rffH; glucose-1-phosphate thymidylyltransferase [EC:2.7.7.24]	43468.6	41114	41822.9	41530.6	41857.3	36907.6	42242.2	45033.8	42625.9	43717.2	38765.7	41557	45958.9	43159.8	40295.6	44695.3	43281.2	43433.4	39578.1	42942.6	44720.1	39907.1	37849.2	39382.3	39753.6	42070.3	38066.3	41453.8	42116.1	40264.5	42243.5	40575.3	46816.3	38171.2	38976.5	40325.9	40286.9	41960	40081	42981.1	44252.9	43579.2	43594.9	42569.3	43710.2	41648.2	43281.5	52963.8
K00974	cca; tRNA nucleotidyltransferase (CCA-adding enzyme) [EC:2.7.7.72 3.1.3.- 3.1.4.-]	39135.4	34805	35573.3	35402.1	34601.3	29157.2	36626.8	36307.7	33345.6	35995.2	29966	34432.9	35022.7	37640.1	29872	41159.7	34789.6	37072.1	33391.1	35933.2	39980.7	33516.6	34413.8	37385.9	32281.9	39490.4	34233.4	38097.3	33754.9	34957.7	40287.7	36076.8	39928.9	35361.9	33727	33520.3	35315	36700.1	35743.3	37672.3	42856.9	35773.2	35470.8	36453.1	35133.9	36876.3	34147.6	40734
K00975	glgC; glucose-1-phosphate adenylyltransferase [EC:2.7.7.27]	76886.5	70332.9	70847.6	69411.2	70097.4	58792.8	71057.1	72147.6	66511.6	70934.6	61209.2	68498.5	73391.5	75193.4	59287.1	81903.3	69658.9	72171.8	66556.5	72043.4	74666.4	66067.6	67793.6	73889.4	63409.1	79192.1	66027.5	73551.2	67681.8	68267.5	71765.6	69963.6	80901.2	69063.6	66622.2	63137.7	69628.3	71088.6	69566.6	71948.8	81908.3	70093.8	70666.9	71535.8	69884.2	73746.2	66801.7	81517.9
K00978	rfbF; glucose-1-phosphate cytidylyltransferase [EC:2.7.7.33]	2817.34	3125	3427.5	3308	4632.17	1871	2719.84	3133.5	2077.5	4477.17	2550	2625.83	3880	3217.67	3257.17	3022.67	2852.67	3400.66	3124	4046	7032.67	4406.17	4216.17	3491.5	2539.83	5291.17	2873	3567.33	3026.67	2483.33	3665.42	2632	5458.83	2941.33	3463.67	2572.33	3288.17	3208.67	2882.51	2915.83	6806.33	3891	4504	3802	4738.83	3674.83	3592.5	6386.17
K00979	kdsB; 3-deoxy-manno-octulosonate cytidylyltransferase (CMP-KDO synthetase) [EC:2.7.7.38]	11884.8	12872.7	11332.6	13864.7	12901.5	12993.4	13859.6	15431.8	14974.8	13828.9	13594.6	13706	15477.1	13480.2	14138.5	12087.5	14527.8	15079.9	12995.7	13140.4	13225.6	13199.5	11239.7	12356.8	15425.8	11690	12040.6	11862.9	15520.8	12061.7	9430.66	12608.3	12992.1	11256.8	12734.9	15150.3	13231.8	13837.5	12686.3	12747	7720.91	15106.9	11441.2	13625.3	14427.8	10868.9	15407.4	19900.2
K00980	tagD; glycerol-3-phosphate cytidylyltransferase [EC:2.7.7.39]	834.7	1345.17	615.83	966.17	662.67	552.83	1357.17	749	530.5	1244.33	543.47	872.5	605.45	625.47	654.5	645.33	813.25	1057.75	586.33	689.33	2151	1179.33	2404.17	929.83	745.17	1678.33	1271.77	1003.37	691.67	754.5	631.33	734.67	1228.25	695.5	904.1	686.67	1258.28	1145.25	544	617.75	1056.33	874.25	1119.82	1471	1382.5	533.5	685.78	1466.05
K00981	E2.7.7.41, CDS1, CDS2, cdsA; phosphatidate cytidylyltransferase [EC:2.7.7.41]	50574.3	47267.6	47404.2	47866.5	47712.4	41556.6	49398	50966.5	48405.4	49604.1	44019.3	47379.6	51991.7	50350.3	45905.4	53231	49233.6	51047	45643.4	49446.4	50549.4	46240.6	44763.8	46337.7	46647.9	50596.2	44997.7	48108.5	48662.2	46965.8	49998.4	47484.2	53116.1	45884.6	46448.1	47448.9	47767.2	49939.2	46564.2	50284.6	50365	47766.3	48770	48997	49688.7	48644.4	48483.3	59242.1
K00982	glnE; [glutamine synthetase] adenylyltransferase / [glutamine synthetase]-adenylyl-L-tyrosine phosphorylase [EC:2.7.7.42 2.7.7.89]	613.5	654.17	847.33	770.67	590.84	439.66	886.75	665.25	543	635	405.67	563.83	403.08	932	2727.5	423.83	566.25	1516.08	617.78	1057.16	1708.17	672.14	959.05	1143.83	691.17	1683.67	984.18	818	787.67	684.12	699.33	861.17	1177.16	607.66	551	758.67	623.5	723.91	1198.67	1233.16	721.99	2627.33	2781.67	814.5	1036.83	801.33	1586.33	2544.25
K00983	neuA; N-acylneuraminate cytidylyltransferase [EC:2.7.7.43]	3493	4312.67	3548.33	3783.67	4744.67	4465.16	3442.67	4226	4014	4240.33	4499.67	4091	5720.08	4112	4229.33	3797.33	4456.67	4463.83	4236.33	4373.66	6786.42	4621.5	3999.67	3255.33	4647.5	2876.33	3013.34	3447.17	4237.59	3354	3109.66	3210.17	3984.33	3145.33	3769.34	4357.17	4498.33	3989.67	3089.5	3829.5	2235.66	5015.33	3304.42	3692.5	4613.25	3250.08	4297.58	5813.83
K00984	"aadA; streptomycin 3""-adenylyltransferase [EC:2.7.7.47]"	328	364	397	474	374	193	270	201	113	281	201	350	135	440	187	219	231	607	410	261	685.5	429	422.71	1683.5	207.5	685.67	385.67	421.83	167.83	231.29	103	140	156	275	333	329	436	595	1019	208	1155	962	903	1178	788	511	898	471
K00986	ltrA; RNA-directed DNA polymerase [EC:2.7.7.49]	1594.2	1449.3	1758.5	927.6	1014.5	826	935.93	1157.5	876.5	968.5	858.5	724.5	1215.25	1152.5	581.5	1156	786	885.17	791.5	1070.5	630.8	766.5	713	1037.5	1262.5	793	678.5	1010.5	2654	1033	1191.5	1037.7	1025.25	1628	972.5	937.5	880.45	689.25	1112	1710.45	3471.05	1550.6	809.5	1431.8	998	1004.05	1637.1	340
K00988	APA1_2; ATP adenylyltransferase [EC:2.7.7.53]	0	0	0	0	0	0	0.83	0	0	0	0	0	0	0	0	0	0	1.67	0	0	0	0	0	0	0	0	0	5	0	0	4	0	0	0	0	0	0	0	0	0	0	0	0	0	0	0	0	4
K00989	rph; ribonuclease PH [EC:2.7.7.56]	28530.5	22933.8	23628.7	25475.6	22894.3	20423	27793	25927	23975	23225.8	21067.8	23320.5	24463.7	25030	22041	29552.1	23366.1	24918.4	23623.6	22857.8	21166.7	21583.1	21228	23201.3	23466.6	24879.9	25346.7	24498	24613.7	24711.7	28874.1	25619.5	25780.4	23864.4	22483.2	24670.5	24651.8	24921	24838.6	25491.9	25866.5	18154.2	25449.7	23967.6	21592.2	24095	20838.8	25708.2
K00990	glnD; [protein-PII] uridylyltransferase [EC:2.7.7.59]	726.5	769.5	932	909	673.17	487.33	1021.08	735.25	575	682.67	500	685.83	493.08	1078.33	2815.83	551.5	704.25	1492.08	744.45	1169.83	1881.17	796.81	1079.38	1211.5	759.5	1739.34	1217.01	1000.33	896	717.12	735	1008.5	1280.16	648.66	645	930.5	689.17	963.41	1383.67	1240.16	773.66	2700.33	2874	861.5	1094.83	854.33	1654.5	2546.25
K00991	ispD; 2-C-methyl-D-erythritol 4-phosphate cytidylyltransferase [EC:2.7.7.60]	52482.7	49567.4	49091.2	49575.5	49327.7	43584.6	50589.2	52652.5	49246.7	51674.8	44610.8	49443.8	52949.3	52174.1	46339	54965.4	50620.9	52311.8	46897.4	51367.3	53371.5	47925.3	47722.2	51821.5	47597.7	52589	45756.6	49799.6	50384.7	48619	50947.2	47828.2	53301.3	47268.3	47792	47970.3	49173.6	50904.9	47974.3	51759.5	53208.3	49912.1	50325.4	51030.3	52360.5	50627.8	50319.9	58500
K00992	murU; N-acetyl-alpha-D-muramate 1-phosphate uridylyltransferase [EC:2.7.7.99]	465	495	364.5	631	433.67	393	700.58	555	337.5	459.17	308	479.33	267.25	822	373.5	282.5	400.5	1146.83	501.5	458.5	1572.17	548.17	913.67	955.17	485.67	1073	687	561.67	483.17	412.83	425.67	549	890.41	378.83	378.5	604.83	453.17	450.17	1070	354.83	304.33	2374.5	472	547.5	419.66	292.5	824	1896.83
K00993	EPT1; ethanolaminephosphotransferase [EC:2.7.8.1]	0	0	0	0	0	0	0	0	2.5	0	0	0	0	0	0	0	0	0	0	0	0	0	2	0	0	0	0	0	0	0	0	0	0	0	0	0	0	0	0	0	4	0	0	0	0	0	0	0
K00995	pgsA, PGS1; CDP-diacylglycerol---glycerol-3-phosphate 3-phosphatidyltransferase [EC:2.7.8.5]	43928.1	39269	40512.8	40173.2	39322.2	33671.1	42071.9	41218.1	38583.2	40695.2	35147.8	38573.6	41179.9	42559.2	38480.2	46227	40129.4	42197.2	37884.2	41272.3	43655.8	38189.3	38418	40714.5	37238.9	45332.4	38896	42189.9	39434.7	39531.4	44143.4	40471.5	44231.5	39869.5	37816.8	38892	39906.9	42053.8	40381.2	41731.9	45754.7	40094.4	43842.8	41008.6	39192.1	41773.9	38867.6	48161.8
K00996	rfbP; undecaprenyl-phosphate galactose phosphotransferase [EC:2.7.8.6]	36	149	83	115.5	84.5	5	71	34	27	107.33	38	97.67	11.92	27	20.84	50	17.75	119.75	19.25	51.67	683	58	149.67	82.5	7.83	70.5	119.17	122.83	28.16	52.83	232	42.5	42.25	20	40.67	13	52	16	94	33	323.92	230.58	207	262.66	325.75	155.33	297	470.33
K00997	acpS; holo-[acyl-carrier protein] synthase [EC:2.7.8.7]	12956.1	11056.9	12633.9	12089.1	10751	8318.49	13400.5	12023	10494.9	13354.9	9618.9	10511.2	11390.1	11432.6	12171.3	12392.5	11870.7	12158.8	10425.7	12595.3	16723.4	12889.5	12051.7	12473.9	11661.7	16208.6	12734.7	14794.7	13499.8	13013.1	18204.5	13899.5	14541.1	13906.8	12486.2	13877.5	12673.4	14070.4	13245.6	13846.4	19125.4	12910.2	14014.1	13610.8	13140.6	13713	13082.5	14184.4
K00998	pssA; CDP-diacylglycerol---serine O-phosphatidyltransferase [EC:2.7.8.8]	135	250.5	148.5	234	120.5	179.33	198	154	80	186	91	232.5	65.83	524.33	492.33	105.5	115.5	823.83	171.45	208.33	1232	261.14	647.71	753.33	248.33	631.84	446.51	427.66	230.33	206.79	149.33	195.5	432.25	160.33	105	98.67	119	200.24	815.5	849.33	355.33	2253.33	383.5	456	612.17	340.16	1098	1488.25
K00999	CDIPT; CDP-diacylglycerol--inositol 3-phosphatidyltransferase [EC:2.7.8.11]	0	0	0	0	0	0	0	0	0	0	0	0	0	0	0	0	0	0	0	0	0	0	0	0	0	0	0	0	0	0	0	0	0	0	0	0	0	0	0	0	0	0	0	0	0	0	0	0
K01000	mraY; phospho-N-acetylmuramoyl-pentapeptide-transferase [EC:2.7.8.13]	50296.3	46997.9	47136.2	47585	47452.8	41333.1	48942.8	50730.8	48140.9	49272.3	43834	47185.1	51789.5	50126.8	45213.5	52973.5	48987.1	50206.1	45363.4	49176.6	50265.7	45894.1	44508.3	46045	46403.4	49554.3	44326.6	47707.8	48305.4	46497.8	49698.7	47066.3	52574.8	45484.5	46195.8	47109.3	47500.3	49503.2	46243.2	49301.6	49970.5	47472.8	48402.8	48457.5	49036.9	48056.4	47819.1	58166
K01002	mdoB; phosphoglycerol transferase [EC:2.7.8.20]	481.7	485.2	720.8	250.8	349.5	455	335.75	478.2	522.2	635	465.6	381.9	1211.25	661.6	822.1	676.9	527.65	638.75	376.05	703.8	380.7	583.34	488.71	514.5	463	481.17	284.34	457.66	554.66	710.29	716.25	506.2	1106.45	566	513.1	327.4	447.3	800.17	400.4	1412.4	1083.85	635.45	751.9	549	1732.85	1420	943	1022.5
K01003	bcpA; oxaloacetate decarboxylase [EC:4.1.1.3]	24	0	7	18	48	19	23	21	15	0	15	0	25	17	12	17	7	312.83	27	0	25	0	16	0	6	8	0	0	21	0	31	8	34	17	19	0	5	7	0	0	21	27	31	15	32	17.83	0	372.5
K01004	pcs; phosphatidylcholine synthase [EC:2.7.8.24]	86.33	58	70	80.5	66.5	23	106.5	104	90	90	63.5	27	63.5	48	25	59	50.5	232.83	85.5	76	69	47	46	0	28	312	37	39.5	22	17	129	120.5	125.5	58	56	36.5	69	38	32	65.5	30	27	19	32	23	32.83	14	227.5
K01006	ppdK; pyruvate, orthophosphate dikinase [EC:2.7.9.1]	48196.2	44607.4	44999.3	44760.8	45299	38721.9	46537.7	47997.7	45891.9	46669.3	41194.6	44557.1	49585.6	47471.5	40693.2	50655	46288.4	45622.6	42889.1	46528.6	46610.2	43662.2	42058.6	43291.2	43891.9	47097.7	41998.9	45363.3	45765.8	43727.9	47568.9	44557.5	50043.7	43532.5	44415.3	44446.9	45517.6	47312.3	43523.7	46550	47772.5	43349.6	43840.9	45627.3	46025.4	46029.3	44379.9	51200.4
K01007	pps, ppsA; pyruvate, water dikinase [EC:2.7.9.2]	1934.01	1524.34	1726	2214.5	1502.83	1150.33	2155	1641.84	1276.48	1716	1158.5	1431.66	1416.25	1820.67	1539.01	1578	2082	2879.66	1754.45	1813.66	1581.51	1699.15	1546.39	1918.5	2593.67	2657.68	1954.51	2855.17	2162.67	1961.61	1598.43	2754.16	1483.34	2309.66	1849.01	2762	1858.35	2716.25	2186.34	2452.82	2863.99	1453.66	1446.18	2339.66	1965.99	2682.16	2066.5	3033.75
K01008	selD, SEPHS; selenide, water dikinase [EC:2.7.9.3]	23073.5	21649.1	22839	21304.9	23366.2	17238.5	20516.5	22312.1	19806.4	22876.4	19395.2	21146.1	25606.5	23889.7	20803.7	26419.5	21565.7	22794.9	20860.2	23142.2	20610	20301.2	20402.5	22695.9	19397.4	23036.9	19770.6	22099.1	20551.7	21033.4	22575.1	20090.8	26080.1	20543.1	22177.2	19215.3	20964.8	21838.6	21340.2	22311	25928.7	19446	21090.7	21637.5	20912.6	22172.5	20558.2	30764.2
K01011	TST, MPST, sseA; thiosulfate/3-mercaptopyruvate sulfurtransferase [EC:2.8.1.1 2.8.1.2]	4893.33	4261.51	5245	4726.5	3999.32	3803.83	5010.59	4577.01	4993.47	5037.16	4741	3896.83	3928.03	4059.34	5125.68	5184	5098.5	5017.66	4049.65	5384.82	4842.67	4105.95	3557.59	3427.5	4418	5295.51	4555.85	5149.99	4921.66	5086.41	9064.26	5234.49	4228.09	5218.67	5277.51	5610.01	4752.18	5007.98	4407.17	7820.16	6715.66	3904.83	4839.02	5087	5927.83	4717.16	5294	6450.25
K01012	bioB; biotin synthase [EC:2.8.1.6]	47210.1	44932.4	46095.2	44617.8	45346.9	39910	44641.3	47627.4	45045.1	47594.3	41753.8	44584.1	49740.8	48577.1	42442	49794	46997.5	47132.2	43127.4	47662	52160.6	44336.1	42131.5	44509.6	43812.7	47670.8	41453.4	48011.7	44729.1	44442.7	47574.4	45104	48908.8	44063.6	43551.2	43983.3	44445.4	46032.8	45145.7	47186.5	50354	49459.8	44622	48041	48221.3	47124.8	47537.5	55129.9
K01023	assT; arylsulfate sulfotransferase [EC:2.8.2.22]	50	27	24	29	39	53	74	68	40	121	30	42	36	41	343	36	45	72	51	199	65.5	45	112	106	92	107	187	106	96	124	113	149	107	71	38	83	45	242	91	796	207	138	116	133	376	158	528	165
K01026	pct; propionate CoA-transferase [EC:2.8.3.1]	26597.2	23515	23406.5	23895.5	25461.7	20563	23062.3	24512.5	23715	23124.2	22746	22648.8	31291.8	25572	22369.5	31320.5	23509.8	24519.2	22712	22798.5	17803.2	19895.7	20232.2	22046.2	20871.7	20945	21137.7	20080.4	20203	22579.3	23796.2	22757	31257.7	20165.3	23155.5	20574.8	22345.7	23789.7	21420	22851.8	21789.1	15860.2	20883.5	21161	19049.4	23052.2	18271	27619.6
K01027	OXCT; 3-oxoacid CoA-transferase [EC:2.8.3.5]	0	0	0	0	0	0	0	2	0	0	7	0	17	10	57	0	9	6	0	0	5	0	0	9	0	9	0	0	9	0	11	0	0	0	0	10	0	4	0.67	0	0	0	13	3	0	0	7	7.67
K01028	E2.8.3.5A, scoA; 3-oxoacid CoA-transferase subunit A [EC:2.8.3.5]	914	1030	959.5	1415.5	1137.17	1113	1061.08	1402.25	1285.5	1067.17	1600.5	1405.33	1146.25	939	1571.5	1008.5	1473	1712.83	1254	1163	767.67	912.17	584.17	802.17	882.67	878	723	637.67	1157.67	1296.83	875.17	776.5	921.91	628.83	585	1029.33	852.67	754.17	805.67	1010.33	700.83	783.5	1170.5	1044.5	1268.66	847.5	973	3196
K01029	E2.8.3.5B, scoB; 3-oxoacid CoA-transferase subunit B [EC:2.8.3.5]	2256.67	2569	1888.5	2565.5	2551.84	2688	2236.08	2539.25	2409.5	2263.84	3107.5	2450.66	2928.25	2593	2240.5	2601.5	2672.5	3079.16	2524	2437.5	1600.34	2156.84	1773.34	1890.17	2242.34	2236.67	1894	1818.84	2311.84	2624.16	1866.34	2229.5	2835.24	1842.16	1924	2660.66	2284.34	2079.84	1842.17	2264.66	1367.66	1591.5	2075.5	2130.5	1780.99	1813.5	1963	3611
K01031	pcaI; 3-oxoadipate CoA-transferase, alpha subunit [EC:2.8.3.6]	30	10	37.5	30.5	43.17	11	37.33	28	10.5	11.17	10.5	19.33	12	0	63.5	10.5	3.5	86	15	44.5	38.17	23.17	22.67	28.5	13.17	71.67	8.17	19	26	12.83	43.67	32.5	26.08	21.83	24	111.33	30.67	22.67	16.5	17.33	88.33	87.5	95.5	82.5	122.33	87	138	126
K01032	pcaJ; 3-oxoadipate CoA-transferase, beta subunit [EC:2.8.3.6]	35	10	42.5	38.5	52.17	28	43.33	32	19.5	11.17	15.5	19.33	12	9	13.5	10.5	10.5	111	15	48.5	44.17	34.17	22.67	28.5	13.17	82.67	8.17	19	38	24.83	50.67	32.5	44.08	21.83	31	111.33	38.67	22.67	16.5	23.33	88.33	98.5	95.5	75.5	133.33	107	138	149
K01034	atoD; acetate CoA/acetoacetate CoA-transferase alpha subunit [EC:2.8.3.8 2.8.3.9]	25550.9	22182.2	22725.2	23084	23847.9	19327	22118.8	23707.5	22960	22198.9	21446.3	22052.8	29676.7	24615	21514.2	30149.2	22769.9	23251.6	21698.5	21990	15655.6	18975.1	19482.9	20979	19736.7	19951.7	20249.3	19212	19380.7	21681.6	23989.9	21531	28812.3	19284.1	21773.7	19289.2	21363.4	22494.4	20495.5	23266.5	21436.6	15120.2	20088.9	20462	19291.1	22501	17831.5	26400.3
K01035	atoA; acetate CoA/acetoacetate CoA-transferase beta subunit [EC:2.8.3.8 2.8.3.9]	26136.2	22884.2	23134.2	23560	24493.2	19883	22622.8	24221.5	23436	22731.2	22105.3	22499.5	30535.7	25258	21839.2	30840.2	23273.9	23848.2	22228.5	22552	16012.9	19535.4	20022.2	21496	20362	20560	20758.3	19719.3	19898	22258.3	24338.2	22180	29726	19795.8	22361.7	19997.8	21994.7	23076.8	20975.5	23823.2	21755.2	15495.2	20514.9	20964	19497.8	22949	18273.5	26538.3
K01039	gctA; glutaconate CoA-transferase, subunit A [EC:2.8.3.12]	130.2	134.67	100.5	142	144.66	51.5	121.67	62.67	153.49	81.33	82.8	112	64.7	115.47	38.67	70	78.5	504.33	108.8	103.83	114	57	58.5	62	93.5	172	63.6	86.2	91.5	81	126.17	165.83	182.01	132.67	74.27	117.67	88.87	151	76.5	90	73.5	53	68.74	223	101	63.83	83.7	672.8
K01040	gctB; glutaconate CoA-transferase, subunit B [EC:2.8.3.12]	89.2	98.67	77.5	117	106.66	51.5	91.67	33.67	102.49	65.33	69.8	84	41.7	103.47	23.67	70	67.5	499.83	86.8	61.83	69	47	55.5	62	77.5	131	55.6	86.2	74.5	77	81.17	147.83	116.01	117.67	51.27	102.67	81.87	106	76.5	52	73.5	53	68.74	200	101	63.83	54.7	592.8
K01042	selA; L-seryl-tRNA(Ser) seleniumtransferase [EC:2.9.1.1]	2287.13	2302.42	2288.75	1778.1	1961.21	1751.5	2132.2	1968.87	2080.69	2359.88	2099.6	1762.2	2906	2285.12	1991.59	2574.65	2313.75	2357.75	1782.4	2476.93	1774.75	2085.13	1777.22	1903.7	2199.9	2855.74	1885.43	2212.77	2322.32	2498.68	2518.07	2686.63	3433.86	2570.12	2641.62	2479.37	2118.5	2905.59	1784.77	3260.6	2330.55	1829.75	2083.34	2058.97	2833.15	3487.33	2486.75	2290.09
K01046	lip, TGL2; triacylglycerol lipase [EC:3.1.1.3]	2034.87	2216.83	2497.5	2129.5	3236	1142.83	2096.5	2103	1482.83	3515.67	1859.47	1880.83	3314.73	2333.13	2941	2156	2973.33	2742.32	2041.3	3252.83	5528.67	3396.67	2839.17	2467.33	2055.34	4528.51	2070.27	2639.23	2223.51	2398.83	2723.5	1879.5	4433.48	2580.83	2077.6	1583.17	2300.87	2322.01	1786.51	2559.16	5352.83	2750.83	3119.9	2487.5	2709.5	3500.82	2684.53	6114.64
K01048	pldB; lysophospholipase [EC:3.1.1.5]	1368.16	1402.5	1933.5	1019.5	1198.5	803.33	868.17	1075	685	915	671.5	1178.5	998.83	2089.33	4205.33	1293.5	872.75	1258.75	1071.45	1720.33	3975	1063.14	1360.71	2215.33	1437.66	2716.34	1207.51	1828.49	2207.33	823.79	1020.33	980	1449.75	1186.33	945	584.17	962	804.24	1629.17	2017.83	3579.83	3538.83	3472	1821	1408.17	1320.33	3082	2748.25
K01051	E3.1.1.11; pectinesterase [EC:3.1.1.11]	454.65	534.6	571.5	623.95	555.25	296.75	846.35	819.25	490.25	872.5	370.6	360.85	1245	470.8	856.1	344.55	381.35	391	501.95	639.5	598.05	445.94	732.71	728.5	559.5	783.67	506.01	989.49	895.49	558.29	368	597.45	1270	554.5	724	737.5	639.9	579.82	525.25	1179.95	1144.5	769	786.7	965.8	967.75	528.65	1063.2	944
K01053	E3.1.1.17, gnl, RGN; gluconolactonase [EC:3.1.1.17]	676.33	392	366.5	729.5	467.34	225	704.49	515	416	564.34	354	439.66	356	404	482.84	487.5	437	371.67	644.75	402	634.34	476.84	402.34	373	438.84	1518.84	673.17	775.17	673.17	443.66	491.34	777	615.91	785.66	346	721.66	546.84	703.34	363.67	255.66	179.66	259	182	487	184.66	388	186.5	475.42
K01055	pcaD; 3-oxoadipate enol-lactonase [EC:3.1.1.24]	211.34	169	148	168	269.01	68	173.16	198	161	118.01	119	100.99	112	129	56	72	93.5	520.16	175	203	187.01	99.01	90.01	42	49.51	417.01	75.17	65.84	124.84	56.99	227.01	160	267.49	78.99	121.5	156.99	121.51	132.01	54.5	111.99	146.99	132	139.5	124	168.99	144.83	170	705
K01056	PTH1, pth, spoVC; peptidyl-tRNA hydrolase, PTH1 family [EC:3.1.1.29]	50336.8	47013.1	47141.7	47640.5	47440.9	41315.6	49010	50747.7	48160.4	49290.1	43818.5	47206.1	51802	50122.5	45283.9	52985.5	48976.6	50181.1	45394.4	49169.4	50260.2	45947.1	44533.8	46072.5	46428.9	49859.3	44504.1	47845.3	48356.9	46564.3	49734.9	47174.7	52696.8	45642.6	46189	47175.4	47565	49577.2	46272.7	49318.1	49938	47481.3	48426.6	48527	49017.9	48144.9	47827.1	58183
K01057	PGLS, pgl, devB; 6-phosphogluconolactonase [EC:3.1.1.31]	4242.8	4601.54	5262.08	4724.07	4734.5	4684.41	4877.37	5919.42	5236.49	4560.58	5223.67	4739.58	5850.83	4965.67	7490.5	3969.58	5230.92	5825.83	4845.58	6079.24	3374.29	3973.42	3795.34	3443.16	4640.67	3790.42	3721.34	3876.34	5300.76	4486.08	3748	3871.65	3989.59	3556.08	5049.01	5217.17	4334.47	4849.59	3855.67	4227.38	2894.19	4461.03	6330.51	4160.85	4726.5	3672.36	5213.48	10243.7
K01058	pldA; phospholipase A1/A2 [EC:3.1.1.32 3.1.1.4]	338.25	373.5	391.75	306.75	410.75	328.5	478	435.25	424.75	429.75	462	363.5	496.5	326	660	338	431.92	704.25	332.95	472.75	402.42	337.06	357.21	362.5	400	411.42	410.34	284.66	430.66	466.04	505	404	534.25	318.75	326.34	368.33	347	569.57	366.25	1130.67	613	451	482	483.25	1022.25	633.75	918.25	947.25
K01060	cah; cephalosporin-C deacetylase [EC:3.1.1.41]	1319.13	1147.7	957.5	1125.9	1009	956	1297	925	854.5	928.5	1047.5	988	1272	1199.5	694	1214	963.5	1383	991.5	1015.5	962.2	960	1112.5	980.5	1121	1332	1463	1272.5	1355.5	1068	821	1257	1167.5	1134	1030	1375	1232.3	1125.5	1155	991.8	1199.2	814	797	1124	668.5	1275.7	835.4	897.5
K01061	E3.1.1.45; carboxymethylenebutenolidase [EC:3.1.1.45]	1005.67	785.01	674	1160.5	891.32	737	1020.25	863.01	787.47	785.83	589	754.66	586.5	960.01	1246.68	674	852.5	751.33	1075.9	1047.49	1022.84	804.48	708.76	761.17	821.34	1358.01	865.68	1068.66	965.16	696.74	881.35	996.99	1105.27	862.17	721.01	1024.17	789.85	1109.41	772.35	2081.16	858.16	683.5	728.02	941.5	1379.99	881.33	1421.5	1138.18
K01066	aes; acetyl esterase [EC:3.1.1.-]	313.67	216.67	195	326	354.92	105	376.58	291.92	307.49	318.84	168.5	249.99	170.5	183.67	567.67	116	207.5	819.49	256.7	474.58	255.51	125.15	215.43	274.5	264.51	606.85	208.51	255	351	228.07	384.68	301.83	519.75	162.16	168.17	275.66	205.68	371.58	123.17	953.99	379.99	236.5	238.84	397.5	628.99	339.66	705.5	1085.67
K01067	E3.1.2.1, ACH1; acetyl-CoA hydrolase [EC:3.1.2.1]	4	4	3.5	7.5	0	0	8.83	0	0	2	0	0	5	0	0	7	4	1.67	1.5	0	4	5.5	0	5	0	3	8	0	4	0	0	0	2	0	8	13.5	0	4.5	7	2	0	0	0	0	0	0	0	0
K01069	gloB, HAGH; hydroxyacylglutathione hydrolase [EC:3.1.2.6]	653.2	499.5	524	766	556.84	334.33	806.58	544	459.5	547.84	400.8	390.16	448.53	869.13	732.83	487	603	1627.16	587.75	668.83	777.84	610.98	593.05	860.5	682.67	1648.51	814.11	882.2	760.17	676.95	642.67	896.5	999.99	718.49	518.1	796.83	588.04	821.08	1155.17	1192.49	657.99	497.33	505.9	916.5	958.16	877.83	868.7	1599.05
K01070	frmB, ESD, fghA; S-formylglutathione hydrolase [EC:3.1.2.12]	541	389	407	531.5	557.17	337.33	557.08	501	487.5	485.17	403.5	386.33	332.08	395.33	973.83	336.5	519.5	1204.83	537.65	680.83	558.67	497.45	534.38	551.83	619.5	707.68	427.18	431.66	667.33	601.12	462	610.5	588.83	378.16	514.5	531	515.17	578.98	493.5	1913.66	865.66	524.83	545.5	620.5	1341	728.16	1246.5	1425.75
K01071	MCH; medium-chain acyl-[acyl-carrier-protein] hydrolase [EC:3.1.2.21]	239	218	186	227	217.57	164	244.17	194.67	231.32	199.83	261.84	232	267	203.67	217.34	221.67	242.33	955	187.5	187.75	199	135.17	225	242	247.34	237.67	202	200	235	199.5	214.84	245.33	315.01	225.34	156.67	154.67	187.5	152.67	124.67	170	216	147	142.34	124	185.67	170.5	178.66	1011.17
K01073	E3.1.2.20; acyl-CoA hydrolase [EC:3.1.2.20]	151.5	125	118	153	107.5	94	77	63.5	100	74.5	149.5	122	101.5	127	105	146	143.5	121.5	125.5	127	82.5	77	85	61.5	81.5	101.5	101.5	89	116.5	100	155.5	72.5	50.5	80	91.5	70	95	95	49	97	73	56	59	72	87.5	78.5	58	61
K01075	E3.1.2.23; 4-hydroxybenzoyl-CoA thioesterase [EC:3.1.2.23]	33.67	0	22.5	21	52.67	19	101.83	36	34	15.67	23	11.33	47	17	92	56	16	382.83	36	17	31.67	8.67	20.67	2	15.67	288.17	126	40.67	37.67	70.33	59.67	66	53.33	75.33	38	28.33	7.67	42.67	38.67	21.33	36.33	34	41	19	54.33	135.83	14	425.17
K01077	E3.1.3.1, phoA, phoB; alkaline phosphatase [EC:3.1.3.1]	9004.34	9865.15	8984.96	9689.39	9353.91	8631.33	9473.48	11325.1	10911.1	10305.8	9875.49	10101.1	12467.7	10137.4	10496.5	8512.83	10964	9974.87	9430.61	9994.41	9206.39	9914.46	8569.21	9093.32	11917.8	8539.62	8530.59	9335.59	12299.2	9679.71	7598	9033.97	10966.2	8846.51	10656.2	11060.5	10093.1	10615.2	9397.07	10837.1	7307.24	9528.24	8351.18	10544.3	11178.1	8427.33	11070.1	11790.8
K01078	PHO; acid phosphatase [EC:3.1.3.2]	31.67	28	19	45	40.67	9	39.83	40	28	29.67	28	2.33	16	10	0	8	28	35	35	36	24.67	5.67	18.67	21	6.67	51.17	20	30.67	34.67	19.33	28.67	36	63.33	8.33	7.5	12.33	22.17	36.17	8	11.33	33.33	6	6	13	1.33	7	10.5	54
K01079	serB, PSPH; phosphoserine phosphatase [EC:3.1.3.3]	3625.8	3838.2	3747.25	4047.9	3938	3664.08	4073.28	4701.75	4831	4406.42	3793.97	3535.38	5617.58	4390.23	6504.63	3053.32	4149.05	5806.33	3726.2	4380.75	4109.22	3452.13	4065.38	3738.5	5280	3931.59	3305.51	3816.33	4809.58	3527.37	2737.17	4169.65	6332.91	3180.91	4291.5	4179.33	4207.8	4007.66	4160.5	3812.61	2752.39	5654.23	5978.6	4014.35	6375.5	4333.43	4965.48	8377.25
K01081	E3.1.3.5; 5'-nucleotidase [EC:3.1.3.5]	6955.63	8455.2	7974.75	7930.9	8718.58	8071.08	7907.28	10301.2	10227.5	9047.75	9391.97	9146.55	11292.6	8486.73	9886.13	7600.32	9477.47	9773.25	8218.25	9280	7426.97	8674.99	6969.5	6176.5	9798.83	6424.75	6444.17	7077	10009	8048.25	6195	6939.65	9896.58	6831.08	9155.34	8913.83	8282.88	9625.17	7588.17	8642.7	4803.31	8426.73	7681.6	8056.85	10414.2	7731.68	9944.48	14457.2
K01082	cysQ, MET22, BPNT1; 3'(2'), 5'-bisphosphate nucleotidase [EC:3.1.3.7]	5211.38	6340.7	5726.5	6090.65	6371.75	5335.58	5923.2	7309	7764.25	7201.5	6608	6669.75	9123.08	5871.33	7382.5	5260.75	7673.92	6727.33	5938.2	7370.33	6203.62	6626.31	5089.21	4313.17	7510.83	4358	5200.01	5035.66	7251.33	5748.29	4576.83	5674.65	7940.91	4918.33	7867.84	7338.5	6481.55	7189.24	4815.42	7352.8	3427.28	6232.03	5530	6331.1	8545.58	5852.2	7671.9	8763.58
K01083	E3.1.3.8; 3-phytase [EC:3.1.3.8]	653.5	811	718	1013	885.5	917	772	1007	1107.5	849.5	1378	807.5	1033.5	733	1206.5	803.5	1170.5	1186.5	939	942	471.5	542.5	472.5	643.67	744.5	723.83	552.5	405	919	764	635	475	622.33	491	390	814.5	686.5	537.5	577	614.5	524	616.5	961	798	1040.33	615.17	741.5	2508.33
K01085	agp; glucose-1-phosphatase [EC:3.1.3.10]	97	158	156.5	175	139	49	140	84	75	144	79	135	48	67	393	93	81.5	344	84.45	162	733.25	107.14	243.71	186.5	115	142.17	209.84	254.66	166.41	164.29	262	125	120.25	85	110	101	88	152.57	222.5	880	503	358	371.5	451	737	370	768	564.25
K01086	fbp-SEBP; fructose-1,6-bisphosphatase I / sedoheptulose-1,7-bisphosphatase [EC:3.1.3.11 3.1.3.37]	0	0	0	0	0	0	0	0	0	0	0	0	0	0	0	0	0	0	0	0	0	0	0	0.67	0	1.33	0	0	0	0	0	0	1.33	0	0	0	0	0	0	0	0	0	0	0	1.33	0.67	1	25.33
K01087	otsB; trehalose 6-phosphate phosphatase [EC:3.1.3.12]	316	243.67	213.5	351	304.33	118	342	283.92	278.49	287.5	181	243.33	156	176.67	425.17	163.5	232	166.5	281.95	421.83	276.67	205.31	213.38	261	217.67	530.84	229.84	245.33	311.33	254.12	274.84	336.33	369.34	160.5	201.17	419.5	244.84	347.74	257.5	988.83	375.83	236.5	223.84	332.5	592.33	297	639.5	304.25
K01089	hisB; imidazoleglycerol-phosphate dehydratase / histidinol-phosphatase [EC:4.2.1.19 3.1.3.15]	4310.3	5119.2	4772.25	5012.4	4809.5	5326.08	5052.7	6634.5	6266	5372.75	5771.8	5635.05	6917.33	5739.73	6826.13	4180.65	5770.97	5758.75	5132.2	6146.58	4664.72	4670.46	4890.71	4399.33	6186.83	4214.59	4167.51	4718.66	6052.58	5241.54	3427.33	4383.65	6514	3891.58	6456.34	5672.5	4990.8	5458.49	4930	5369.45	3119.23	6916.73	5151.1	4920.85	7406.17	4919.43	6405.65	10936.8
K01090	E3.1.3.16; protein phosphatase [EC:3.1.3.16]	42793.9	38109.5	38347.8	38131.5	37083.2	31476.1	40542	38649.2	35970.6	39402	32904.5	36709.5	38714.2	39962.2	33649.9	44794.5	37585.4	38334.7	35802.9	38944.1	41624.3	36766.2	37989.1	38811.7	35208.1	44068.8	37594.2	41036.4	36548.1	38494.9	43994.7	39549.4	43280.3	38644.7	36957.1	36609.8	38897.9	39788.6	37426.8	39431.8	45668	34528.5	39804.3	39472.6	37359.5	40349.3	35284.1	40380.1
K01091	gph; phosphoglycolate phosphatase [EC:3.1.3.18]	105278	97161.4	97084.1	96608.5	99238.1	83126.4	97246.5	102000	95590.8	100483	87243.3	94542.7	106281	104851	88078.6	111295	98472.8	101745	92193	101309	105928	93973.7	93753.7	99889.5	92640.8	106765	89664.2	99894.1	95241	92666	99302.7	95543.6	113380	92068.6	93938	91648.8	95642.2	98849.4	95228.5	98646.8	110102	99533.2	98789.6	100095	99985.3	99134.1	95699.2	113425
K01092	E3.1.3.25, IMPA, suhB; myo-inositol-1(or 4)-monophosphatase [EC:3.1.3.25]	10856.1	10807.6	11172.9	11884	11570.4	9363.91	12478.8	12775.2	11531.5	13453.9	9851.76	10789.5	14789.4	12455.3	13336.6	9957.15	11855.2	12965.2	10844.7	12829.8	12500	11826.9	11335	10399.5	12195	13392.3	11374.2	11702	12843.9	11446.4	10301	11940.4	16119.3	10909.9	12155.9	12631.7	11771.4	12134.1	10697.9	11375.5	11950.5	13609.1	12959.4	12000.7	14270.4	12052.4	13075	18822.5
K01093	appA; 4-phytase / acid phosphatase [EC:3.1.3.26 3.1.3.2]	265	228	179.5	360.5	188	166	328	224	145	209	140	219	128	301	472	207.5	266.5	312	317.95	228	279	251.5	278	315.5	427	313.17	355.84	513.66	372.66	232	152	368	227.25	286	254	457	265	521	373.5	891	358	324	347.5	391	593	319	636.5	193.25
K01095	pgpA; phosphatidylglycerophosphatase A [EC:3.1.3.27]	1056.92	1097.7	799	1494.65	921.92	810.58	1587.53	1152.75	763.25	1123.17	673.1	963.88	1242.03	1458.53	1211.63	819.15	997.55	1831.33	1063	1051.33	2515.22	1126.07	1585.88	1682.5	1253.5	1600.84	1458.11	1764.03	1449.5	918.62	682	1316.15	1930.41	957.66	1045.6	1690	1085.92	1527.34	1830.75	1491.36	841.81	3073.23	1218	1567.1	1348.58	1004.93	1818.6	2938.88
K01096	pgpB; phosphatidylglycerophosphatase B [EC:3.1.3.27 3.1.3.81 3.1.3.4 3.6.1.27]	94	102.5	106.5	85	94.5	76.33	105.75	81.5	69	146	67	66.5	53.83	80.33	385.33	79.5	86.5	294	92.45	176.33	102	123.14	129.71	166.33	119.33	154.84	143.51	159.66	157.33	178.79	135.33	99.5	138.5	86.33	81	93.67	83	167.24	143.5	835.33	334.33	254.33	264.5	249	534.17	302.33	622	375.75
K01101	E3.1.3.41; 4-nitrophenyl phosphatase [EC:3.1.3.41]	402.53	397.17	630.5	393	326.91	277.5	421.17	382.17	461.99	475.83	380.47	330.5	510.65	344.97	476.17	337.67	422.25	1218.25	293.3	337.75	318.5	356.67	401	379.5	415.5	592	341.1	540.7	578.83	758	581.34	515.33	949.91	608.17	801.27	463.5	400.2	1047.5	321.5	409.5	488.08	314.25	276.74	310	411.92	488	322.03	1267.72
K01104	E3.1.3.48; protein-tyrosine phosphatase [EC:3.1.3.48]	71623.2	68166.8	68028.3	67657.9	69482.9	57519.2	69803.8	71578.3	65196.5	71766.1	60070.8	66300.2	71180	72784.6	66121.8	73756.6	68112	72051.2	64930.9	71762.8	77942.1	68590.8	67402	70347.9	65131.3	78577.5	64415.3	74740.4	68683.2	65838	70919.2	67367	79690.6	66206.6	66902.8	66138.5	69649.5	71112.3	68526.2	69580.2	78776.7	72212.5	74557.9	72175.5	70705.6	68093.9	70332.1	84397.7
K01113	phoD; alkaline phosphatase D [EC:3.1.3.1]	272	191	241	297	233.67	94	301.75	246.75	284	255.67	165	220.33	243	168	357.34	287	292	713.49	238	243	306.67	236.67	128.67	133.01	161.67	949.66	424	239.67	288.17	278.33	313.17	359	388.57	251.33	216	229.33	170.67	305.67	121.34	189.33	125.33	163	147	126	245.32	406.67	195	1046.33
K01114	plc; phospholipase C [EC:3.1.4.3]	576.01	544.42	940.5	634	432.92	272.5	552.15	624.67	512.49	519.09	415.5	610.99	529	505.42	842.42	608.75	701.25	386.76	597.75	812.83	1652.26	597.26	510.51	403.5	520.01	495.01	476.25	734.12	593.51	412.99	929.43	465.83	591	447.41	835.92	665.66	404.18	496.26	467.34	785.99	909.24	419.75	456.84	383	531.74	609	469.75	1155.84
K01115	PLD1_2; phospholipase D1/2 [EC:3.1.4.4]	1.33	0	0	0	0	0	0	0	0	0	0	0	0	0	0	0	0	0	0	0	3	0	0	0	0	30	0	0	0	0	0	0	0	0	3	0	0	0	0	0	0	0	0	0	0	0	0	0
K01117	E3.1.4.12; sphingomyelin phosphodiesterase [EC:3.1.4.12]	0	0	0	0	0	0	0	0	0	0	0	0	0	0	0	0	0	1.5	0	0	0	0	0	0	0	0	0	0	0	0	0	0	0	0	0	0	0	0	0	0	0	0	0	0	0	0	0	7
K01118	acpD, azoR; FMN-dependent NADH-azoreductase [EC:1.7.1.17]	16978.1	14856.5	15602.7	15372.4	15785.5	12392.9	15123.1	15804.8	14808.1	14919.8	13741.7	14824.2	18031.5	16086.1	14068	19607.6	14923.2	16798.3	14729.5	14939.3	10740.8	12405.2	13122.4	14837.4	13524.4	14231.4	13891.8	13495.4	13907.8	14531	15775.5	14329.8	18183.5	13398.9	14608.9	12935.8	14412.2	14564	14072.3	15719.2	15019.9	10488	13310.8	13862.7	13492.9	15421.6	12560	20711.6
K01119	cpdB; 2',3'-cyclic-nucleotide 2'-phosphodiesterase / 3'-nucleotidase [EC:3.1.4.16 3.1.3.6]	4464.05	4601.7	4945	4144.15	4201.17	4261.58	4524.78	4791.25	4971.75	5025.67	4505.3	3615.38	6663.28	4562.73	6065.63	4056.65	4310.22	5325	4028.7	4312.58	6043.89	3954.88	4482.38	4163.83	6387.5	4488.51	3744.01	5598.19	6707.5	4449.12	3458.5	4784.15	7432.48	4300.16	5498.84	5018.33	4875.97	4696.66	3992.25	5444.28	5071.06	4018.73	4252.6	4631.6	6346.75	4487.68	4882.9	7235.42
K01120	cpdP; 3',5'-cyclic-nucleotide phosphodiesterase [EC:3.1.4.17]	0	0	0	0	0	0	0	0	0	0	0	0	0	0	0	0	0	0	0	0	0	0	0	0	0	0	0	0	0	0	0	0	0	0	0	0	0	0	0.67	0	0	0	0	0	0	0	0	2.67
K01121	CNP; 2',3'-cyclic-nucleotide 3'-phosphodiesterase [EC:3.1.4.37]	5.2	12	21	16	14	24	15	0	23	22	14.8	0	4.2	4.8	15	13	18	68	13.8	0	16	19	16	14	23	25	3.6	17.2	12	23	29	22	12	0	8.6	13	11.2	25	22	12	30	0	12.4	15	0	23	10.2	67.8
K01126	E3.1.4.46, glpQ, ugpQ; glycerophosphoryl diester phosphodiesterase [EC:3.1.4.46]	23810.7	22218.4	22830.5	23195.6	21612.3	19102.5	24481.8	24954.2	22486.3	24289.8	19386.2	21680.5	24307	24700.2	22820.4	21768.7	22387.1	24007.1	21359.8	24292.6	29107.7	22881.3	22593.4	23297.2	24631.8	27693.8	22433.4	28919.4	27225.3	22455.7	26075.2	24326.9	29578.3	24013.2	25313.5	25130.2	24172.4	25913.2	23731.2	25177.9	30296.7	25776.1	23230.7	26083.3	28749.3	23963.3	25671.5	32218.8
K01128	SMPDL3; sphingomyelin phosphodiesterase acid-like 3 [EC:3.1.4.-]	30	38	17	37	32	30	32	36	42	20	24	27	21	19	12	37	39	0	30	33	40	36	23	13	14	0	29	13	22	14	38	33	40	12	31	28	0	19	31	12	24	13	21	14	17	13	35	7
K01129	dgt; dGTPase [EC:3.1.5.1]	48324.3	44798.5	44141.1	44495.3	45407.6	39365.2	46036.6	47764.8	45414.9	46081.2	42071.8	44715.6	49731.9	47714.1	42980.4	51329.8	45887.1	47055	43217.5	47162.3	47983.9	43553.8	42322.2	43919.7	43712.2	47368.5	41792.6	45638.2	45282.4	44039.3	46957.5	44417.2	50725.4	42794.2	43747.5	44145.8	45001.4	46695.5	43113.5	46521.1	47871.3	45032.8	47000.2	45461.5	46031.2	46447.9	44837.5	55423.4
K01130	E3.1.6.1, aslA; arylsulfatase [EC:3.1.6.1]	1182.52	666.8	582.83	1086.44	617.32	591.33	1399.66	1024.83	1070.84	1192.66	775.99	589.99	931.91	758.67	1425.54	1139.83	842.84	943.01	898.36	907.66	1299.29	1317.82	1128.66	774.82	1421.49	3920.53	1481.67	1656.17	1573.82	1567.01	1500.66	1953.67	1191.67	1605.35	1231.83	2058.51	1182.11	1581.59	883.99	1457.12	751.73	758.34	703.18	1495.33	992.99	1343.23	1138.61	980.67
K01132	GALNS; N-acetylgalactosamine-6-sulfatase [EC:3.1.6.4]	0	0	0	0	0	0	0	0	0	0	0	0	0	0	0	0	0	0	0	0	0	0	0	0	0	99	0	0	0	0	0	0	0	0	2	0	0	0	0	0	0	0	0	0	0	0	0	0
K01133	betC; choline-sulfatase [EC:3.1.6.6]	243.88	53.2	46.5	221.65	43.75	64.25	487.48	146.75	101.75	85.5	24	61.75	17.75	182	151	55.25	26.75	305.5	111.25	60.5	229.45	157.5	271	114	120	668.5	769	499	476	121	86	174.55	81	276.5	127.5	408	273.3	226.75	348.75	73.55	106.7	150.9	113.5	254.2	105.75	183.28	85.9	301.5
K01134	ARSA; arylsulfatase A [EC:3.1.6.8]	522.32	142	134.33	306.34	79.32	317.33	682.33	292.33	340.34	243.66	292.99	150.99	107.66	319.67	465.53	603.33	337.34	137.34	251.66	228.66	468.99	594.32	427.66	211.32	703.99	2372.86	1378	569.34	484.99	745.01	880.66	816.67	99.67	602.35	509.83	917.01	346.66	506.34	218.32	228.67	131.68	134.34	137.68	409.33	115.99	518.68	151.01	21
K01135	ARSB; arylsulfatase B [EC:3.1.6.12]	427.32	122	99.33	215.34	79.32	317.33	308.33	235.33	293.34	184.66	267.99	102.99	21.66	297.67	278.36	432.33	279.34	108.34	186.66	186.66	379.99	524.32	380.66	156.32	614.99	977.36	334	318.34	370.99	499.01	805.66	546.67	38.67	256.35	430.33	681.01	291.66	351.34	177.32	158.67	98.68	102.34	109.68	258.33	54.99	248.68	116.01	6
K01136	IDS; iduronate 2-sulfatase [EC:3.1.6.13]	36	4	25	9	0	0	126	40	19	30	25	17	78	0	105.5	135	45	0	20	31	30	7	0	10	35	614.5	377	62	36	166	38	144	50	175	61.5	69	1	60	0	60	18	6	10	20	34	133	14	0
K01137	GNS; N-acetylglucosamine-6-sulfatase [EC:3.1.6.14]	16	2	12	15	4	0	98	14	5	8	16	4	28	0	25.5	48	22	0	8	8	22	0	0	9	14	543.5	250	16	21	50	12	55	18	60	38.5	55	6	21	4	20	4	0	0	8	8	8	0	0
K01138	K01138; uncharacterized sulfatase [EC:3.1.6.-]	916.12	349.2	351.33	721.74	325.32	513.33	1032.33	592.33	498.34	528.66	441.99	356.99	284.41	631.67	1370.2	863.33	533.34	446.34	584.06	512.66	816.19	856.32	969.37	866.99	1108.49	3522.69	1713.17	1688.17	1295.82	1206.3	1112.66	1190.67	332	1247.35	672.83	1239.01	681.46	1116.34	846.32	1931.47	1229.88	615.34	537.93	1170.83	1020.07	1119.3	1169.16	448.33
K01139	spoT; GTP diphosphokinase / guanosine-3',5'-bis(diphosphate) 3'-diphosphatase [EC:2.7.6.5 3.1.7.2]	340.53	400.5	333.5	442	367.5	367.33	519.75	362.5	240	352	279.8	378.5	218.28	699.13	675.33	287.5	325.5	1095	358.25	416.33	1535	483	788.71	907	392.33	1099.67	599.11	586.86	437.33	431.79	431.33	396.5	757.83	358.33	333.6	360.67	314.2	396.17	982.5	1038.33	570.33	2397.33	545.9	712	815.5	530	1272.2	1927.38
K01141	sbcB, exoI; exodeoxyribonuclease I [EC:3.1.11.1]	105.67	114.5	106.5	109	115.17	101.33	129	103	81	156.67	70	71.83	69.83	113.33	400.33	87.5	94.5	692.16	110.45	178.33	97.67	137.81	154.38	190.33	142	151.51	163.51	169.33	179	188.12	154	126.5	231.58	105.66	93	125	100.67	196.41	164.5	839.66	386.66	318.33	320.5	314	597.5	341.16	642	817.75
K01142	E3.1.11.2, xthA; exodeoxyribonuclease III [EC:3.1.11.2]	49584.2	45887.1	45933	46436.7	46182.6	40206.4	48145.1	49495.6	46545.9	47615.3	42768.1	46088	49832	49054.5	43957	52107.9	47437.6	50142	44550.2	48384.9	49782.8	45020.6	43768.2	45401	45334.2	49301.7	43623.8	47141.1	47005.2	45504.6	49131.7	46246.5	51418.9	44560.3	45359.3	46182.8	46701.8	48642.9	45362.2	47804.9	49255.1	45989.3	47558.4	47021.5	47892.6	47310.8	46011.9	59146.3
K01143	E3.1.11.3; exodeoxyribonuclease (lambda-induced) [EC:3.1.11.3]	0	0	0	0	0	0	0	0	0	0	0	0	0	0	0	0	0	0	0	0	0	0	0	0	0	0	0	0	0	0	0	0	0	0	0	0	0	0	0	0	0	0	0	16	0	0	0	0
K01144	E3.1.11.5; exodeoxyribonuclease V [EC:3.1.11.5]	8295.13	10100.7	9413.25	9786.9	10815.5	10154.8	9235.7	12292.5	12702.5	11022.2	11664	10830.2	13624	9875	11491.5	9008.75	11915.2	10479.2	9895.25	10620.2	8119.37	9901.92	7560.5	6652	11428	6631.75	7191.5	7110	11572	8828.75	6766	8072.15	10647.8	7633.25	10068.3	10350.3	9604.3	10023.2	8014.5	9831.22	5362.7	10086.7	9322	9468.85	11712	8237.2	11754.1	15914.5
K01146	xni; protein Xni	36	46	41.5	36	52	40.33	31	37	24	76	22	43	20.33	28.33	340.33	26	47.5	111	41.45	120.33	30.5	42.14	90.71	115.83	89.33	81.84	78.51	94.66	93.33	117.29	58.33	49	48.25	38.33	24	27.67	28	115.24	86.5	805.33	280.33	192.33	191.5	204	486.67	239.33	553	126.25
K01147	rnb; exoribonuclease II [EC:3.1.13.1]	659.67	703.5	453	850	482.17	529.83	1225.83	720	369.5	649.67	312	591.33	255.33	1160.33	805.33	405.5	485.5	1296.5	689.45	522.83	2782.67	976.31	1815.88	1527.5	947	1520.34	2075.51	1614.33	1352	662.62	576.5	745.5	921.91	873.16	682.5	1673	957.67	1081.41	1909	1311.66	661.16	3711.83	722	1181	1002.83	591.5	1856	1950.58
K01150	endA; deoxyribonuclease I [EC:3.1.21.1]	223	186	111.5	378	127	218.33	359	271	80	267	62	152	71.33	578.33	415.33	141	144.5	820.83	295.45	177.33	279.5	210.14	461.71	700.83	452.33	632.84	505.51	644.66	393.33	280.29	109.33	420	504.25	310.33	193	436.67	242	489.24	947.5	950.33	349.33	500.33	421.5	638	567.67	295.16	754	562.75
K01151	nfo; deoxyribonuclease IV [EC:3.1.21.2]	43310.9	39631.6	40786.8	40085.8	40449.2	34184.2	40704.7	42508.7	40021.1	41295.1	36119.3	39739	42614.6	42554.5	35482.4	46187.5	40350.1	41028.9	38108.2	41139.6	40667.6	37852	36548	39706	37556.2	42374.8	37004.3	40825.7	39553.8	39183.5	43672.5	40254	44868.9	38830.1	39271.7	38418.4	38777.6	41329.9	39142.3	42211.4	45123.1	40034.1	39276.9	41056.8	39364.1	39911.5	40370.4	46279.8
K01153	hsdR; type I restriction enzyme, R subunit [EC:3.1.21.3]	54368.6	49524.1	47036.1	51215.2	45742.4	42527.5	55337.8	54409.6	50392	50227	44005.8	50424.6	45533.6	51783.4	42329.5	53819.2	50845.1	49659.6	47373.6	48721.5	50780.4	46959	47335.4	49728.2	51482.4	56019.3	50188.3	52463.4	57287.9	49234.4	47596.6	50995.4	46956.8	51772.6	49259.6	52672.4	51795.3	51217.2	50822.6	52107.8	49861.3	50642.9	47238.6	52203.4	48912.4	47137.8	51336.6	54975
K01154	hsdS; type I restriction enzyme, S subunit [EC:3.1.21.3]	57535.6	55398.2	53944.6	55579.3	55276.2	48620.6	58999.9	60931.6	57842.8	59108.1	52473.2	56774.6	56602.8	59346.4	51346.8	61335	57046.2	58494.3	53373.1	56108.8	59678.6	54657.4	53737	54658.7	56096	62727.2	52560.6	55935.6	60368.9	53246.2	53108.4	54356.2	58476.3	55220.8	54251.1	57245.9	56606.3	56902.7	57410	56997.6	55489.9	59468.7	56714	57636.4	58102.6	54716.7	59881.2	69394.6
K01155	E3.1.21.4; type II restriction enzyme [EC:3.1.21.4]	3102.42	3533.2	3279.5	3341.15	3870.92	4136.25	3608.36	4383.75	5061.25	4235.5	4217.3	3465.75	5689.12	3780.8	4280.84	3426.25	3660.25	3811.67	3552.55	3454.17	2454.12	3405.67	3232.34	2539	4931	2541.67	2445.1	2866.37	4612	3007.66	1864.67	3003.65	5574.83	2897.83	4071.27	3906.33	3815.17	3673.42	3249.25	2845.88	2187.7	3626.03	3697.9	3327.26	5512.08	3731.78	3946.1	5785.47
K01156	res; type III restriction enzyme [EC:3.1.21.5]	5180.4	4985.82	4595.84	4924.67	4314.58	5007.83	5001.33	5140.32	4773.68	4834.5	4531.23	4827.29	4570.98	4530	3703.14	4793.24	4761.29	4935.17	4345.43	4683.25	4209.93	4038.07	4150.17	5776.17	4005.17	4390.17	3780.03	4252.74	4344.34	4758.5	3893.67	4326.34	3911.5	4180	3718.37	4121.34	4814.57	4163.67	3780.5	4260.07	4970.7	4606.87	3687.41	4672.67	4229.16	4354.9	4691.24	4161.1
K01158	DNASE2; deoxyribonuclease II [EC:3.1.22.1]	0	0	0	0	0	0	0	14	0	0	0	17	0	0	0	0	0	0	0	22	0	0	0	16	0	0	0	0	0	0	0	0	0	0	0	22	0	0	0	0	0	0	0	0	0	0	4	21
K01159	ruvC; crossover junction endodeoxyribonuclease RuvC [EC:3.1.22.4]	44039.4	40167.6	39146	41653.7	39101.9	36376.6	43887.6	44696.3	43403.7	41077.1	38858.2	41125.7	43587.9	41704.5	38818.3	46232.3	42911.3	42513.8	39113.3	41171.7	38055.2	38187.3	36573.8	37241.5	40897.1	39549.3	38891.4	38244.3	41296.3	40273.8	42207.5	41351	41862.2	38318.9	39479.7	42096.7	41169.8	42457.6	38850.1	42668.2	36928.8	36762.3	40320.2	40490.5	39823.1	40156.4	39326.3	47110.6
K01160	rusA; crossover junction endodeoxyribonuclease RusA [EC:3.1.22.4]	89.2	92	48	64	92	152	124	128	88	244	90.8	168	72.2	112.8	1356	104	164	198	153	364	104	154.14	330	427.5	318.5	290.67	283.27	349.03	342.83	456	132	148	168	144	45.6	100	27.2	446.57	300	3184	804	432	398.4	520	1504	616	1574.2	190.8
K01163	K01163; uncharacterized protein	37800.7	34315	34744.1	34589.4	34812.6	29813.1	35228.7	36790.5	34597.9	35483.3	30999.2	33093.3	37005.7	36573.2	29528.5	39838.2	34251.8	35479.7	33074.7	35268.7	34554.9	32326.5	33269.3	35058.2	32736.8	36202.9	32044.7	35780.6	34085.4	32924.1	35310.2	34299.2	39436.4	33441	34185.1	32346.1	34904.5	35155.8	33917.1	35421.3	38884.2	31470.7	35123.8	35373.7	35641.5	35345.5	32108.9	38798.6
K01166	E3.1.27.1; ribonuclease T2 [EC:3.1.27.1]	165.33	127.5	137.5	161	139	59	169.25	137.5	131	130	119.5	67.5	86	106	92	113	104.5	275	165	170	147.5	142.5	80	75.5	49	333	106	84.5	82	83.5	167	145	203.75	82	141	220.5	141	115	127	92.5	79	73	72	43	98.5	84	75	357.5
K01167	E3.1.27.3; ribonuclease T1 [EC:3.1.27.3]	1.67	0	0	0	1.67	0	2.83	17	0	1.67	0	19.33	0	0	0	0	0	26.5	8	24	0.67	1.67	4.67	16	2.67	3.67	5	10.67	4.67	4.33	14.67	2	2.33	3.33	0	31.33	2.67	2.67	0	3.33	6.33	1	0	0	1.33	1	4	167
K01169	rna; ribonuclease I (enterobacter ribonuclease) [EC:3.1.27.6]	36	23	39	35	52	38	31	32	22	76	22	42	17	27	339	26	44.5	109	37.2	119	28.5	40.14	90.71	114.5	86	80.17	75.84	91.66	91.66	117.29	56	47	42	36	23	25	26	113.57	86.5	803	279	191	189.5	203	483	236	554.5	110
K01173	ENDOG; endonuclease G, mitochondrial	5361.15	5624.6	5324.5	6228.95	5908.25	6309.75	6328.13	7533.25	8388.25	8119	6163.1	5593.35	10699.8	6574.8	7108.1	4961.55	7035.52	6795.33	5639.25	5937.5	5541.72	5649.47	6112.5	5138.5	9346	4868.5	5162.67	5860.83	8366.83	5824	4067.5	6559.85	11089	5218.5	8465.84	7997.83	7083.65	7160.5	5489.92	6158.87	3852.75	6695.2	6099.7	6678.9	10768.2	7091.56	6763.7	7035.17
K01174	nuc; micrococcal nuclease [EC:3.1.31.1]	22.5	16	63.5	29	19	0	31	36.5	29	20	13	54.5	39.4	16	141	23	21	139	20	45	67	52.5	44	20	25.5	93.5	43	18	25.5	36	40	10	335.8	20	40	42.5	44	37	36	20	62	78	39	75	43.5	61.5	57.5	297
K01175	ybfF; esterase [EC:3.1.-.-]	94	102.5	106.5	85	94.5	76.33	102	80	64	146	70	66.5	53.83	80.33	385.33	79.5	86.5	294	92.45	176.33	97	112.14	123.71	158.33	119.33	143.84	135.51	148.66	149.33	172.79	135.33	99.5	136.25	86.33	81	93.67	83	167.24	143.5	835.33	334.33	254.33	260.5	245	537.17	302.33	617	382.75
K01176	AMY, amyA, malS; alpha-amylase [EC:3.2.1.1]	6049.17	6281.5	7083.5	6555.5	5841.33	7187.66	5260	7019	6277.5	5366.5	6014.97	7171.8	6769.91	6482.73	12195.5	6653.24	5557.64	9109.33	5794.15	7976.33	5204.52	4816.52	4606.42	13054.2	5287.16	5073.68	4121.02	4891.32	7045.74	5778.08	3990.33	3934.5	4988.75	3948.16	4455.01	4241	4671.83	5444.48	5969.5	7948.73	6411.44	10965.6	11836.1	6101	6030.76	5646.89	10149.3	10015.7
K01178	SGA1; glucoamylase [EC:3.2.1.3]	48.33	59	45	84	59	34	57	62	54	40	44	77	33	57	22	55	79	0	74	68	86	49	28	29	22	38	35	33	27	14	59	51	83	20	41	60	5	59	49	23	24	13	24	14	30	20	39	42
K01179	E3.2.1.4; endoglucanase [EC:3.2.1.4]	68250.3	61787.7	55356.6	60166.2	56202.4	49693	67690.1	61752.5	55732.1	59978.3	50244.6	58328.2	55758.8	59254.1	48001.3	69381.3	57071.5	58445.7	55597.9	56359.4	58866.9	55234.7	63813	59097.1	54193.7	67972.3	60489.1	59303.4	55474.3	58110.8	55182.8	58236.2	59642.5	54035.3	53252.4	52993.5	60309.3	56663.2	53763.6	58549.5	61280.7	49426.1	57519.7	59414.8	54214.6	58938.3	50432.9	58906.9
K01181	E3.2.1.8, xynA; endo-1,4-beta-xylanase [EC:3.2.1.8]	2563.13	2867.94	2871.88	2229.9	1725.99	1601.5	3486	2149	1675.99	3037.5	1823.81	2272.8	1688.37	1594.65	1816.81	2270.9	1640.29	2227.62	1819.5	2422.5	4476.04	2758.78	4024.5	2071	1990.02	3156.51	2938.75	2963.25	2092.76	2555.5	2277.5	2308.5	1414.5	1767.26	2156.5	2447.01	2585.3	2200.51	1754.01	2685.2	4598.41	2247.7	2372.35	3067.5	2648	3406.35	2141.64	1685.5
K01182	IMA, malL; oligo-1,6-glucosidase [EC:3.2.1.10]	5448.53	5885.54	8357.46	4812.14	7282.84	4035.66	4242.01	5379.2	4048.7	7148.16	4332.61	4738.9	7762	6715.94	7863.6	5811.23	5131.32	5983.75	5026.76	7159.13	9970.87	6277.7	6740.84	6328.66	4745.67	8022.66	4435.34	8454.67	7070.67	5073	6730.33	4484.54	9263.2	6731	5228.94	3502.4	4992.29	4881.6	5800.07	6237.07	13216.1	8288.2	9311.24	6654	9134.27	7089.5	7125.99	9997.17
K01183	E3.2.1.14; chitinase [EC:3.2.1.14]	417	442.09	664.38	505.5	288.32	234.66	432.34	397.34	425.48	389.16	236.5	403	270.28	261.25	1105.5	308.5	363	642.12	362.5	375.82	2542.24	405.66	466.71	554.16	540.66	372.34	486.76	712.58	634.42	337.29	579.5	471.16	498.52	322.75	465.84	400.68	391.84	456.98	353.5	607.16	988.66	508.16	402.43	486	518.84	724.91	584.25	1773.5
K01184	E3.2.1.15; polygalacturonase [EC:3.2.1.15]	30	38	17	37	32	30	32	36	42	20	24	27	21	19	12	37	39	0	30	33	40	36	23	13	14	0	29	13	22	14	42	33	44	12	31	28	0	19	31	12	24	13	24	14	17	13	35	7
K01185	E3.2.1.17; lysozyme [EC:3.2.1.17]	367.67	387.99	434.84	328.67	342.34	324.33	357.83	378.82	248.85	432.84	280.66	415.65	190.33	281	2182.67	299.34	414.66	764.33	339.23	703	1181.67	329.15	591.72	616.17	559.67	702.85	484.51	702	643.33	560.95	382.01	254.34	461.66	268.99	231.67	247.83	268.26	601.16	565.83	3377.58	1314.24	893.67	877.01	949.67	2158.32	1091.75	2215.01	1313.5
K01186	NEU1; sialidase-1 [EC:3.2.1.18]	3309.24	2969.8	2685.96	3151.68	2842.64	3194.16	3377.06	4035.86	3903.38	3568.82	3336.58	2756.88	4476.32	3419.94	3999.49	2901.56	3433.33	3435.68	3119.42	3185.62	2744.53	3303.84	3409.32	2551.64	4936.98	4276.72	2286	3447.68	4421.23	3424.52	3544.32	4068.84	4051.79	3042.2	3880.76	4469.42	3618.27	3451.53	3039.04	2763.89	1819.81	2503.78	2677.01	3344.86	3247.33	2548.96	2797.47	4459
K01187	malZ; alpha-glucosidase [EC:3.2.1.20]	23356.4	24396.4	25712.4	23276.1	25078.4	21497.2	22610.8	27166.7	26177	28023.8	23121.8	23891.3	30269.5	26661.6	27883	23801.8	25969.7	25589.7	22947.1	28735.9	31499.3	26024.2	24331.4	24952	26844.6	26017.7	21060.6	26935.9	28267.4	23848.9	26338.2	23159.9	31608.2	22912.3	29246.1	26729.2	24687.2	26802.7	24157.9	27569.7	29585.5	29932.3	27356.4	26929.8	34977.5	26391.6	29952.6	35148.5
K01188	E3.2.1.21; beta-glucosidase [EC:3.2.1.21]	0	0	0	0	0	0	0	0	0	0	0	0	0	0	0	0	1	0	0	0	0	0	0	0	0	0	0	0	0	0	0	0	0	0	0	0	0	0	0	0	0	0	0	0	0	0	0	0
K01190	lacZ; beta-galactosidase [EC:3.2.1.23]	47317.4	50312.8	51453.2	47427.3	52114.8	43796.1	49099.1	57626.2	55885.2	59098.2	47003.9	49759.7	66646.2	55505.6	58231.8	47898.3	54934.8	51118.6	46371.3	59856	56051.3	54014.1	52618.3	44255.9	58454.9	55976.4	44286.1	56443.1	59137.7	49730.6	47552.1	51465.6	70034	47543.4	65746.9	56661.3	52498	57699.9	47340.1	52369.4	52364.9	60229.6	56995.8	54244.9	72199.8	54697.6	59780.5	70157.2
K01191	MAN2C1; alpha-mannosidase [EC:3.2.1.24]	1271.38	1109.87	1062.5	1512.65	1557.91	971.25	1793.59	1349.42	913.74	1138.83	806.5	829.25	1346.75	1435.67	876.34	844.25	905.5	1634	1134.75	840.83	2837.45	1191.64	1954	1974	1293.33	3194	2482	2461.33	2170	841.5	983.67	1026.08	1421.51	1183.17	1606.67	1732.67	1288.47	1732.32	1830.42	849.55	2682.7	1344	1351.84	2024	1750.75	1094.45	1402.9	2215
K01192	E3.2.1.25, MANBA, manB; beta-mannosidase [EC:3.2.1.25]	5642.64	6638.6	6413.5	5927.45	6762.25	5520.58	5798.75	7437.75	6534.25	6454.5	6293.5	6634.25	8252.83	6259.33	8829.83	5206.25	6985.17	6789.42	6243.75	7516.83	7647.02	6370.17	5940	5192.33	7274.66	5005.17	5361.67	6214.33	8357.67	5497	4605.33	5006.75	5961.75	5174.83	7148.34	6947.5	6439.15	6482.67	5749.92	6250.4	5521.43	6374.83	7401	6647.5	6921.67	4491.18	7449.95	10396.5
K01193	INV, sacA; beta-fructofuranosidase [EC:3.2.1.26]	10241.2	10598.7	13222	8685.02	12340	7617.41	6929.46	9017.8	6849.05	10963.8	6946.74	8751.35	11236.5	12640.6	11015.2	10175.5	9159.02	11369.8	9188.98	12515.3	16128.5	10226.9	11123.2	12896.7	8997.16	13967	7465.18	15043.5	13194.6	8975	11127.3	8132.12	13413.7	11527.3	9361.57	6544.77	8248.66	8718.89	12041.2	13497	22647.3	16958.6	13930.5	12766.6	15324.5	11678.4	14971.8	14101.4
K01194	TREH, treA, treF; alpha,alpha-trehalase [EC:3.2.1.28]	72	84	78	70	104	76	63.66	86	61	152	66	101	41.5	57	678	52	96	313.34	82.9	259	62	91.28	182.42	245	172	160.34	151.68	193.32	183.32	234.58	116	100	100.5	72	46	72	52	231.14	173	1608	576	397	389.75	412.5	995.25	482.25	1123.75	340.5
K01195	uidA, GUSB; beta-glucuronidase [EC:3.2.1.31]	503	357.9	373.55	534.2	408.5	371.75	736.5	544.7	443.2	437.25	458.6	421.65	517.25	504.6	724.1	411.65	471.15	423.25	394.55	332.05	435.65	330.95	525.5	542.5	368.5	806.92	857.17	717.83	711.08	345.75	518	399.95	405.7	415.25	222.6	549.9	454.85	566.6	707.4	1096.7	1077.3	469.7	478.65	679.25	836.6	454.45	835.15	642.5
K01197	hya; hyaluronoglucosaminidase [EC:3.2.1.35]	1375.82	1162.5	827.83	1226.34	962.82	1080.33	1273.83	1524.83	1608.34	1320.16	1360.99	1204.99	2687.66	1301.67	1556.36	1188.33	1386.59	1447.84	1119.66	1329.16	1831.49	1309.82	1623.66	1182.32	2199.99	1654.86	976	1487.34	1561.49	1330.51	1662.66	1894.67	3303.92	1114.85	1938.33	2016.51	1376.41	1497.09	1218.32	949.42	877.43	982.34	1242.68	1624.83	1838.49	1222.43	990.51	2301
K01198	xynB; xylan 1,4-beta-xylosidase [EC:3.2.1.37]	1815.83	1910	2808.75	1488	1285.25	1205	1356.5	1572	1390.5	1853	1264.5	1425	2285.75	2050	3153.5	1877.5	1479.75	1800.75	1538	2032.25	1862.5	1727.64	1737	4421	1364	2592.5	1322.84	1722.66	2281.16	1685	1740	1269	2026	2037	1503	1057	1379.5	2301.57	2776.5	1763.5	5090	2692.5	4353.75	2728.5	3394.25	2920.75	2422.75	1993
K01200	pulA; pullulanase [EC:3.2.1.41]	3442.75	3522.25	5033.63	3051.25	2386.08	2497	3216.45	3819.75	3908.75	3673.25	2609.47	2569.8	5816.87	3220.15	7466.8	2490.07	3011.3	3628.12	2379	3863.92	4176.84	2680.7	3207.5	3676.5	5195	2726.25	2707.25	4505.61	7009.33	3589.75	3493.67	3409.9	7534.5	4158	4473	3586.33	3310.91	4036.25	3239.25	4317.15	6520.78	4341.15	7261.6	3978.52	6134.67	4400.65	4571.33	5482.42
K01201	GBA, srfJ; glucosylceramidase [EC:3.2.1.45]	2004.8	2551.7	2888.75	2322.4	2318.5	1775.75	2365.5	3335.5	2485	2040.25	2399	3087.25	2025.25	2502	4621.5	1866.25	2403.25	2535.5	2315.75	3470.25	2138.2	2589.75	2237.5	3268	2012	2442.25	2246.5	2196	2595	2483.75	1757	1853.75	1365.5	1885.25	3246	2537.5	1964.05	3140	2792	2550.3	2395.95	3318	4666.75	2767.75	2069.75	1611.2	3560.9	5066.5
K01205	NAGLU; alpha-N-acetylglucosaminidase [EC:3.2.1.50]	1803.99	1248.9	717.91	1244.73	875.89	1351.66	1618.41	1635.91	1710.93	1358.07	1354.98	1245.98	1781.57	1502.34	2037.72	1366.16	1505.68	1341.93	1170.32	1439.07	1734.38	1872.39	1944.82	1184.64	2672.98	2727.97	1126.5	1728.68	2079.23	1626.77	2005.32	2256.84	2058.09	1312.45	2243.66	2689.52	1631.92	1787.68	1424.39	875.94	708.51	977.68	1280.61	1728.91	1675.73	1314.01	949.07	1403.5
K01206	FUCA; alpha-L-fucosidase [EC:3.2.1.51]	20401.9	21788	18829	21315	21152.6	20600.7	22803.6	27239.4	27252.7	23506.6	23863.6	23543.1	30668.5	22895.3	26024.5	19376.1	25536.4	23808.8	22004.3	25466.9	20584.8	23250.9	20840.5	16667	29343.5	19595.8	19961.5	22266	28573	21372.3	16243.6	21561.1	28083.5	18487.5	27917.8	28002.6	23262.3	25808.4	20481.9	20788.1	12188.7	20746.1	20455.8	21840.9	27582.6	20185.6	23559.5	36592.5
K01207	nagZ; beta-N-acetylhexosaminidase [EC:3.2.1.52]	38464.2	33779.1	34123.8	34379.9	33920.5	28476.7	35287.6	35216.1	32453.5	34494.8	29589.3	33053.1	32640	36154.5	30085.3	40207.8	33059.5	34849.1	32733.8	34645.5	37840.4	32582.1	33114.7	35985.9	31953.2	38786.2	33430.8	36523.4	33062.6	32933.4	39203.2	34554.2	36401.5	32818.9	32285.5	33675	34141.7	34010.4	33798.8	35674.2	41326.9	33517.3	36125	35055.7	32366.3	33472.4	32927.9	36972.8
K01208	cd, ma, nplT; cyclomaltodextrinase / maltogenic alpha-amylase / neopullulanase [EC:3.2.1.54 3.2.1.133 3.2.1.135]	0	0	0	0	0	0	0	0	0	0	0	0	0	0	0	0	0	0	0	0	0	0	3	3	0	7	0	0	0	0	0	0	0	0	0	0	0	0	0	0	2	0	0	0	0	0	0	0
K01209	abfA; alpha-N-arabinofuranosidase [EC:3.2.1.55]	7435.48	8547.27	7843.75	7293.95	6104.41	4950	7814.42	7845.92	6177.74	7678.08	5050.1	7474.6	7598	8581.97	8621.27	5864.3	6465.77	7126	6778	8672.58	10018.5	7515.22	9663	14542.5	8051	10686.2	8047.5	9694	10418.8	6729.75	4986.67	6280.83	7786.26	7731.42	8744.51	7961.5	7204.57	9138.5	10527.2	6829.37	13959	12480.4	10654	11578.2	10110.2	7378.15	9966.45	10385
K01210	E3.2.1.58; glucan 1,3-beta-glucosidase [EC:3.2.1.58]	62	6	23	51	104	23	66	78	69	44	37	22	81.5	51.5	63.5	77	47	147	38	96	44	31	69	52.67	74	49.33	27	50	82	46	141	93	57.33	98	37	18	7	47.5	6	60	93.5	46.5	47.5	29	83.33	215.17	35	132.83
K01212	sacC, levB; levanase [EC:3.2.1.65]	294.55	147.2	95.5	223.65	91.75	105.25	492.25	203.75	105.75	102.5	100.8	172.55	32.5	218.4	290.3	101.65	126.55	188	157.25	120.5	152.05	134.4	280	144	152	567	654	564	557	75	84	156.75	83	279.5	145	392.5	266.3	235.75	473.25	74.45	119.9	165.7	154.35	236.5	227.5	134.6	147.15	104
K01214	ISA, treX; isoamylase [EC:3.2.1.68]	0	0	0	0	0	0	0	0	0	0	0	0	0	0	0	0	0	0	0	0	0	0	0	0	0	2	0	0	0	0	0	0	0	0	0	0	0	0	0	0	0	0	0	0	0	0	0	0
K01215	dexB; glucan 1,6-alpha-glucosidase [EC:3.2.1.70]	1027.4	873.4	1374.6	627.6	541.83	406	478.5	723.4	444.4	469	379.37	369.8	532	683.2	358.2	545.47	427.8	1016	349.7	423.27	363.4	234.57	352	857	817	698	334	763	2302.33	492.5	843.17	454.4	333.4	1200	320.2	208.13	300.43	219.2	768.8	1124.8	3306.53	1256.4	465.8	965	727.87	268.5	1322.33	1100.17
K01216	E3.2.1.73; licheninase [EC:3.2.1.73]	31	22	9	45	0	51	53	79	0	106	0	46	0	6	6	44	0	10	48	16	28	38	130	65	0	0	71	53	4	55	0	14	0	5	5	59	0	45	78	86	31	161	126	98	7	4	126	0
K01217	IDUA; L-iduronidase [EC:3.2.1.76]	0	0	0	0	0	0	0	0	0	0	0	0	0	0	0	0	0	0	0	0	0	0	0	0	0	0	0	0	0	0	0	0	0	0	0	0	0	0	0	0	0	0	0	0	0	0	0	0
K01218	gmuG; mannan endo-1,4-beta-mannosidase [EC:3.2.1.78]	4233.25	5588.74	3113.13	4171.75	2738.74	2668.5	5593.25	3852.75	2771.24	5626.75	2145.01	3887.5	4355.12	3474.75	3800.51	2760.5	3714.74	3773.87	3277.5	3971.75	6990.74	4496.13	8649	5719	4850.52	6299.26	4705.75	5412.25	4657.01	3938.75	2472.5	4060.5	4597.5	3978.51	4520.5	4372.01	4748.75	4493.26	4016.76	3308.75	5595.76	4571.5	4928.5	6397.75	6223.5	3456	3608.74	4047.5
K01219	E3.2.1.81; beta-agarase [EC:3.2.1.81]	2	0	0	3	0	0	42	0	0	0	0	0	0	0	0	0	0	0	0	0	0	0	0	0	0	114	121	0	0	0	0	6	0	0	2	23	0	0	0	0	0	0	0	0	0	0	0	0
K01220	E3.2.1.85, lacG; 6-phospho-beta-galactosidase [EC:3.2.1.85]	237	204	188	207	198	164	160	130	167	109	242	226.5	295.75	226	196.5	233.5	240.75	605.75	172	202	210	143	194	207	222	194	153	173	203	174.5	190	159	170	152	142	146	193	154	129	182	211.25	134.75	135	116	162.25	162	128	647.25
K01222	E3.2.1.86A, celF; 6-phospho-beta-glucosidase [EC:3.2.1.86]	964.75	1038	1626.88	763.75	709	552.58	727.75	945	939.75	949.75	539	447.25	2263.2	672.08	1322.33	646.75	765.75	1360.37	529.45	905.83	1637.99	523.02	1005.71	1492.08	1357.08	919.09	801.85	1674.18	2428.74	1043.04	1901.33	837.5	3968.5	1398.08	1600.75	720.17	781.5	785.49	972	2885.08	2977.33	1690.58	1067.75	1266.5	1752.67	1508.08	2090.5	1646.25
K01223	E3.2.1.86B, bglA; 6-phospho-beta-glucosidase [EC:3.2.1.86]	10415.6	10482.5	13261.1	9453.07	11252.5	6569.66	7944.34	9798.6	8010.6	10862.3	7218.15	7987.7	15928.9	11051.5	9372.13	8976.21	8346.45	12344.9	8457.23	9898.24	15482.3	8934.21	10201.3	14104.7	9097.83	14841.7	7685.63	13643.1	15146.4	9176.37	13647.8	8416.77	22790.5	11436.1	10288.3	7451.86	8530.05	10248.8	10859.4	13874	26791	15465.2	11151.4	12480.5	12468.6	11707.3	15488.1	16598.4
K01224	E3.2.1.89; arabinogalactan endo-1,4-beta-galactosidase [EC:3.2.1.89]	2499.55	2349.7	2684.5	2232.15	2364.75	2491.75	2012.12	2729.25	2458.25	2030	1655.8	2061.55	1822.25	2369.9	1854.8	2095.15	1745.55	2913	1915.25	2121	3204.05	2218.9	2141	3937.5	2577.83	2209.5	1879.67	2348.66	3146.33	1740	1754.5	1670.15	2160.5	1988.5	3010.5	1901.5	2119.3	2815.25	2479.92	2684.45	4093.9	3608.4	2911.6	3065.6	4760.75	3487.85	3331.4	2593
K01226	treC; trehalose-6-phosphate hydrolase [EC:3.2.1.93]	2096	2491.92	3008.21	2132.67	3237.5	1211.66	2038.17	2312	1467	3648.33	1954.84	1782	3340.65	2269.75	3309.83	2144.5	2043.5	3238.45	1880.03	2838.33	5479.24	3167.02	2873.88	2799.16	2212.5	3759.17	2107.43	2722.58	3249.08	2067.79	3005.33	1873.17	4664.4	2461.08	2073.5	1409.67	2294.16	1760.24	1642.5	3300.83	6864.99	3405.83	3453.17	2792.5	3470.59	2652.66	3673.16	6711.67
K01227	E3.2.1.96; mannosyl-glycoprotein endo-beta-N-acetylglucosaminidase [EC:3.2.1.96]	0	0	0	0	0	0	0	0	0	0	0	0	0	0	0	0	0	0	0	0	0	0	3	3	0	7	0	0	0	0	0	0	0	0	0	0	0	0	0	0	2	0	0	0	0	0	0	11
K01230	MAN1; mannosyl-oligosaccharide alpha-1,2-mannosidase [EC:3.2.1.113]	0	0	0	0	0	0	0	0	0	0	0	0	0	0	0	0	0	0	0	0	0	0	0	0	0	0	0	0	0	0	0	0	0	0	0	0	0	0	0	0	0	0	0	0	0	0	0	0
K01232	glvA; maltose-6'-phosphate glucosidase [EC:3.2.1.122]	692	788	982	900	924	429	612	666	617	652	616	417	1273	658.5	651.5	578	498	821	571.2	365	720	377.28	705	1676	469	1792	500.34	965.52	1083.66	796	921	663	1837	773	998	603	602	1441.14	640	656	3191	1066	1064	1083	641	1052.5	1193	1514.5
K01233	csn; chitosanase [EC:3.2.1.132]	0	0	0	0	0	0	0	0	0	0	0	0	0	0	0	0	0	1.5	0	0	0	0	0	0	0	0	0	0	0	0	0	0	0	0	0	0	0	0	0	0	0	0	0	0	0	0	0	107
K01235	aguA; alpha-glucuronidase [EC:3.2.1.139]	495.8	464.7	609.5	597.9	396	285	704	585	441.5	716.5	331.3	442.8	756.5	440.9	461.8	431.4	316.3	447	434.5	429.5	562.8	434.9	607.5	568.5	528	838.5	520	768.5	794.5	561	394	649	623.5	464	572	814.5	558.3	528.5	510.5	494.7	1225.4	516.2	434.35	701.5	438.75	621.35	511.65	588.5
K01236	treZ, glgZ; maltooligosyltrehalose trehalohydrolase [EC:3.2.1.141]	172	172	97.5	213.5	200.17	69	140.33	148.75	151.5	123.17	109.5	129.33	104.5	120	80.17	83.5	165	394.33	153	138.5	168.17	80.17	70.67	64.5	52.67	284.17	100	92.17	144.17	75.83	156.67	166.5	218.33	73.83	96.5	99.33	88.17	158.67	64.34	85.33	97.33	53.5	66	73.5	86.33	64.83	77	500.34
K01239	iunH; purine nucleosidase [EC:3.2.2.1]	4357.53	4337.79	5967.55	4280.8	5713.07	3043.5	4112.59	4072.54	3504.18	5733.91	3893.1	4053.9	5960.5	5357.69	8053.86	4727.65	4438.15	4809.08	4166.35	6610.46	6791.45	5392.45	5045.5	4466	3397.5	7781	4269.75	7021.25	4216.5	4102	7208.84	4361.36	7079.22	5063.09	4065.19	3777.24	4504.14	4000.85	4600.9	4951.9	9846.35	6081.45	10620.1	5082.5	5571.85	5603.33	5578.75	7572.5
K01241	amn; AMP nucleosidase [EC:3.2.2.4]	5393.8	6432.7	5840.75	5902.9	6378.67	6170.75	5848.03	7957.25	7748	6763.42	7030.5	7121.58	8697.5	6261	7743	5440.75	7503.67	7022.08	6380.2	7557.75	6148.29	6738.73	5238.88	4381	7768.67	4051.09	4732.34	5298.83	7295.58	5995.87	4638.17	5409.65	7174.33	4790.08	7570.84	6880.66	6609.47	7057.49	4958	7175.55	3501.03	6068.2	5996.5	6069.35	8492.33	5877.03	7507.15	11144.8
K01243	mtnN, mtn, pfs; adenosylhomocysteine nucleosidase [EC:3.2.2.9]	21233.4	21620.6	21757.2	19505.3	20328.7	17680.2	20333.7	22197.7	19897.6	21424	17316.5	20013.2	20412.1	22391.1	20637.9	20381.2	20350.7	22638.5	18896.6	23415.9	26178.9	20836.3	21995.7	22675.3	20165.7	24086.8	19209.6	24005.7	22511.1	19726.9	19422.7	20242.5	24873.8	20419.9	23074.7	19532.5	21284.2	22036.5	20580	22618	24272.7	27192	21978.5	22121.8	23863.3	20472.7	23879.6	26546.6
K01246	tag; DNA-3-methyladenine glycosylase I [EC:3.2.2.20]	21650	21159.2	21412.7	21435	22332.2	19373	20978.5	23466.1	23696.3	22341.7	22435.9	21089.1	26694.9	21555.9	21741	24399.2	23289.1	23689.2	19955.5	21843.7	17832.9	20122.7	17016.2	16916.7	20297.2	18698.5	18215.3	17978	21044.5	20869.6	24297.9	20821.7	25413.2	18463	20713.3	21743.8	19731.9	22661.5	19094	22662.7	19713.5	18164.6	19649.6	20139.4	20203.7	19997.9	21666.6	27234.5
K01247	alkA; DNA-3-methyladenine glycosylase II [EC:3.2.2.21]	2080.67	2083	2282.5	2036	1911.84	1618	1991.16	2233.5	2307.5	2257.84	2093.5	1961.66	1584.7	1899	2255.67	2546	2295.5	2350.66	1868.7	2708.5	1888.34	2037.48	1661.05	1574.67	2129.34	2607.34	1851.84	2406.5	2026.5	2012.45	2516.34	2773.5	2375.39	2219.16	2611	2399.66	2134.84	2339.41	1904.17	3013.66	2511.66	1885.5	2031.5	2323.5	2539.99	2260.33	2623.5	2915
K01250	rihA; pyrimidine-specific ribonucleoside hydrolase [EC:3.2.-.-]	446	427.67	478	597	550.16	550	405.92	390.67	458.49	574.83	499	392	286	442.67	659.67	525	456.5	545.5	402.7	501.83	455.5	432.14	446.71	657.5	347	831.17	521.84	382.16	461.66	695.29	801.67	471.33	439.01	555.67	337.17	378.67	363.67	626.57	471.5	1092	1235.5	569	593.84	730	709	773	1078	594
K01251	E3.3.1.1, ahcY; adenosylhomocysteinase [EC:3.3.1.1]	30621.3	27222.9	27475.7	29409.9	28798.2	25110.9	30231.9	31145	30339.6	28997.5	28073.1	29060.9	32209	29291.7	27044.4	33762.3	30452.9	29169	28099.8	28387.9	25137.1	26910.9	23961.5	24485	27996.9	27809.6	26721.7	25467.9	28212.3	28551.3	32079.6	28379.7	28532.1	26713.4	26380.7	29319.7	27432.2	29328	27289.7	29139.6	26442.6	22782	28213.2	27754.1	25970.3	27902.9	26498.9	34568.8
K01252	entB, dhbB, vibB, mxcF; bifunctional isochorismate lyase / aryl carrier protein [EC:3.3.2.1 6.3.2.14]	47	49.67	51.33	41.67	58.67	44.33	40.17	45.5	36	86.33	27.67	46	23	35.67	446	30.33	52.5	132.5	46.78	129.33	39.5	53.47	109.38	134.83	96.17	130	94.68	117.16	109.16	141.29	64.33	50.67	89.5	41	40	28.67	33.33	122.57	92.5	806	283.33	199	199.17	212	490	243	557.33	133.25
K01253	EPHX1; microsomal epoxide hydrolase [EC:3.3.2.9]	5	0	5	8	0	0	6	4	9	0	5	0	0	0	7	2	0	69	0	4	0	0	0	0	0	0	0	0	0	0	19	0	10	0	7	0	8	0	0	6	0	24	19	0	0	0	0	74
K01255	CARP, pepA; leucyl aminopeptidase [EC:3.4.11.1]	5348.23	5363.29	4919.01	5710.47	4738.5	4014.16	6080.75	5578.12	4965.19	5350.83	4710.57	5468.73	6151.6	4712.82	4751.27	4858.73	5759.9	6072.62	5248.18	5184.29	6186.61	5648.86	4149.26	4537.83	5980.67	5223.67	5345.7	5718.28	6938.75	5209.91	4632.5	5863.2	5479.77	5562.58	3952.37	6054.74	5796.5	5729.58	5119.57	6191.56	4675.09	4454.53	3508.31	5893.67	5495.18	4952.33	5386.03	6335.72
K01256	pepN; aminopeptidase N [EC:3.4.11.2]	5628.17	6878.51	6656.66	6483.34	7165.92	6522.99	6159.92	7735.92	7586.49	6544.83	8065.51	7921.66	8163.08	6686.34	9619	6496.83	7866.92	9065.58	6793.11	8046.24	7136.26	6859.98	5048.89	4964.16	6418.51	4924.67	5189.35	4744.34	7046.09	6107.45	4892.67	4657.17	5345.25	4816.16	5742.51	6355.5	5665.75	6217.83	5609.67	6991.91	3832.23	8474.33	8143.68	6132.5	7111.83	5519.58	8643.49	14618.4
K01258	pepT; tripeptide aminopeptidase [EC:3.4.11.4]	42395.4	39542.6	41506.5	39849.7	42344.3	35850.5	39143.5	44255.9	42258.2	42158.7	38389.3	39057.9	49261.6	42519.3	39008.8	45287	42173	42081.4	37899.9	41430.6	37489.9	37032	35073.8	36729.8	37734.6	39380.1	34813	38273.2	40332.1	39162.7	40650.6	38639.3	50468.4	36980.8	40082.6	36711.4	37705.3	41412.7	38280.2	42735.9	44559.2	39863.8	41394	40243.7	41648.4	41524.8	40671.8	45861.4
K01259	pip; proline iminopeptidase [EC:3.4.11.5]	895.03	817.92	1243.08	858.17	856.76	623.33	905.83	849	801.5	759.42	609.27	496.96	842.2	869.12	737.55	565.48	938.05	1657.41	635.38	1187.83	939.19	756.32	530.51	700.5	819.01	1323	639.52	800.96	1211.51	917.16	1504.17	905.17	1003.99	1140.91	1682.85	922.83	932.37	853.59	764.67	1762.56	999.44	710.45	697.67	752.5	774.74	649.73	758.78	1951.97
K01261	pepA; glutamyl aminopeptidase [EC:3.4.11.7]	267	272	295	286	268.58	179	361.5	400	408	375	265.17	279	506	226	217	252.67	284	947	230.5	254.42	320	231.17	362	385	380	331	288	268	297.33	356.5	592.17	426	888	363	284	314.33	293.83	292	196	276	342.33	231	257	228	358.67	499.5	312.33	1190.17
K01262	pepP; Xaa-Pro aminopeptidase [EC:3.4.11.9]	58087.3	56411.2	56857.2	55897.4	56500.9	50131.6	57236.2	61266.1	59076.9	58901.7	54143.6	56279.9	63734.5	58736.9	55595.8	61294.9	59403.5	59864.6	53899.7	59399.2	57527.3	54432.8	50975.3	52515.8	56891.1	56237.1	50764.5	55216.1	60461.4	54781.1	57072.6	54196.1	61702.3	53581.3	56886.7	56171.8	56194.9	58404.5	53727.1	59848.9	56809.9	56487.7	57054.2	57011.6	59840.7	55479.6	58297.2	72806.9
K01263	E3.4.11.14; cytosol alanyl aminopeptidase [EC:3.4.11.14]	24	11	26	20	24	21	11	7	12	11	57	42	43	39	37	37	44	81	12	17	51	33	0	0	0	0	0	0	7	0	8	10	9	12	44	26	41	24	30	45	0	0	0	0	0	0	0	124
K01264	APE3; aminopeptidase Y [EC:3.4.11.15]	16	0	3	13	0	0	0	29	0	16	13	15	0	0	0	0	11	0	0	0	0	0	0	0	0	0	8	0	0	0	16	8	7	15	0	5	7	9	0	11	0	0	0	23	0	0	22	0
K01265	map; methionyl aminopeptidase [EC:3.4.11.18]	61046.7	57204.1	58730.1	57849.8	58652.3	49836.2	58609.8	61190.6	58006.2	62243.5	52538.4	56588.2	63816.4	61495.8	55177.1	63888.3	59140.6	61590.7	54800.9	61315.6	65610.9	57363.6	55373	59135.3	57236.4	62997.2	53944.4	62307	59623.2	56952.8	64482.7	57707.8	67546.1	56833.8	58375.8	57962.1	58390.5	60640.5	57339.8	61578.5	67726.2	60225.9	60673.2	61169.6	63845.7	60087	59886.1	71797.9
K01266	dmpA, dap; D-aminopeptidase [EC:3.4.11.19]	213.17	235.67	385	268	270.83	148	229.5	247.17	199.99	228.5	201.5	182.33	178.5	242.67	308.67	221	268.5	368.33	142.5	277.33	249.17	145.67	186.67	290.5	155.17	607.67	184.5	221.67	268.17	231.33	441.84	192.83	135.84	363	422.17	264	247.34	185.67	196	450.33	768.83	246	248.34	357	184.83	166.33	287.5	547.5
K01267	DNPEP; aspartyl aminopeptidase [EC:3.4.11.21]	10972.6	11244.4	11731.8	10020	11687.4	8365.33	9801.67	10925	8371.2	11367.4	7940.87	10078.9	11326.2	12186.1	9081.99	10548.5	9621.04	11512.1	10092.5	12495.8	16043	11598.2	11739.3	12289.3	9741.83	13395.8	9843.77	14236.1	11943.2	10445.8	10460.8	9995.37	14048.2	10807	11270.1	9141.4	10805.2	11771.4	11342.7	11330.5	15240.3	14961.7	10946.1	12269.3	11882.4	10396.6	12710.3	14314.2
K01269	E3.4.11.-; aminopeptidase [EC:3.4.11.-]	5.2	12	21	29	14	24	15	0	23	22	17.8	9	4.2	4.8	15	28	18	68	13.8	0	16	19	16	19	23	25	3.6	41.2	16	23	31	52	12	24	8.6	39	11.2	25	22	29	30	0	12.4	154	17	23	10.2	67.8
K01270	pepD; dipeptidase D [EC:3.4.13.-]	32283.9	35265.3	33227.6	33713.6	37250.2	31356.8	33098.7	38607.7	37086.9	37140.2	33854.3	35517.7	41537	37365.8	34950.3	34630.6	36730.8	37105.6	33625.9	36667.8	36898.1	35373.7	32192.7	31224.8	37285.2	33002.8	29339.5	33205.5	39524.1	31931.3	28521.1	30428.5	39974.2	31231.6	35828.4	34654.2	35377.5	35997.6	32689.6	35308	29689.5	39188.1	32660.9	35512.5	38341.5	31134.5	39730.9	48178.7
K01271	pepQ; Xaa-Pro dipeptidase [EC:3.4.13.9]	18686.7	15912.2	16588.5	15937.1	15367.3	13708.5	17079.2	17070.2	16386.2	15595.5	14803.1	14641.7	18484.6	16078.1	14625.9	19521.3	15745.2	16709.2	14543.2	15430.5	14761.8	14205.2	13949.2	14535.2	15059.9	15007.1	15719.2	16395.7	16249	15986.7	21821.1	17008.3	20985.8	15146.5	15696	16220.5	15844.5	16759	15594.6	18862.1	19746.5	13250.8	14829.9	15635.6	15046.3	16077.3	14888.8	15418.7
K01273	DPEP; membrane dipeptidase [EC:3.4.13.19]	33538.2	29556.4	30901.8	30067.6	30570.9	25264.3	30183	31467.4	29109.2	29873.4	26533.4	29181.1	32141.9	31459.5	24817	35435.4	29378.6	30902.3	28994.1	30089.2	28679	27558.2	26519	31317.9	26775.6	32151.9	27243.3	30836.2	28867.4	29202.1	31250.5	29454.7	35597.2	28952.7	28360.9	26797.4	29128.1	30139.6	29722.8	30777.7	35043.7	26163.4	29936.2	29866	28389.4	30398.8	27211.3	33610.8
K01274	E3.4.13.-; D-alanyl-D-alanine dipeptidase [EC:3.4.13.-]	1	1	0	1	0.75	0	0	3	0	0	0	0	0	0	0	0	0	0	0	1.75	0	0	0	0	0	0	0	0	0	8.5	0	0	22	0	0	19	0	0	0	0	0	5.5	0	0	0	0	0	81
K01277	DPP3; dipeptidyl-peptidase III [EC:3.4.14.4]	7541.8	9269.7	8688.75	8567.4	9899.5	8807.75	8422.7	11107.5	11624.5	10173.2	10285.8	9702.05	12691	8917.4	10584.3	8199.65	10661	9682.25	8720.75	9689.25	7580.22	9169.82	7257.5	6092	10736	5974.25	6696.5	6637	10862.2	7708.75	6125	7403.15	10038.8	7058.25	9654.34	9517.33	8896.3	9431.25	7527.5	8956.62	4958.9	9569.9	8505.6	8720.85	10916	7673.6	11105.1	13506.5
K01278	DPP4, CD26; dipeptidyl-peptidase 4 [EC:3.4.14.5]	13609.4	16522.9	15510.8	15730.5	17117.2	16218	15105.1	20105.2	20400.2	18000.8	18697.6	18123.6	22455.2	16216.8	21187.3	14649.8	19554.9	17643.5	16309.5	18378.8	14442.4	16607.9	12971.5	11194	19228	10791.2	11981.5	12709	19418.8	14965.8	11181	13458.3	17966.2	12418.8	17785.7	17306.7	16203.1	17012.5	13081.9	16149.7	8640.8	15968.3	17188.2	15430.5	19987.8	14102	18920	26477.2
K01281	pepX; X-Pro dipeptidyl-peptidase [EC:3.4.14.11]	954.5	1010	703	836	979.33	778	818.5	711.5	789	749	1011.67	779	1216.5	916	585	988.67	873.5	1488	803	927.67	673.5	741.17	768	788.5	894.5	1052.5	886.5	771	847.83	813.5	677.67	911.5	1226.5	724	845.5	986.33	919.83	872	647	836	523.83	519.5	587	678	426.17	651	647.33	1158.17
K01283	ACE, CD143; peptidyl-dipeptidase A [EC:3.4.15.1]	18	16	26.5	17.5	3	0	42	21	16	15	12	0	5	12	15.67	9.5	4	0	18.5	17	11	8.5	4	0	3	16	14	7	5	15	25	27	32	9	13	2	11	18	53.67	6	23	4	0	0	0	0	0	9.67
K01284	dcp; peptidyl-dipeptidase Dcp [EC:3.4.15.5]	13456.9	15832.4	15180	15435.8	16731	16003.5	15100.4	19759.2	20179	17738.5	17673.1	16774.6	22031.5	16188.8	19109.6	13751.3	18686.9	16845	15374.5	17177.5	12268.9	15172.3	12928.2	11129.5	18716	11361.2	12100.3	12250.2	19139.2	14501.3	10771	13675.8	18283.8	12452	17908.2	17150.7	15500.6	16809.1	13183	16476.2	9178.3	16421.3	14996.7	15464.7	20056	13748.2	19318.3	24407.2
K01286	E3.4.16.4; D-alanyl-D-alanine carboxypeptidase [EC:3.4.16.4]	28283.6	26936	28267.5	25893.3	28384.9	20375.2	26188.8	27222.4	23508	29005.5	22081.2	24700.5	25728.8	27298.7	21862.1	28830.1	24804.4	26922.1	25012.7	28268.4	32543.6	26901.6	26838	29285.2	23204.6	33009.4	24029.2	29333.8	27972.1	24418.2	26734.8	24265.4	32379.3	26389.7	24565.7	21829.1	26220.8	24934.9	24856.3	27255.5	38774.5	27074.7	28393	27405.5	27073.5	25729.8	26799.7	37032.7
K01295	cpg; glutamate carboxypeptidase [EC:3.4.17.11]	1078.34	1209.34	899.5	1259	1081.16	1047	1023.84	1362.84	1042.48	1395.5	1143.5	987.66	1348	1078.34	992.84	1430	1218	1674.49	1105.5	1188.16	1192.84	1287.34	968.34	1066.5	1422.34	1293.34	912	1122.84	1226.84	1212.16	1287.68	1441.16	1382.68	1563.5	1434.34	1467	1079.68	1375.34	1228.67	1063.66	1238.66	979.5	882.68	1637.5	1302.66	1198.83	1110	1381.17
K01297	ldcA; muramoyltetrapeptide carboxypeptidase [EC:3.4.17.13]	6600.47	7671.2	7297.88	7257.4	7256.42	6947.75	7363.28	8924.5	8081.5	7341.17	8041	8178.58	8489.62	6876	9090.75	6511.5	8589.42	8615.45	7645.45	8605.75	7845.28	7256.86	5785.88	5769	7595.17	4927.09	6122.34	6435.19	8282.83	7033.37	6055.92	5546.15	5616.58	5711.08	6532.09	7606.16	7255.72	6801.49	6126.17	8474.8	4774.53	7122.95	6201	7228.35	7307.83	5452.28	8463.4	13486.4
K01299	E3.4.17.19; carboxypeptidase Taq [EC:3.4.17.19]	3438.53	3922.92	4081.38	3454.5	4485.33	2167.83	3392.92	3527.17	2702.49	4936.83	2910.3	2836.5	5086.1	3596.05	3075.17	3318.5	3202.25	3558.37	3038.05	4238.16	4817.74	4453.02	3946.21	4021.83	3208.83	5901.67	3216.19	3887.28	4635.25	3705.79	4414.75	3687.83	7061.66	4337.25	3716.27	3153.34	3821.37	4515.74	2752	3760.83	7643.08	4257.58	4245.24	4144	4247.17	4534.83	4207.7	5854.3
K01301	NAALAD; N-acetylated-alpha-linked acidic dipeptidase [EC:3.4.17.21]	111	122	101.5	136.5	83	41	92	111	96	102	87	131	97	118	88	132.5	153	17	133.5	111	176	133.5	82	60	73	65	65	87	87	36	98	77	123	41	104	127	87	129	115	55	54	66	91	38	68	57	80	29
K01302	CPQ; carboxypeptidase Q [EC:3.4.17.-]	0	0	0	0	0	0	0	0	0	0	0	0	0	0	0	0	0	2	0	0	0	0	0	0	0	0	0	0	0	0	0	0	0	0	0	0	0	0	0	0	0	0	0	0	0	0	0	0
K01303	APEH; acylaminoacyl-peptidase [EC:3.4.19.1]	11.2	16	22.5	42	20.5	24	20.5	3	23	26	22.3	9.5	14.45	5.8	15.5	35	33.25	82.75	18.8	2	20	28.5	25	25	23	43	13.6	57.7	20	32	31	57.5	18.5	28	8.6	49.5	17.2	37	25	34.5	40.25	1.25	16.4	158	19.25	23	11.2	85.05
K01304	pcp; pyroglutamyl-peptidase [EC:3.4.19.3]	1466.04	1604.67	2689.46	1337.17	1212.26	895.33	1386	1546	1417	1367.42	923.47	997.66	1985.77	1283.97	3252.75	1074.58	1201.25	1655.2	1040.13	1843.33	2183.33	1244.3	1426.72	1588.83	1552.51	1723.67	1254.94	1999.54	2782.59	1758.95	2290.67	1629.67	3378.31	2198.16	2205.35	1297.83	1407.7	2514.59	1429	2332.66	2947.49	1908	3383.57	1681.67	1768.91	1907	1923.78	2835.97
K01305	iadA; beta-aspartyl-dipeptidase (metallo-type) [EC:3.4.19.-]	1293	1341.5	1557	942.5	1008.5	938.5	945	984.5	846.5	1037.5	907.5	752.5	1320	1154.5	1470.5	1124.5	965.5	1034.5	833.7	1178.5	1599	811.14	933.71	1424	1369.5	1002.67	1064.17	1414.19	2106.33	1264.29	1342.5	1106	1331	1383	1237	1136.5	957	1066.07	1063	2593.5	2824	1498.5	1012.75	1427.5	1328.25	1325.25	1792.75	1112
K01308	yqgT; g-D-glutamyl-meso-diaminopimelate peptidase [EC:3.4.19.11]	13031.3	11617.5	12527.3	11609.2	13025.7	10028.8	10735.1	12291.8	11820.9	12406.5	11437.7	11179	15702.3	11826.5	11036.2	14599.8	11788.7	12130.2	10835.8	12208	9929.33	10542.2	9580.17	11983.2	8934.33	11019	9814.33	9734.34	9146.17	10536	12433.4	10707.3	16456.5	9490.33	10122.2	8712.67	10294.7	10975.5	9482.83	11848.7	15512.8	9756.17	11728	10866.7	11000.7	12468	10391.5	12513
K01318	sspA; glutamyl endopeptidase [EC:3.4.21.19]	0	0	0	0	0	0	0	0	0	0	0	0	0	0	0	0	0	0	0	0	0	0	0	0	0	0	0	0	0	0	0	0	0	0	0	0	0	0	0	0	0	0	0	6	0	0	0	6
K01322	PREP; prolyl oligopeptidase [EC:3.4.21.26]	6598.88	8344.2	7885.5	7992.65	9044.25	7383.25	7504.58	9834	9882.75	8461.5	9474.8	9190.05	9686.25	7595.4	9188.47	7516.15	9755.8	8687.17	7941.75	8714.5	7083.3	8372.9	5797.5	5206	7881	5618	6194.5	5381	9104.75	7030.5	5833.5	5946.75	6671.5	6195	6971.5	7932.5	7106.8	7672.75	6496.59	8134.45	4207.4	8471.2	7143.1	7458	7599.75	5707.85	10038.9	13234.8
K01338	lon; ATP-dependent Lon protease [EC:3.4.21.53]	52853.3	50656.8	51145.4	50577.6	51789.7	43134.4	50823.7	53870.8	49946.3	53998.4	46260.2	50370.2	56548.4	54343	46939.5	56016.8	51349.4	53279.6	48219.1	52744.6	59140.7	49990.1	48441.3	50828.7	48779.8	54946.7	46630.7	51522.4	51987.3	48514.9	52802.4	49118.4	58805.7	48497.6	48986.4	48771.5	50431.7	52053.9	49183.6	52402.2	58635.5	55516.5	51357.6	52557.6	54168.6	51840.6	53248.9	65531.9
K01342	aprE; subtilisin [EC:3.4.21.62]	2	0	0	0	3	0	0	0	0	0	0	0	0	0	105	0	0	0	0	0	0	0	0	0	0	0	0	0	0	0	0	0	15	0	0	0	0	0	0	0	0	0	0	0	0	0	0	0
K01347	iga; IgA-specific serine endopeptidase [EC:3.4.21.72]	54	61	91	58	35	36	89	23	55	89	39	18	28	59	45	62	39	169	40	37	65	92	33	26	30	71	75	66	74	47	99	48	69	68	65	26	32	45	73	36	72	67	92	57	54	77	55	232
K01354	ptrB; oligopeptidase B [EC:3.4.21.83]	3041.33	3844.67	3804.83	3648.17	4405.67	4115.33	3031.67	4297.25	4459	3855.33	5216.17	4477.5	5139.5	3427.67	6800	4000.83	4529.75	4739.08	4056.78	4330.33	3969.75	4197.47	2361.88	2420.83	3525.67	2510.5	2253.01	2040.83	3734.58	3031.79	2916.33	2296.17	3028.25	2437.5	2019	3147.67	3269.83	2939.07	2676	4364	2316.33	3599	5917.67	3265	4534	3236.83	4784.33	7412.75
K01355	ompT; omptin [EC:3.4.23.49]	21	23	12	16	23	38	31	32	22	61	22	42	17	27	339	26	41	48	37	91	26	38	82	106	79	72	69	86	85	114	33	37	42	36	11	25	6	111	75	796	201	108	99	130	376	154	393	46
K01356	lexA; repressor LexA [EC:3.4.21.88]	54416.9	47609.7	48501.1	48993.8	47690.6	40716.5	50604.1	50495.8	46601.1	48245.2	41906.1	46650.6	50996.8	51252.9	42445.9	57248.3	47210.6	49706.5	45510	48417.9	47929.9	44317	44892.7	50293.9	43552.3	51652.5	46695.2	50111.4	46083.9	47148	52822.1	49250.6	55562.1	46885.2	45972.6	45001.5	47831	49316.7	47422.1	50436.8	55657.4	44144.5	48190.2	48579.6	46026	49938	44471.7	50720.9
K01358	clpP, CLPP; ATP-dependent Clp protease, protease subunit [EC:3.4.21.92]	65470.3	60862.4	63071.7	61499.8	63519.9	52670.2	61499.6	65143.2	60943.8	64447.5	55787.8	59854.6	68081.7	64890.8	59910.6	69387.5	62447.5	64133.8	58374.5	64006.8	67090.5	59135.8	58095.2	59733.5	58307.1	64961.7	57161.1	63221.4	62101	58524.3	65111.3	59902	70017.6	58292.1	59613.6	58695	60110.1	62031.5	60102	63987.8	70487.6	62297.4	65123.1	63182.2	63379.8	60974.9	62154.7	74316.1
K01361	E3.4.21.96; lactocepin [EC:3.4.21.96]	101	131	82	236	108	16	191.33	160	95	153	73	99	79	82	76	43	122	555.67	120	115	314	201	218	186	128	402	217	354	80	107.5	44	127	142	94	164	164	181	432	133	64	240.5	173	130	214	154	61	104	352.67
K01372	BLMH, pepC; bleomycin hydrolase [EC:3.4.22.40]	10540.6	12968.9	12917.8	11673.8	12861.3	10932.8	11732.9	15546.5	15065.5	13577.1	14146.8	14791.5	17014.7	12029.3	19007.9	11317.7	15575.6	14300.1	12140.2	16379.6	12239.6	13315.2	10492.2	8639	14039.3	8112.25	10212.5	10246	14643.7	12294.6	9890.17	10296.1	12497	9698.25	15202.7	13740.3	12330.2	13547	9564.5	13722.9	6745.55	12772.4	15120.2	11684.5	14366.7	10646.3	15479.9	20887.8
K01387	colA; microbial collagenase [EC:3.4.24.3]	53	74	184	48	48	70	58	77	49	80	38	28	65	65	113	56	109	40.5	16	139	46	37	55	74	80	153	75	125	163	150	199	65	8	216	318	79	87	36	78	338	119	99	71	76	64	33	83	28
K01389	MME, CD10; neprilysin [EC:3.4.24.11]	0	0	0	0	0	0	0	0	0	0	0	0	0	0	0	0	0	0	0	0	0	0	0	0	0	0	0	0	0	0	0	0	0	0	0	0	0	0	0	0	0	0	0	0	0	0	0	0
K01392	THOP1; thimet oligopeptidase [EC:3.4.24.15]	30	38	17	61	32	30	54.75	37.5	47	20	24	42	21	19	12	37	39	0	42	33	68	47	23	13	16	6	29	13	22	14	38	33	47.25	12	31	42	0	19	56.67	12	24	13	24	32	17	13	40	14.67
K01399	lasB; pseudolysin [EC:3.4.24.26]	0	0	0	0	0	0	0	2	0	0	0	0	0	3	0	0	0	6	0	0	5	0	0	0	0	32	0	0	0	0	0	0	0	0	0	0	0	4	0	0	0	0	0	0	0	0	0	7
K01400	nprE; bacillolysin [EC:3.4.24.28]	0	0	0	0	0	0	0	0	0	0	0	0	0	0	0	0	0	0	0	0	0	0	0	0	0	0	0	0	0	0	0	0	0	0	0	0	0	0	0	0	0	0	0	0	0	0	0	0
K01401	aur; aureolysin [EC:3.4.24.29]	53	74	184	48	48	70	58	63	49	80	38	11	65	65	56	56	109	39	16	117	46	37	37	34	80	120	51	92	139	132	199	65	8	216	318	57	87	36	78	338	119	99	59	64	64	33	79	0
K01406	prtC; serralysin [EC:3.4.24.40]	6.33	4	5	10	18	0	12	4	20	0	5	0	0	0	7	0	0	467.83	4	4	7	3	8	0	8	20	17	3	0	20	41	13	10	11	14.5	0	11.5	0	0	6	13	60	50	15	32	17.83	0	393
K01407	ptrA; protease III [EC:3.4.24.55]	72	81	80.5	75	87	74	68	58	47	115	61	60	45	64	384	66	83.5	242	81.45	155	70.5	88.14	123.71	140.5	118	119.17	114.84	136.66	129.66	164.29	111	95	116.25	64	64	91	58	158.57	125.5	827	311	234	235.5	228	513	285	608	264.25
K01408	IDE, ide; insulysin [EC:3.4.24.56]	0	0	0	0	0	0	0	0	0	0	0	0	0	0	0	0	0	0	0	0	0	0	6	8	0	13	8	11	8	6	0	0	0	0	0	0	0	0	0	0	0	0	4	4	0	0	0	0
K01409	KAE1, tsaD, QRI7; N6-L-threonylcarbamoyladenine synthase [EC:2.3.1.234]	76975.2	70316.1	69830.8	70834.6	70331.2	61570.9	73378.1	75413.8	72093.1	71781.2	65705.1	70063.8	77308.2	74213.6	64573.8	82280.1	72311.4	73684.6	67726.2	71981.6	68715.7	66327	65361.2	68993.2	67539.9	73302.5	65773.3	69124.1	69774.6	69572.1	73925.3	70393	78689.8	67170.4	68069.7	68106.3	70339.3	72697.6	67535.2	73470.3	72834.4	64781	71191	70530.8	69530.8	72075.3	67161.9	81332.1
K01414	prlC; oligopeptidase A [EC:3.4.24.70]	1130.31	654.5	529.66	832.18	495.81	969.99	1042.24	816.16	829.68	716.99	763.98	564.81	251.4	1312.67	1237.55	1061.16	861.18	1711.51	691.27	759.65	2264.65	1548.95	1569.7	1263.64	1622.98	2423.06	1107.51	1216.01	1187.98	1367.14	2027.32	1409.84	901.5	791.36	1158.16	1753.52	907.99	1123.59	1403.81	1308	776.52	2638.01	836.86	1156.66	1016.81	1066.19	1540.02	2392.75
K01415	ECE; endothelin-converting enzyme [EC:3.4.24.71]	236	253	221.5	278	168	82	226	244	218	225	175	267	190	242	236	270	313	6	277	234	331	241	171	120	149	282	261	192	161	114	198	204	263	103	190	231	141	250	221	76	108	136	185	76	140	138	153	59
K01416	snpA; snapalysin [EC:3.4.24.77]	23	0	9	12	38	0	30	0	37	0	0	0	23	10	15	0	0	9	22	42	33	0	0	0	0	44	0	0	18	0	40	0	43	0	23	20	0	36	0	27	0	0	0	0	0	0	14	72
K01419	hslV, clpQ; ATP-dependent HslUV protease, peptidase subunit HslV [EC:3.4.25.2]	3242.13	2791.5	2545.5	3309.6	2257.64	1890.33	3834.03	3074.7	2583.7	2996.8	2219.1	2921.2	2695.7	3374.03	3145.84	2955.9	2861.5	3402.83	2644.65	2901.6	6353.67	3363.41	4042.35	3541.2	3149.73	4697.74	4121.51	4123.53	3308.83	3215.05	4929.4	4166.3	3808.41	3659.86	2924.87	4546.2	3424.67	4076.61	4086.6	3901.26	4235.63	5553.66	2870	3613.46	3388.73	3591.16	3891.5	3779.91
K01420	fnr; CRP/FNR family transcriptional regulator, anaerobic regulatory protein	40552.3	36203.9	37372.1	37033.8	36658.7	31493	37244.8	38431.1	35314.8	37186.5	33086.1	36336.3	38257.2	38724.6	31366.7	42716.8	36718.1	38183.9	35402.7	38030	38513	33977.2	32833.7	37160.6	33712	38038.8	33915.1	38198.6	35635.1	36594.5	40296.6	37087.1	40924.7	35187.9	35956.4	35666.6	35959	37157.7	36189.6	38964.1	41924.1	34652.4	35901.8	36944.4	35491.4	35908.8	35006.1	43315.4
K01421	yhgE; putative membrane protein	16753.1	16060.8	16629	13755.7	15028.8	13312.7	13593.2	14334.2	13124.3	14279.3	11613.5	15652.7	14004.4	19287.9	16457.1	17087.7	15180.6	16443.2	14056.5	17884.2	20033.2	14663.6	16061.3	18497.5	13675	20277	13381.2	20227.8	15243.1	14475.5	13759.7	14616.6	15762.5	16498.8	14532.6	12373	14643.1	15157.5	15380	16068.9	20352.7	22752	17772.9	16991.3	16974.6	17102	18018	15387.6
K01424	E3.5.1.1, ansA, ansB; L-asparaginase [EC:3.5.1.1]	46441.1	43849.5	44242	44095.2	45430.4	39027.4	43738.3	47950.4	45815.2	46224.8	41666.5	44210.4	49491.8	46512.5	41351.8	49518	45837.2	47341.9	42410.9	45742.6	44920.7	42085.6	38963.9	42423.3	43554.8	43250.1	38916.6	43304.6	44684	42611.5	44740	42740.3	50603.8	41067.9	43449	42684.1	43584.3	45043.8	41452.2	47225.7	45409.1	44225.7	43555.3	44877.4	45452.1	43324.7	45676.8	56608
K01425	glsA, GLS; glutaminase [EC:3.5.1.2]	3747.15	3885.62	4470.16	3883.41	3772.74	3924.74	3686.78	4374.08	4490.84	4759.49	3746.96	3239.24	5220.14	3953.72	4605.44	3518.66	4470.93	3555.84	3404.44	3736.57	2951.78	3408.63	3387.54	3260.48	4789.49	3377.95	2724.87	3513.28	5884.65	4353.05	4338.57	3835.49	4089.32	3935.18	4044.36	4066.51	3961.49	3490.58	3428.82	6529.89	4574.29	4241.12	3064	4239.18	4525.66	3369.29	5385.69	3131.55
K01426	E3.5.1.4, amiE; amidase [EC:3.5.1.4]	1438.33	955.25	1279	1314.5	1433.09	605	1496.99	1232.25	1240	1170.92	1009.5	871.83	1046.95	947.25	879.25	949.75	1105.25	2523.75	1234.75	1345	1318.92	770.92	1007.17	1012.34	991.67	2041.33	761.09	962.58	1483.83	943.83	1636.67	1353	1875.14	1095.08	1282.75	1279.83	1018.67	1229.42	731.17	1305.83	1550.08	696.75	700.5	906	844.74	785	880.25	3132.33
K01427	URE; urease [EC:3.5.1.5]	0	0	0	0	0	0	0	0	0	0	0	0	0	0	0	0	0	0	0	0	0	0	0	0	0	0	0	0	0	0	0	0	0	0	0	0	0	0	0	0	0	0	0	0	0	0	0	0
K01428	ureC; urease subunit alpha [EC:3.5.1.5]	798	635	980	521.5	477.99	325	434	528.92	419.82	371.5	293.34	264.33	390.5	487.67	317.84	363.17	416.5	897.83	395.5	584.5	293.34	242.15	276.38	453.34	597.01	674.17	320.84	528.83	1403.83	410.12	774.51	393.83	312.25	787.17	613.51	435.33	370.67	280.91	532.84	1036	1642.83	876.5	380.84	638.5	667.66	336.67	798.66	991.5
K01429	ureB; urease subunit beta [EC:3.5.1.5]	744	595.67	905	452.5	433.66	298	366	478.92	345.49	329.5	242.67	248.33	357.5	453.67	287.17	338.17	359.17	735.33	314.5	494.5	259.34	172.15	224.38	407.67	555.67	640.17	286.84	483.83	1358.16	398.12	699.51	322.83	249.92	778.5	559.51	322.66	293.67	239.24	488.5	978	1617.16	808.5	371.84	617.5	616.33	287	803.33	782.5
K01430	ureA; urease subunit gamma [EC:3.5.1.5]	744	595.67	912	460.5	441.66	298	374	478.92	349.49	329.5	242.67	253.33	362.5	459.67	335.17	338.17	359.17	735.33	319.5	494.5	267.34	172.15	224.38	407.67	555.67	640.17	293.84	483.83	1358.16	398.12	706.51	322.83	275.92	778.5	562.51	322.66	298.67	246.24	488.5	978	1623.16	808.5	371.84	617.5	621.33	287	803.33	784.5
K01432	AFMID; arylformamidase [EC:3.5.1.9]	72	76	23	134	64	49	97	74	38	53	42	74	15	70	35	10	92	47	88	82	37	63	47	84	145	53.5	32	24	145	66	25	133	55	71	36.5	141	80.5	55	31	16	11	23	6	38	27	15	21	11.5
K01433	purU; formyltetrahydrofolate deformylase [EC:3.5.1.10]	2768.79	2799.87	2446.25	3382.4	2801	3407.08	3795.78	3351.17	3081.49	3286.75	3167.5	2641.58	3667.33	3469	3648.17	2532.25	3185	3972.08	3189.2	2847.41	3288.12	2326.06	3031.38	2999.83	3249	3525.76	3266.51	2921.83	3730.75	2847.87	2037.17	3003.48	3058.84	2515.58	2109.67	3515.17	3352.39	2830.41	3397.5	2955.96	1984.36	4413.03	2765.09	3124.35	3273.5	2393.44	3449.15	6696.75
K01434	E3.5.1.11; penicillin amidase [EC:3.5.1.11]	350.67	312.67	257.5	530	273.83	172	417.17	512.17	291.49	361.5	277.5	758.33	193.5	303.67	317.84	279	473	593.16	391.5	293.83	366.17	440.67	144.67	267.5	266.67	250.67	204	326.17	365.17	591.83	200.34	406.83	354.34	213.5	262.17	264	291.84	339.17	223.67	445.33	140.83	152.5	183.34	209.5	229.33	167.83	194	811.17
K01436	K01436; amidohydrolase [EC:3.5.1.-]	2099.93	2145.09	1841.33	1843.67	1862.58	1615.33	1888.75	1646.42	1667.99	1916.41	1723.74	1470.5	2193.6	1754.49	1700.92	2028.75	1838.92	2251.09	1698.98	1879.83	3257.92	1728.42	1773.17	1750.83	2313.67	2294.83	1955.22	1928.38	1911	2129	1891.42	2448	2234.26	2101.92	2412.56	2495	2043.93	1715.25	1734.5	2410.67	1489.91	1492.25	1421.71	2307.5	1152.42	1464	1573.01	2108.91
K01437	ASPA, aspA; aspartoacylase [EC:3.5.1.15]	31	22	9	45	0	51	53	79	0	106	0	46	0	6	6	44	0	10	48	16	28	38	130	65	0	0	71	53	4	55	0	14	0	5	5	59	0	45	78	86	31	161	126	98	7	4	126	0
K01438	argE; acetylornithine deacetylase [EC:3.5.1.16]	6583.97	7705.37	7031.33	8158.57	7654.01	7385.41	7599.53	9413.5	9190.5	8561.42	7828.97	8100.21	9873.08	8117.4	9034.3	6274.48	9071.47	8454.91	7649.83	8308.91	6500.56	6771.13	6593.72	6019.16	8695.34	6352.76	6119.85	6585	8839.42	7581.7	5162.25	7012.32	9201.16	6069.24	8389.84	8302.33	7310.47	7524.83	7077.17	7804.61	4378.72	9253.73	6752.52	7445.35	9479.58	6410.34	9119.73	13006.9
K01439	dapE; succinyl-diaminopimelate desuccinylase [EC:3.5.1.18]	39433.5	35217.7	36776.6	35701.8	36396.5	28995.5	37283.6	37034.1	34172.7	37905.5	31438.1	34125.8	38651.1	37587.1	32804.7	42081	35559.7	38112.9	33366.7	37527	37893.7	34431	34737.7	35767	31957.8	40492.3	33925.5	37375.6	34240.2	35552.6	42188.3	36148	44879.2	35538.4	33686.8	33135.7	35763	36472.1	33918.2	38527.3	45621.2	34631.5	39137.6	35791.7	35579.1	38563.8	34415.5	44414.6
K01440	PNC1; nicotinamidase [EC:3.5.1.19]	0	0	7	3	0	6	3	4	3	0	0	0	0	0	0	9	0	18	0	0	3	0	0	0	0	0	0	0	4	0	8	6	0	0	0	0	0	5	7	4	5	0	0	0	6	0	0	15
K01442	E3.5.1.24; choloylglycine hydrolase [EC:3.5.1.24]	5817.1	6261.55	7156.3	5816	6011.25	4969.5	5600.7	6403.2	6565.2	6751.25	5357.1	5147.9	9212.2	6088.85	7825.85	5118.65	6091.32	5795.92	4986.85	6219.8	7752.72	5190.12	5950	5456	6913.83	5721	4801.25	6159.44	8463.5	5904.5	5621.75	5946.1	10550.1	6483.75	7750.69	6284.23	5886.45	6922.6	5620.57	7188.22	8334.45	6580.4	7559.9	6763.6	9199.1	6578.35	6983.45	6763.92
K01443	nagA, AMDHD2; N-acetylglucosamine-6-phosphate deacetylase [EC:3.5.1.25]	29532	27081.3	25918.1	26681.3	26952.1	21501.7	28029	27726.5	24980	27813.7	22486.4	25764.1	28948.3	29536.6	24339.2	29230.2	26070	28264.3	26122.3	28272	32679.9	26284.6	28171.5	28951.8	27429.8	34863.4	26787.4	31766.7	29272.7	26800.8	26127	28625.1	34468.5	28230.8	27529.1	27546.4	27893.7	28811.8	28559.1	27002.2	31561	29400.4	29577.8	29207.2	26989.1	27793.9	26947.8	34144.5
K01444	AGA, aspG; N4-(beta-N-acetylglucosaminyl)-L-asparaginase [EC:3.5.1.26]	299.75	326.75	381.5	363.25	182.5	634.75	356.25	404	291.75	418.75	252.5	552.25	555.75	456	290.67	295.25	390.25	344.75	365.75	284.5	283.75	351.5	209.5	495.25	351.75	693.75	383.75	559.75	731.5	845.75	380.5	466	1125	429	629.75	514	325.5	425.25	258	926.75	434	324.75	182.75	211	193.75	278.75	366	365.25
K01446	PGRP; peptidoglycan recognition protein	0	0	0	0	0	0	0	0	0	0	0	0	0	0	0	0	0	0	0	0	0	0	0	0	0	0	0	0	0	0	0	0	0	0	0	0	0	0	0	0	0	0	0	0	0	0	0	2
K01447	xlyAB; N-acetylmuramoyl-L-alanine amidase [EC:3.5.1.28]	2454.27	1718.9	1636.66	2229.98	1401.39	1818.16	2711.86	2234.66	1976.68	2081.32	1606.78	1579.48	1814.22	2017.64	1806.22	2026.66	1969.68	1801.68	1867.12	1988.07	2311.63	2552.64	2420.82	1631.64	2877.98	3144.72	2124.6	2342.88	2410.73	2460.52	3046.32	2881.74	2165.49	1920.2	2671.76	3678.02	2544.37	2408.93	1861.14	1599.19	1695.01	1377.38	1318.51	2304.26	1504.23	1620.76	1431.27	1672.8
K01448	amiABC; N-acetylmuramoyl-L-alanine amidase [EC:3.5.1.28]	105831	97809.1	100401	96929.2	97318.9	83672.8	99817.9	102906	95615.4	101912	86980.6	95153.3	101726	103337	86097.3	109219	97315.6	99882.6	92803.7	99849	105883	94217.6	92323.2	98677.2	94402.1	107062	91258.6	104475	102632	96146.2	105566	96693.9	109940	96961.6	95632.9	93077	98275	99534.1	96542	104995	121241	100069	100216	102320	102084	98279	99697.8	112101
K01449	cwlJ, sleB; N-acetylmuramoyl-L-alanine amidase [EC:3.5.1.28]	51132.6	43938.5	47384.6	45387.4	46901.5	38185.7	46591.7	47169.4	45552.3	46407.7	42543.9	44330.5	51083.3	47553.7	40299.4	57313.5	46088.3	45281.7	43824.1	46176.1	40879.3	40967	40388.7	41955.4	40750	46994.9	41991.2	44086.5	41817.8	44692.3	53565.8	44668.8	53464.5	43559.4	44241.8	41608	44094.6	45042.1	43505.7	47506.5	53260.6	34639.3	47944.9	43483.7	42945.6	46901.5	39221.6	50674
K01451	hipO; hippurate hydrolase [EC:3.5.1.32]	2829	2138.25	2542.88	2724	2308.18	1747	3160.82	2560.5	2392	2274.68	1966.5	2194.32	2777.37	2175.25	2231.67	2145.5	2278.92	2291.87	2335	2430.5	2507.09	2315.37	2273.68	2172.67	2096.68	3760.01	2776.76	2569.42	2667.92	2511.32	4314.68	2985	3982.4	2858.57	2117.84	3092.15	2739.18	3215.75	2858.5	3061.49	4206.57	2544.75	3229.5	2976	3392.15	3263.67	3174	2415.58
K01452	E3.5.1.41; chitin deacetylase [EC:3.5.1.41]	0	0	3	0	0	0	0	0	0	0	0	0	0	0	105	0	0	0	0	0	3	0	0	0	0	22	0	0	0	0	0	0	15	0	3	0	0	0	0	0	0	0	0	0	0	0	0	0
K01453	nylB; 6-aminohexanoate-oligomer exohydrolase [EC:3.5.1.46]	142.67	88	210	85	98.67	111	156	108	125	223.67	73	45.33	90	103	83	111	129	219.16	82	136	114.67	87.67	111.67	67	173.67	415.67	124	155.67	318.67	253.33	266.67	197	108.33	250.33	359	320.33	179.67	173.67	123	383.33	150.33	145	84	100	98.33	44.83	122	185.5
K01455	E3.5.1.49; formamidase [EC:3.5.1.49]	62.33	0	26	43	79	19	67	50	45	16	28	15	53	23	31	17	18	102	59	50	66	0	27	19.67	21	92.33	19	22	49	0	108	21	96.33	38	45	25	17	61	0	38	31	41	19	34	15.33	24.67	37	130.33
K01457	atzF; allophanate hydrolase [EC:3.5.1.54]	105.66	91	76	76	87.5	34	87.08	76	75.5	65.5	58.5	27	62	49	18.5	63	41	345.5	97.75	84.5	83.5	70	45	7.5	20	112	34	10.5	21.5	3.5	130	73.5	108.5	35.5	64	47	69	54	29	50	25	54.5	43	17.5	39	30.83	9	415.75
K01458	hutG; N-formylglutamate deformylase [EC:3.5.1.68]	13.33	47	7.5	21.5	43.5	11	20.16	35.5	16.5	18.5	13.5	58	31.5	45	6.5	15.5	15	9.34	10	41.5	45.5	15.5	13	23.5	6	40.5	3	15.5	8.5	3.5	20	9.5	17	17.5	19.5	106	27.5	26.5	16	16	31	9.5	5	2.5	14	8	9.5	38
K01459	E3.5.1.77; N-carbamoyl-D-amino-acid hydrolase [EC:3.5.1.77]	25.33	0	0	18	33	19	15	21	0	0	15	0	20	11	12	19	7	0	22	0	17	0	8	0	0	8	0	0	13	0	12	0	23	17	16	0	0	0	0	0	8	3	0	0	0	0	0	0
K01460	gsp; glutathionylspermidine amidase/synthetase [EC:3.5.1.78 6.3.1.8]	81	79.5	104	76	94.5	74	102	55	62	146	67	65.5	50.5	79	374	70.5	83.5	259	88.2	148	87	99.14	123.71	147	109	142.17	132.84	138.66	147.66	172.79	121	83.5	101	84	80	51	58	165.57	141.5	833	331	253	244.5	244	530.5	293	612	323.5
K01461	E3.5.1.82; N-acyl-D-glutamate deacylase [EC:3.5.1.82]	0	0	0	0	0	0	0	0	0	0	0	0	0	0	0	0	0	69	0	0	0	0	0	0	0	0	0	0	0	0	12	0	0	0	0	0	0	0	0	0	0	24	19	0	0	0	0	67
K01462	PDF, def; peptide deformylase [EC:3.5.1.88]	80501.2	74210.8	76479.8	74577.6	74991.2	63410.6	75890.8	78030.2	73730.3	77684.4	67558.7	73834.9	80566	79335.8	72947.9	86127.2	75755.1	78403	70839.4	78056.5	78293.5	70790.9	70268.4	75114.5	70155.2	79814	69566.8	76444.2	74008.3	72778.6	81036.3	73533.9	83601.8	72173.3	72127	70905	73928.3	76145.6	72098.9	77343.5	86362.4	73599.5	78176.9	76013.1	75756.2	75490	74143.1	91779.1
K01464	DPYS, dht, hydA; dihydropyrimidinase [EC:3.5.2.2]	20215.7	18598.5	19894.8	18764.3	20650.9	15104.5	17815.1	19075.7	17157.2	19876.9	16558.1	17995.2	22710.5	20885.8	17700.3	23400.2	18463.2	19733.1	18311.5	19332.3	17434.1	17177.1	17565.2	19983.5	16388.7	20067.3	16744.6	18934.4	17514.8	17795.8	19806.2	17062.7	23165	17673.6	17752.8	15361.2	18213.5	17826	18755.1	19295.2	23030.2	16193	18209.9	18399.5	17875.2	18482.3	16994.2	26007.7
K01465	URA4, pyrC; dihydroorotase [EC:3.5.2.3]	52896	49286.6	48995	50276.8	49820.9	44085.4	51536.1	53379.8	50847.8	51728.4	46750.4	49285.4	54230.6	52668.2	47623.4	55656.4	51760.5	52780.6	48015.8	51759.6	52338.6	48248.2	46594.4	47894	49026.6	53121.9	46580.4	49598.4	50741.5	49177.9	52472.7	49745.3	55091.5	47601.8	48295.3	50402.8	49962.3	51905.3	48218.5	51278.1	51398	49123.6	50494.8	50648.8	50858.1	50116.4	49923.1	61243.6
K01466	allB; allantoinase [EC:3.5.2.5]	327.33	273	245	248	244	213	254	238.5	373	304.5	199.5	222	292	371	538	193	283.5	422	234.2	443	350.5	281	193	430	260.5	440.67	259.34	331.66	313.16	348	600.5	344.5	392.5	212	245	373	200.5	469	194.67	1225	530	302.5	351.5	449	678.5	471.5	672	656.67
K01467	ampC; beta-lactamase class C [EC:3.5.2.6]	147.33	175	119.5	118	152.83	131	158.08	149.5	158	152	158.17	180	167	145	434	140.67	169	1042.5	143.95	220.67	157	122.17	233	275	257	235	194	232	236.33	251.5	150.17	185	200.5	147	91	138.33	114.83	215.5	163	869	365.83	219.5	218	226	525.67	280.33	509.33	1093.42
K01468	hutI, AMDHD1; imidazolonepropionase [EC:3.5.2.7]	8468.25	9922.12	9889	9892.65	10488.8	9983.08	9337.95	11717.9	12505.2	11203.8	11725.8	10720.1	13277	9861.05	11493.8	9699	12093.7	10516.1	9600.05	10870.7	8642.04	10158.2	7742.38	6458.33	10802	6853.51	7305.86	7230.78	11617	9617.12	8241.42	8082.48	10002.5	7950.08	10212.9	10511	9742.59	10196.7	7483.92	10862.6	6045.36	9665.28	8926.24	9450.6	11654.5	9209.86	11710.4	14713.7
K01469	OPLAH, OXP1, oplAH; 5-oxoprolinase (ATP-hydrolysing) [EC:3.5.2.9]	202	136	131.5	247.5	118.5	64	263.5	181.5	183.5	165.5	114.5	124	81	134	172.5	113.5	167	71.5	198	231.5	153.5	158.5	103	120.5	231	506	231	101.5	187.5	194.5	138	310.5	170	159.5	178.5	280	240.5	185	136	124	47	51.5	31	66.5	122	182	47	86.5
K01470	E3.5.2.10; creatinine amidohydrolase [EC:3.5.2.10]	1537.69	1577.37	1650.18	1447.8	1549.58	1041.5	1417.17	1287.87	1287.19	1574.58	1337.6	1121.9	1645.37	1477.27	1047.19	1548.65	1451.15	1198.87	1226.85	1741.13	1562.69	1312.33	1480	1217.5	1367.5	2377	1315.17	1803.33	1694.08	1521	1696.92	1775.03	1976.21	1716.17	1828.52	1741.57	1444.97	1437.35	1220.57	1972.9	1745.35	1519.95	1406.49	1382.5	1156.85	1405.75	1363.5	1039.67
K01471	nylA; 6-aminohexanoate-cyclic-dimer hydrolase [EC:3.5.2.12]	0	0	0	0	0	0	0	14	0	0	0	17	0	0	0	0	0	0	0	22	0	0	0	16	0	0	0	5	0	0	0	0	0	0	0	22	0	0	0	0	0	0	0	0	0	0	4	23
K01473	hyuA; N-methylhydantoinase A [EC:3.5.2.14]	442.33	340.67	331.5	464.5	472.16	148	526	388.17	373.49	332.83	304.5	253	269	305.67	168.17	193.5	277	29.67	436.25	473.83	412.5	195.5	190	183.5	174	781.5	175	177.5	262.5	170.5	406.67	335.83	635.26	149.17	247.17	256.67	252.17	401	133	222	118.5	62.5	65.34	124.5	78	90	125	187.75
K01474	hyuB; N-methylhydantoinase B [EC:3.5.2.14]	405.33	367.67	319	460	486.66	133	504.5	378.67	367.99	313.33	294	270	261	325.67	161.67	174	277	35.67	416.25	472.33	404	185	178	176	160	750.5	175	172	246	167	387.67	326.33	611.26	136.67	235.17	250.67	244.17	392	128	215	118.5	59	60.34	122	74	86	121	148.75
K01476	E3.5.3.1, rocF, arg; arginase [EC:3.5.3.1]	1477.33	1520.17	1595.38	1012.5	1167.75	958	1178.42	1270.17	992.49	1280.25	994.5	901.33	1362.07	1273.67	980.42	1226.25	1128.25	1207.2	965.75	1216.83	1923.16	1158.8	1576.17	1240.5	1379.67	1578.67	1475.5	1516.67	2562.92	1232.83	1443.59	1148.33	1479.99	1552	1469.42	1701	1286.09	1158.67	1491.5	1988.58	2228.83	2479.25	911.09	1400	943.58	756.5	1813	589.5
K01477	alc, ALLC; allantoicase [EC:3.5.3.4]	38.67	36	12	25	39.67	0	37.41	61.5	62	17.67	13	64.33	23	10	15	0	11	352	22	88	33.67	11.67	12.67	32	24.67	38.67	13	15.67	29.67	4.33	71.67	20	70.58	18.33	23	61.33	9.67	47.67	0.67	39.33	26.33	25	19	38	33.33	18.83	37	483.17
K01478	arcA; arginine deiminase [EC:3.5.3.6]	2875.33	2747	3056.5	2557.5	2206	2179.33	3136.91	3269	2868.5	2714.5	2562	3114	3021.03	3058.33	3342.33	2928	3240.17	3409.67	2450.5	4277.83	2741.17	3152.31	3168.21	2225.33	2891.33	2794.34	2972.34	2828.83	3046.5	3695.29	3948.08	3042	2446.9	3073.33	4475.34	4041.5	3023.33	4213.74	2309.5	4617	2364.33	2619.83	2210.5	2683.67	2754.17	3097.66	3623	4657.67
K01479	hutG; formiminoglutamase [EC:3.5.3.8]	268.87	149	155.5	403	182.34	540.33	318.75	341.5	174	233.34	178.8	560.66	65.73	426.13	294.33	200	285.5	841.49	367.05	187.33	202.84	317.48	106.05	189.83	298.67	405.68	183.11	357.2	291.17	618.95	161.17	439	313.56	242.99	221.1	379.33	185.04	254.58	130.5	377.99	172.99	171.33	186.9	395	284.33	210.16	274.2	912.05
K01480	speB; agmatinase [EC:3.5.3.11]	29599	27514.9	27246.9	27539.6	27345.7	23461.7	27910.5	29236.4	28208.6	27745.9	26122.5	28288.1	30509.7	27432.5	24806.7	32208.9	28922.3	27474.2	26531.8	27801.1	24173.2	24579	23639.2	24093.7	25273.9	25697.4	24689.1	24632	25411.4	27237.9	26790.8	26394.2	28820.1	24529.5	25745.7	25004.6	26112.6	26255.5	24336.8	29122.2	26077	21606.5	26350.8	25981	24876.1	26713.7	24893.6	30108.6
K01481	E3.5.3.15; protein-arginine deiminase [EC:3.5.3.15]	0	0	0	0	0	0	0	0	0	0	0	0	0	0	0	0	0	0	0	0	0	0	0	0	0	0	0	0	0	0	0	0	0	0	0	0	0	0	0.67	0	0	0	0	0	0	0	0	0.67
K01482	DDAH, ddaH; dimethylargininase [EC:3.5.3.18]	125.5	70.5	138	77.5	128	58	75.5	53	79.5	45	105	114.5	143.5	138.5	169.5	121	115.5	81.5	105	152	158.5	110.5	43	39	48.5	159.5	15.67	26.83	54.83	72	113.5	72	106	56.5	121.5	116	113	174.5	120.5	145	169	89	114.5	118.5	91	136	80.5	121
K01483	allA; ureidoglycolate lyase [EC:4.3.2.3]	55	42	36	63	89.67	59	102.41	93.5	58	109.67	57	101.33	24	69	372	48	60	461.5	81.2	224	75.67	77.67	116.67	177.5	113.67	395.34	109.84	127.33	141.33	172.33	118.67	123	102.58	73.33	83	176.33	54.67	175.67	128.67	823.33	242.33	165	136	157	472.33	220.83	459	556.17
K01484	astB; succinylarginine dihydrolase [EC:3.5.3.23]	68	54	86	56	88	38	35.58	67.5	45	89	32	59	17	39	346	30	48	527.5	58.45	153	49.5	58.14	102.71	130.5	95	103.17	89.84	103.66	104.66	132.29	90	79	69.5	45	41	47	52	124.57	111	810	377	302	311	291	625	335.83	680	546.75
K01485	codA; cytosine deaminase [EC:3.5.4.1]	866.24	707.17	1273.75	677.25	559.91	370.58	599.5	666.67	502.74	636.83	341.5	267.75	467.83	507.25	625.75	430	599.25	954.75	415.45	824.66	377.5	296.75	369	598.08	709.08	871.09	421.68	700.49	1679.16	656.75	1124.75	597.83	450.26	1097.25	990.67	525.84	547.17	430.67	722	2230.08	2087.83	1175.58	701.59	947.5	1287.92	622.41	1554.25	931.25
K01486	ade; adenine deaminase [EC:3.5.4.2]	13837.7	13241.6	15320.1	12377.4	13055.6	10461.8	12621.2	13208.1	12285.9	14067.9	11920.5	12593	13626.4	14041.6	12650.8	14274.8	14053.6	13147.3	11741.2	16259.8	18248.9	13845	12665.5	13295.4	11973.7	15898.6	12264.2	16305.1	13091.1	13947.6	18347.7	13531.4	15282.4	14964.2	14571.3	13733.2	12679.9	15604.1	13207.2	16294.7	21550.3	14470.1	13515.6	14609	14528	14650.5	15125.3	17064.8
K01487	E3.5.4.3, guaD; guanine deaminase [EC:3.5.4.3]	3088.7	3168.45	3517.55	2610.3	2551.92	2294	2613.58	2584.7	2257.7	2840.42	2374.6	2441.23	3269.5	3258.85	2393.35	2933.15	2615.15	3218.08	2453.8	3127.3	3999.12	2804.12	3280.17	4337	2603.67	3860.84	2648.09	3053.08	3589.83	2945.83	3312.17	2584.7	3352.28	3328.58	2899.85	2982.73	2739.72	3272.27	3402.07	4065.48	5977.43	3741.45	3277.4	3934.5	4076.68	3141.58	3625.75	3759.92
K01488	add, ADA; adenosine deaminase [EC:3.5.4.4]	1625.37	1767.7	2320.93	1741.3	1709.25	975.33	1645.83	1736.95	1473.7	1786.92	1082.77	1563.23	1531.95	1861.6	3907.68	1427.99	2100.07	2841.95	1621.8	2390.8	3863.86	1608.81	2466.38	2451.33	1642	2932.51	1772.01	2300.69	2321.08	1805.12	2036.42	1633.7	1934.28	2062.16	1853.52	1929.23	1435.8	1864.26	2342.57	3301.56	3260.84	3383.28	4110.4	2241.5	2324.27	2256.16	2811.08	4150.59
K01489	cdd, CDA; cytidine deaminase [EC:3.5.4.5]	48806.1	46550.4	46573	45842	47028.8	39957.9	46558.5	49732.4	47444.6	48652.5	43371.5	45899.8	51283.7	48256.4	42481	51864.9	48082.8	47419.1	44194.1	47932.4	48278	44486.2	42955.8	42821.2	45182.6	47607.2	41816.8	45639.9	47585.6	45048	48832.7	45230.8	52368.7	44548.4	45269.6	45152.9	45947.1	47884.7	43993.8	48949.6	50749.4	44597.2	45834.8	47309.2	48057	46303.3	46797.1	55848.1
K01491	folD; methylenetetrahydrofolate dehydrogenase (NADP+) / methenyltetrahydrofolate cyclohydrolase [EC:1.5.1.5 3.5.4.9]	50352.2	47013.1	47149.7	47649	47434.4	41318.1	49016.5	50749.5	48155.4	49302.1	43825	47211.1	51813	50133.5	45283.9	52992.5	48980.1	50176.5	45400.9	49193.4	50260.2	45947.1	44515.8	46061.8	46412.4	49935	44495.1	47818.3	48340.9	46571.3	49738.4	47144.7	52701	45623.6	46189	47172.9	47565	49584.2	46263.7	49310.6	49931	47467.3	48439.6	48532	49005.6	48124.1	47826.1	58232.1
K01492	purNH; phosphoribosylglycinamide/phosphoribosylaminoimidazolecarboxamide formyltransferase [EC:2.1.2.2 2.1.2.3]	1689.55	1664.7	973.5	1740.15	1214.75	1542.25	1500.25	1705.75	1532.25	1522.5	1110	1668.75	2707.75	1722	1401.5	1346.25	1357.25	2016	1450.25	1789	1771.95	1164.5	1559.5	3350	1758	1285	1080	1744.5	1392	1324	692	1611.75	2869.25	1185.5	1785	1697.5	1515.55	1626	1491.75	1123.8	1026.45	1755.5	1240.5	1865	1634.75	1542.2	1452.9	2044
K01493	comEB; dCMP deaminase [EC:3.5.4.12]	48552.3	45643.2	45634.8	45819.8	46295.4	40380.7	46639.6	49458.6	47017.4	47949.5	43036.8	45864.6	50443.1	48210.2	42105.7	51752.2	47658.4	47564.1	43927.6	47449.6	47773	44558.9	42766.1	44076	45158.2	47074.3	41954.1	45775.8	46616.6	44995.9	48518.2	44920.7	51172.6	43724.6	45078.7	45391.8	45941.8	47639	43898.7	47680.3	48814.6	44376.9	45370.6	46760.8	47276.7	46229.6	45834.8	55074.6
K01494	dcd; dCTP deaminase [EC:3.5.4.13]	9675.5	7977.17	9037	8869	8902.83	7041.5	8262.75	8815.92	8676.99	8355.33	7722	7962.5	11782.9	8751.67	10785.2	10731	8559.75	9705.08	7901.45	8423	6554.17	6710.81	6494.55	7441.17	6903	7181.17	7285.34	7008.33	6846.16	7959.45	9053.34	8445.33	11372.2	6808	7498.34	6782	7140.84	8403.24	7345.5	8712.83	8544	5883.83	9837.34	7410.16	7994.16	9216.33	6901.5	10078.9
K01495	GCH1, folE; GTP cyclohydrolase IA [EC:3.5.4.16]	22181.8	22044.9	20810.7	22015.2	21377.6	19716.9	23082.2	23855.6	22322	22864	19750.7	22324.8	22571.8	23503.2	21152.2	21224	23124.2	24243.8	20955.8	22173.4	27007.1	21676.9	21155	20643.5	23394.1	22811.5	21014.8	23904.6	25037.2	20879.8	20379.8	20949.5	20732.9	20940.5	21154.9	23037.4	22169	22202.8	22502.1	22776.9	20417.1	26432.8	19766	23932.8	25105.4	20279.6	24820.1	28598.5
K01496	hisI; phosphoribosyl-AMP cyclohydrolase [EC:3.5.4.19]	4454.32	4012.57	3565.55	4035.01	2658.15	3112.16	5027.74	3466.9	2952.02	3267.33	2533.99	3090.81	1954.86	3412.42	4761.87	3341.34	3084.83	4044.96	3147.99	3629.83	4892.73	3605.71	4629.5	5536.16	3598.33	5437.03	4729.08	4718.46	4878.58	4002.84	3647.67	4205.01	2214.33	4260.43	3251	4111.51	3927.33	4481.18	3672.32	3497.17	4583.09	3867.26	4523.19	4219	3140.98	2878.68	3586.18	3392.25
K01497	ribA, RIB1; GTP cyclohydrolase II [EC:3.5.4.25]	570	630.17	472.83	690.67	542.67	435.66	791.75	573	435.5	521.83	394.17	633.5	348.08	944	892.83	400.83	579.5	1455.5	585.28	677.16	1780.5	658.47	950.38	1079.83	653	1011	819.18	698.83	661.5	526.29	498.66	665.67	998.83	468.83	491.5	687.34	530.83	727.24	1183.17	1082.33	577.66	2522.83	642.17	711.5	989.5	598.83	1367.33	2364.75
K01499	mch; methenyltetrahydromethanopterin cyclohydrolase [EC:3.5.4.27]	57	20	13	78.5	14.5	0	88.33	27	28	33	9.5	33	25.5	19	107.17	60	26.5	20.67	52.5	17	75	63	52	47.67	61	416.83	203	212.5	84	105	41	136.5	33.83	205	21.5	77.5	55	109	49	25.5	10	20	10	127	19.33	130.67	15	6.33
K01501	E3.5.5.1; nitrilase [EC:3.5.5.1]	187.67	167	202.25	193	257.17	175	334.83	224.5	165.5	171.17	172	142.33	198.25	210	230.5	145.5	219.5	762.83	168	219.5	271.17	217.17	207.67	194.17	170.67	307.5	322	201.67	238.17	209.83	277.67	262	457.16	201.83	219	361.83	221.67	369.67	216	163.83	204.33	170.5	221	207.5	289.66	251.5	205	966.83
K01502	E3.5.5.7; aliphatic nitrilase [EC:3.5.5.7]	24	2	2.5	18	33	19	16.66	21	0	0	15	0	20	11	12	17	7	3.34	22	0	19	0	8	0.67	0	9.33	0	0	13	0	20	0	24.33	17	16	0	0	0	0	0	8	3	0	0	1.33	0.67	1	6.33
K01505	E3.5.99.7; 1-aminocyclopropane-1-carboxylate deaminase [EC:3.5.99.7]	88.67	19	54	58	88.67	42	119.83	75	79	50.67	30	62.33	55	55	30	41	18	585.16	69	126	81.42	39.67	62.67	33	61.67	118.67	131	43.67	63.42	25.33	96.67	106	127.33	54.33	59	86.33	56.67	202.67	33	51.33	37.33	79	58	26	61.33	26.66	32	703
K01507	ppa; inorganic pyrophosphatase [EC:3.6.1.1]	26930	25526.2	24006.7	25332.2	25196.7	22149.2	26029	27561.8	25707.3	23634	23207.3	25306.8	27145.5	26155.8	24075.7	29235.8	24950.2	27075.2	24298.3	24956.7	18958.6	21727.7	22286	24266.8	22367	23598.3	23063.1	21855.6	24111.4	23621.6	21712.3	23113.2	28115.7	21358.6	23621.8	22868.2	23795	26004.6	23337.8	24824.3	20533.9	20852.1	23404.7	23398.5	21526.8	22364.8	23043.2	34033.5
K01512	acyP; acylphosphatase [EC:3.6.1.7]	13891.2	12824.4	13119.5	12240.8	12393.9	10267	13110.7	11962.7	10711.7	13652.8	10340.2	12208.3	12394.7	13705.6	10912	13723.5	12253.9	13413	11685.1	14111.4	19857.2	13384.9	13370.7	13240	11151.7	16429.3	13023.8	16428.8	12306.6	12254.6	15885.8	13219.8	14046.3	13642.1	11713.5	12370.5	12976.7	13169.1	12974.8	14085.3	19704.6	14560.2	12436	14493.2	14868.7	13482	13723	14058.7
K01515	nudF; ADP-ribose pyrophosphatase [EC:3.6.1.13]	42115.1	37197.1	38583.6	37669.2	36938.4	31080.4	38730.3	38428.7	35509.2	38540.1	32170.5	36245.3	38947.9	40057.6	33762.6	44006.2	37602	39367.2	35310.9	39491.5	41286.1	35741.4	36187.3	39070.8	35099.7	43108.8	35479.9	40575	37241.3	38060.1	43770.5	38912.8	42287.3	38422.2	36435.3	35695.3	37311.9	39140.4	37518.4	40683.6	46575.6	36939.4	39620.2	39354.6	38317.1	40925.1	36304.1	42411.3
K01517	ADPRM; manganese-dependent ADP-ribose/CDP-alcohol diphosphatase [EC:3.6.1.13 3.6.1.16 3.6.1.53]	0	0	0	0	0	0	0	0	0	0	0	0	0	0	0	0	0	0	0	0	0	0	0	0	0	0	0	0	0	0	0	0	0	0	0	0	0	0	0	0	0	0	0	0	0	0	0	0
K01520	dut, DUT; dUTP pyrophosphatase [EC:3.6.1.23]	49760.5	47040.1	47665.3	47056.1	47523.6	41103.9	47798.7	50564.1	48073.1	49495.5	43878.5	47180.1	52541.8	49863.5	45194	52987.2	48958.3	50025.8	45072.7	49453.4	49587.2	45389.7	43946.2	45668.9	45676.6	48364.8	42874.4	46815.9	47744.8	46297.3	49457.4	46158	53036.7	45202.9	46127.2	45988.8	46851.3	49013.2	45517.3	49738.1	50326.5	47440.6	48663.9	47805.7	49938.2	48643.9	47906.1	58217
K01521	cdh; CDP-diacylglycerol pyrophosphatase [EC:3.6.1.26]	36	42	39	35	52	38	31.83	35	22	91	22	42	17	27	339	26	44.5	110.67	41.45	145	28.5	44.14	90.71	114.5	86	80.17	75.84	96.66	91.66	117.29	83	57	48.25	36	23	25	26	113.57	86.5	803	279	191	189.5	203	483	236	595	139.25
K01523	hisE; phosphoribosyl-ATP pyrophosphohydrolase [EC:3.6.1.31]	2806	2432.57	3030.72	2425.17	2205.83	2130.33	2228.16	2531.57	2300.68	1838.67	2004.5	2270.32	1894.7	2150.75	3931.34	2312.51	2544.49	3175.62	2130.83	3192.17	2420.74	1803.89	1586.84	3993.84	2076.84	2506.17	1487.08	2365.62	2914.09	2701.83	2267.01	2191.84	1952.16	2653.08	2033.17	1783.5	1743.67	2894.84	2168	3100.5	3923.41	2976.92	3605.51	2412.67	2140.99	2697	2934.17	2912.25
K01524	ppx-gppA; exopolyphosphatase / guanosine-5'-triphosphate,3'-diphosphate pyrophosphatase [EC:3.6.1.11 3.6.1.40]	30311.8	27391.5	29674.9	29098.7	28836.3	24670.9	28856.9	30166.5	27956	30791.8	25841.2	27527.3	31997.1	30558.7	31430.3	31411.4	30069.8	29074.3	27380.7	31174.1	32926.5	27300.1	26276.4	27511	27819.4	30781.3	26870.5	30531.8	29468.9	28858.3	33828.8	29164.6	32461.1	27721.3	28144.7	29007	27467.6	29087.9	29339.4	31456.2	36060.3	31389.2	34699.2	30695.5	29586.1	28681.5	30940.5	33600
K01525	apaH; bis(5'-nucleosyl)-tetraphosphatase (symmetrical) [EC:3.6.1.41]	431.67	559.5	462.5	605	479.17	600.33	670.58	560.5	402	645.67	407	536.83	298.08	852.33	719.33	460.5	461.5	1506.83	480.45	560.33	1658.67	693.81	1055.38	1147	503	972.84	889.51	719.33	572	718.12	725	531.5	994.16	554.66	435	611	439.67	675.41	1242.5	1197.66	757.66	2701.33	835.5	894	948.83	770.83	1599	2281.08
K01531	mgtA, mgtB; Mg2+-importing ATPase [EC:3.6.3.2]	2479.07	2576.4	1794.85	2127.1	2554.5	1959	2216.41	2166.9	2134.4	2292.17	2239.87	2022.13	3771.25	2565.7	2603.37	2262.47	2635.55	3383.5	2141.15	2634.27	2665.57	1888.88	2445.38	2731	3115.67	3182.01	1822.68	2677.99	2555.32	2389.62	1518.09	2884.9	4000.73	2440.33	2653.2	2740.46	2297.1	2646.94	2291.3	2963.63	2802.36	1928.4	2220.05	2682.5	2107.45	2521.08	2535.58	4088.09
K01533	copB; Cu2+-exporting ATPase [EC:3.6.3.4]	15056.7	16668.9	15793.5	16185.2	18699.6	15083.1	15505.8	17871.7	16244.7	19025.9	15299.9	16597.3	19940.2	19122	17029.2	15813.7	17705.5	18590.7	15648.9	18596.8	20011.5	17021.9	17700	16674.7	16391.8	19177.4	13793.2	16660.7	17157.8	15214.7	12772.4	14312.2	19780.3	14576.7	16764.8	16112.1	16052.4	16518.4	15395.7	15451.5	17096.7	22449.5	17257.5	17384.1	20131.6	16708.4	19595.7	25403.7
K01534	zntA; Cd2+/Zn2+-exporting ATPase [EC:3.6.3.3 3.6.3.5]	61565.3	54458.5	56613.6	56050.3	56343.8	48107.7	57005.7	59055.1	56541.8	57054.3	51352.6	53833.1	64816.3	59500.5	51261.6	67323.9	56278.7	57708.3	52426.4	55579	53275.6	51525.9	50804.5	54546.1	51430.6	57484	52056.7	54359.6	53036	54474.7	61511.5	55679.7	68333.3	52615.8	53441.9	51301.3	53958	58128.4	54091.6	57607.8	62546.4	51448.2	55697.7	55135	56792.8	60245.1	51576	63427
K01535	PMA1, PMA2; H+-transporting ATPase [EC:3.6.3.6]	0	0	14	8.5	28.5	0	19.5	3	13	0	4.5	0	13.5	12	0	0	5.5	0	13.5	2	24	0	5	0	0	1.5	7.5	10.5	0	0	14	12.5	34.5	4	6	6	10	21.5	8	5.5	0	0	0	0	0	0	0	0
K01537	E3.6.3.8; Ca2+-transporting ATPase [EC:3.6.3.8]	80683.9	73645.5	76058.6	73181.3	73694.6	61152.5	74769.4	77559.6	73044.1	76996.5	66584.7	70959.1	79535.4	75929.8	65427.7	85222.7	74071.4	74847.8	69016.9	76028.3	74568.8	69757.3	68782.6	73024.5	69365.9	77845.8	67512.3	74878.2	73223	72343.7	79186.7	74182.7	88078.1	71679.2	73957.3	67912.6	73192	74721.4	68921.6	77601.5	86660.9	64738	73721.9	74093.9	73390.7	74900.2	68680.6	86932.4
K01539	ATP1A; sodium/potassium-transporting ATPase subunit alpha [EC:3.6.3.9]	0	0	0	0	0	0	0	0	0	0	0	0	0	0	0	0	0	0	3	0	0	0	0	0	0	0	0	0	0	0	0	0	0	0	0	0	0	0	0	0	0	0	0	0	0	0	0	0
K01545	kdpF; K+-transporting ATPase ATPase F chain	0	0	0	0	7	0	0	0	11	0	0	0	0	0	0	0	0	355.83	0	0	0	0	8	0	6	0	0	0	8	0	12	8	0	0	0	7	0	0	0	0	13	24	31	15	32	17.83	0	370.5
K01546	kdpA; K+-transporting ATPase ATPase A chain [EC:3.6.3.12]	8059.82	7793.81	7885.97	7523.21	7259.9	6555.41	7348.86	7934.02	8688.88	7716.66	7466.25	6888.96	8302.44	7330.69	7001.72	7734.57	8556.4	7352.59	6658.04	8105.04	7413.39	6951.5	6155.71	6127.66	8117.49	7885.28	6554.42	7949.12	8063.74	7209.88	7871.42	8708.69	8699.69	7586.18	7786.52	8305.08	7467.27	8301.18	6222.72	9525.62	7662.64	6774.91	6199.43	7866.85	6993.41	6613.38	8033.92	6593.5
K01547	kdpB; K+-transporting ATPase ATPase B chain [EC:3.6.3.12]	8165.82	7962.81	8150.97	7648.21	7483.9	6653.41	7380.86	8050.02	8855.88	7958.66	7646.25	7038.96	8509.44	7608.69	7179.72	7978.57	8688.4	7525.59	6783.04	8415.04	7770.39	7118.5	6508.71	6341.66	8137.49	8114.28	6655.42	8267.12	8138.74	7363.88	8176.42	8803.69	9068.69	7756.18	7828.52	8206.08	7432.27	8359.18	6346.05	9744.62	8353.64	7269.91	6565.43	8019.85	7272.41	6916.38	8302.92	6995.83
K01548	kdpC; K+-transporting ATPase ATPase C chain [EC:3.6.3.12]	8306.82	8070.81	8461.97	7655.21	7493.9	6827.41	7617.86	8233.02	9135.88	8303.66	7854.25	7126.96	9328.44	7709.69	7512.72	8299.57	9014.4	7552.59	6898.04	8600.04	7595.39	7289.5	6419.71	6336.66	8273.49	8121.28	6668.42	8029.12	8311.74	7748.88	8569.42	9075.69	9540.69	8069.18	8152.52	8481.08	7727.27	8839.18	6377.72	10009.6	8221.64	6993.91	6615.43	8059.85	8154.41	7728.38	8309.92	7022.5
K01551	arsA, ASNA1, GET3; arsenite/tail-anchored protein-transporting ATPase [EC:3.6.3.16 3.6.3.-]	145.55	50.87	88.5	169.65	110.41	15.25	182.12	86.42	131.74	89.83	22	54.75	63.7	41.67	190.67	55.25	56.5	107.25	117.25	135.83	284.45	125.14	111	87.5	107.5	455.67	264.67	380.69	116.33	129	144.17	213.48	299.41	271.17	119.17	143.17	144.97	202.32	164.25	91.05	184.2	174.2	169.09	276.1	211.5	283.2	238.65	182
K01555	FAH, fahA; fumarylacetoacetase [EC:3.7.1.2]	166.67	123	127	183	119.67	431	150.58	139.5	133	115.67	90	129.33	75	313	77	98	161	422.33	237	135	161.67	87.67	69.67	103	55.67	111.67	117	149.67	138.67	43.33	203.67	189	166.58	128.33	111	253.33	52.67	100.67	90	72.33	76.33	60	79	83	104.33	55.83	109	636.5
K01556	KYNU, kynU; kynureninase [EC:3.7.1.3]	298.67	231	196.5	411.5	231.67	168	281.16	444.5	213	294.67	227	667.33	184	245	242	272.5	390	209.17	363.5	248	360.67	389.17	127.67	203	183.67	345.67	204	322.67	342.67	567.33	188.67	317	342.58	171.33	243.5	250.33	190.17	326.17	143	413.33	144.83	94	122	170	143.33	137	184	411
K01560	E3.8.1.2; 2-haloacid dehalogenase [EC:3.8.1.2]	4294.33	4464.5	4445	4363.5	5316.67	3095	4493.65	4401	3510	5807.17	3966.5	3782.33	5931.45	4609	3632.5	4275	4714	4896.51	4016.75	5500	6056.17	5639.67	4989.67	4064.17	3932.67	6813	4112	4030.17	4078.67	4655.83	5617.67	4280	8641.81	4774.33	5212	4853.83	5126.67	5853.67	3564	4515.83	7050.08	4328.25	4777	4527	4453.41	5081.5	4408	6946.83
K01561	dehH; haloacetate dehalogenase [EC:3.8.1.3]	188	124	84.5	135	186.67	113	195.83	167.5	165.5	152.17	94	65.33	104.5	94	84.5	106.5	125.5	163	145.5	161.5	135.17	104.17	127.67	61.5	62.67	64.17	114	116.67	105.17	81.83	212.67	189	208.83	48.83	80.5	194.83	149.17	137.67	114	68.83	61.33	49.5	11	58.5	78.33	22	116	261.5
K01563	dhaA; haloalkane dehalogenase [EC:3.8.1.5]	258.67	37	33	255	50.67	49	455	100	79	41.67	10	59.33	45	167	150.17	72	26	61.33	157	78	172.67	147.67	232.67	138	152.67	726.17	793	658.67	490.67	146.33	72.67	198	75.33	408.33	102.5	361.33	256.67	304.67	366.67	77.33	38.33	78	23	254	22.33	131	41	77.67
K01565	SGSH; N-sulfoglucosamine sulfohydrolase [EC:3.10.1.1]	14	2	6	3	0	0	42	14	0	8	10	4	28	0	3	48	18	0	8	8	12	0	0	4	14	209	121	16	12	50	12	44	18	60	20	23	0	16	0	20	4	0	0	8	8	8	0	0
K01567	pdaA; peptidoglycan-N-acetylmuramic acid deacetylase [EC:3.5.1.-]	26636	23973	25563.7	23884.9	25321.9	20225	23499.6	24637.9	23166.2	25232	21641.4	23279.6	26008.1	25522.8	21125	29238	24061	24267.9	23166.5	24613.9	25307.7	22313.4	23089.3	24074.7	20920.1	26024.1	21747	24601.4	22114.9	22854.6	24614.7	22484	27284.8	22773.9	22822	20032.8	22723.3	23069.7	22803.8	24408.5	29200.8	20560.5	25600.4	23851.8	23735.5	24037.5	21289.1	28506.5
K01569	oxdD; oxalate decarboxylase [EC:4.1.1.2]	0	0	0	14	6	0	4	17	5	0	4	17	0	0	106.67	0	7	0	4.25	22	6	0	8	16	0	14	15	5	0	0	0	7	41.25	0	0	22	0	0	16	0	3	0	3	0	0	0	4	27.25
K01571	oadA; oxaloacetate decarboxylase, alpha subunit [EC:4.1.1.3]	34416.7	30774.2	31105	30802.4	31810.1	26192	31393.5	32243.2	29949.9	31628.8	27232.3	30625.6	31024.5	33210.4	26075.3	37170.1	31444.4	31594	29948.6	32513.7	32876.5	29895.3	30102.1	32454.5	27925.7	35565.1	28993.6	32260.4	28495	29874.1	32389	30696.8	33744.7	29789.5	29714.7	28014.3	30626.2	30731.2	30733	31290.9	36347.7	29973.5	31739.3	31843.3	30370.3	32107.8	29359	34657.8
K01572	oadB; oxaloacetate decarboxylase, beta subunit [EC:4.1.1.3]	45731.5	44214.9	44227.1	43507.8	47222.9	37041.4	44393.4	47480.5	44458.4	49773.7	40776.6	43075.6	51692.2	46870.5	40223.7	49513.6	44931.3	44763.3	42369.6	47389	47234.5	44754.2	43662.2	44955.2	42303	50010.9	40186.7	44157.4	43235.9	42009.3	45139	42718.4	55995.4	41752.3	45152.5	42206.1	44957.3	44854.5	42563.1	44044	54277.9	45240.5	48211.5	46507.8	49207.5	46249.9	45437.7	56499.3
K01573	oadG; oxaloacetate decarboxylase, gamma subunit [EC:4.1.1.3]	1061.55	1199.7	803	1157.65	937.25	1019.58	1480.45	1557.75	1926.75	1938.5	1073	1055.75	2592.58	1336.33	1297.83	881.75	1207.25	1453.5	1136.25	1444.33	2129.45	1423	2008.5	1322.33	2366.83	1233.17	1652.01	1639.16	1842.83	1283	707.83	1587.15	3602.25	1169.33	2517.5	2650.17	1912.55	1888.17	1483.25	1013.13	847.78	2249.53	1428.5	1686.6	3455.92	2183.03	1634.9	1947
K01574	adc; acetoacetate decarboxylase [EC:4.1.1.4]	468.67	339	627	222	171.67	141	176.5	325.5	167	178.67	102	96.33	188	253	85	204	132	77.33	164	223	86.67	99.67	88.67	249	307.67	147.67	81	278.67	1045.67	161.33	399.67	151	128.58	499.33	139	86.33	116.67	50.67	313	530.33	1302.33	528	108	343	279.33	47	519	87
K01575	alsD, budA, aldC; acetolactate decarboxylase [EC:4.1.1.5]	301	327.17	260.33	356.17	282.25	205.33	311.17	246	279	239.83	308.84	320	295.2	228.67	248	263	290.5	1050	227.08	241.75	900	190.64	411.67	324.33	291.17	333.33	345.84	358.5	292.33	266.5	399	299.67	500.65	236	225	192	211.16	177.57	236.5	205	397.16	301.5	308.17	315	419.67	282.5	390.66	1314.42
K01576	mdlC; benzoylformate decarboxylase [EC:4.1.1.7]	66	36	30.5	56	95	38	46.83	85	22	16	43	45	50	34	24	34	25	50.17	58	38	62	10	22	16	16	25	8	5	43	4	69	22	95	49	38	44	17	23	0	11	16	6	15	23	0	0	34.5	92
K01577	oxc; oxalyl-CoA decarboxylase [EC:4.1.1.8]	69	38	349.5	54	80	93	57	58	34	79	94	84	80	88	2225	93	93.75	129.75	71.2	465	89	66	90	106	79	80	94	86	105	114	78	66	74	70	76	51	47	131	118	844	249	247	2229	144	393	206	591	244
K01578	MLYCD; malonyl-CoA decarboxylase [EC:4.1.1.9]	190.33	159	98.5	242.5	183.5	79	225.5	164.5	149.5	124.5	110.5	139	84	157	72.5	68.5	165	65	194	186.5	141.5	134.5	90	108.5	200	137.5	83	54.5	167.5	95.5	99	227.5	141	107.5	130.5	241	216.5	121	98	87	19	37.5	11	62.5	73	31	20	15.5
K01579	panD; aspartate 1-decarboxylase [EC:4.1.1.11]	25956.3	24490.7	24470.8	25457.6	24752.5	23180.1	25537.2	27742.7	26983.6	26702.7	24801.2	25540.5	31462.2	26685	26361.8	27971	26671.7	26305	23625.2	24977.1	25845.1	23899.6	21737.8	23579.2	25634.7	23663.3	22705.6	22795.5	26444.7	24644.5	26068.9	24287.7	27665.8	22747.7	24322.3	25431.6	24203.1	25960.3	23405.7	26045.1	24545	26427.4	23229.5	25598.5	27527.4	25815.3	26850	30659.6
K01580	E4.1.1.15, gadB, gadA, GAD; glutamate decarboxylase [EC:4.1.1.15]	2056.12	2223.7	2536.58	2429.74	2360.82	2267.41	2431.36	2717.83	2891.84	3145.91	2233.99	1997.24	3377.49	2357	3341.19	2035.58	2989.51	2063.76	1924.81	2445.24	1787.11	2244.74	2133.16	1873.65	2955.82	2622.28	1962.17	2076.34	3204.91	2891.76	2883.99	2567.32	2669.42	2554.93	3072.67	2859.51	2248.96	2384.26	2116.82	5631.22	2264.21	2742.87	1963.18	2833.18	3404.16	2155.21	3863.16	1287.17
K01581	E4.1.1.17, ODC1, speC, speF; ornithine decarboxylase [EC:4.1.1.17]	1675.36	1624	1409.5	1702.5	1205	1042	1666.5	1547	1059.83	1457.82	1036.3	1223.51	1016.13	1771.3	1622.86	1171	1153	2081.33	1345.95	1440.51	3625.5	1551.78	2425.1	2225	1837.82	2299.84	2349.11	2019.69	2700.31	1353.9	1413	1466	1376.75	1691.5	1280.78	1994.5	1509.7	1523.64	2590	2875.5	2816.18	4087.82	1166.4	2282.64	2278	1250.65	2988.2	2643.37
K01582	E4.1.1.18, ldcC, cadA; lysine decarboxylase [EC:4.1.1.18]	1128.83	1539	708	1006	1071.67	909	1281	904	750.5	1375.5	890.5	985	966.5	920	1395	1056.5	1010	1143	907.65	1141	1830	1341.14	1961.71	1254.5	1093.5	1898.67	1362.01	1231.49	976.49	1334.29	764	1055	1212.25	892	974	1194	1483	1527.57	826	2405	1701	1275.5	1492.5	1602	1840	1142	1824	1037.25
K01583	E4.1.1.19; arginine decarboxylase [EC:4.1.1.19]	8410.5	6975	7882.5	7519	7870	6361	6942	7842.5	7743	7262	7086	6965.5	10508	7662	7452	9837	7426	7501	6820	6951	4712	5703.5	5591	6391	5827.5	5462	6248	5652	5628.5	6747	8081	6762	10115	5444	6707	5558.5	6249	6995	6399	7295	8329	4953	6991	6445	6536	8046.5	5576.5	7253
K01584	adiA; arginine decarboxylase [EC:4.1.1.19]	24	23	47.5	29	39.67	38	48.83	55	35	79.67	33	69.33	26	33	361	26	48	244.83	55.2	161	49.17	48.67	100.38	135.17	93.17	100.67	111.67	99.5	97.5	121.62	112.67	57	65.66	39.33	17	120.33	17.67	123.67	116	815.33	223.33	109	135	158	403.66	173.5	446	400.83
K01585	speA; arginine decarboxylase [EC:4.1.1.19]	9901.62	11103	10766.5	11206.7	11484.3	11255.4	11731	13469.8	13555.8	12189.9	12404.3	11618.5	14433.6	11412.6	13171.2	10353.5	13137.3	12293.5	10947.9	11806.7	9555.7	11430.7	9368.87	8035.15	13244.3	9505.45	10282.3	9799.75	14261.6	10556	8661.99	10060.3	11204.7	9728.18	12070.7	12834.5	11457.5	12209.3	10286	12120.1	6819.41	11460.1	10530.8	11053.7	13020.4	9803.44	13328.2	16972.4
K01586	lysA; diaminopimelate decarboxylase [EC:4.1.1.20]	48728.1	44563.1	44858.2	45847.5	44712.4	38958.1	46981.7	47938.2	44651.4	46889.6	39993.7	44744.1	47538.3	48407.7	42471.4	50532.5	45840.1	47925.6	43127.1	47016.4	47445.2	42514.6	43227.3	47300.2	43207.2	49667.2	43215.5	47099.9	45444.4	45119.8	47502.9	45580.2	50525.6	43760.1	44130.9	44526.4	45043.4	46847.2	44550.8	46736.6	50860	46044.3	46442.2	46654.3	46769.7	46583.1	45041.4	54258
K01588	purE; 5-(carboxyamino)imidazole ribonucleotide mutase [EC:5.4.99.18]	50299.8	46990.1	47101.7	47590.5	47413.9	41283.1	48961	50725.5	48114.9	49260.1	43758.5	47160.1	51749.5	50081.5	45246.9	52928.5	48929.6	50050.1	45371.4	49148.4	50214.2	45914.1	44498.8	46015.5	46402.4	49846.3	44487.1	47817.8	48311.9	46555.3	49689.4	47122.2	52558.8	45602.6	46139	47124.4	47503	49539.2	46236.7	49265.1	49913	47440.3	48406.6	48505	49001.9	48116.9	47823.1	57979
K01589	purK; 5-(carboxyamino)imidazole ribonucleotide synthase [EC:6.3.4.18]	2384	2189.17	2831.33	2906.67	2272.92	2354.66	2709.25	2615.25	2347.5	2371.5	2576.84	2676.33	2788.78	2375	4687	2058.5	2786.75	4219.58	2556.28	2783.58	1893.42	1860.81	1617.55	2039.83	2126.67	2805.17	2171.68	2336	2752.75	2831.62	2098.5	2323.17	2348.56	2067.66	1525	2302	1961.83	2023.91	1842.67	2878.66	2111.82	1859.83	4111.67	2360.5	3236.5	2527.33	2540.66	5790.42
K01590	hdc, HDC; histidine decarboxylase [EC:4.1.1.22]	53	74	184	64.5	67.5	70	68.5	72	49	80	51.5	11	75.5	65	56	56	125.5	39	26.5	123	58	37	37	34	80	120	51	108.5	139	132	199	81.5	27.5	228	318	64.5	87	54	87	354.5	119	99	59	64	64	33	79	7
K01591	pyrF; orotidine-5'-phosphate decarboxylase [EC:4.1.1.23]	50336.8	47019.1	47442.7	47618.5	47440.9	41329.1	48998	50754.5	48165.9	49283.1	43815.5	47227.1	51817	50142.5	47168.9	52998.5	48975.4	50192.9	45395.4	49554.4	50269.2	45951.1	44545.8	46051.5	46437.4	49881.3	44545.1	47846.8	48359.9	46598.3	49738.4	47161.2	52588.8	45676.6	46192	47182.4	47560	49561.2	46279.7	49320.1	49995.5	47592.8	50572.1	48544	49040.9	48186.9	48033.1	58287
K01593	DDC, TDC; aromatic-L-amino-acid/L-tryptophan decarboxylase [EC:4.1.1.28 4.1.1.105]	139	99.67	98.5	120.5	63.66	29	120.67	92.67	120.99	215.33	83	131	77	115.67	95.67	126.5	126	41	132.5	100.33	168	150.5	95	56	143	193	72	90	177	109	75.67	173.33	140.01	41.67	91.67	345.67	172.67	234	129.67	89	40	99	82.34	49	59	53	83	61.67
K01595	ppc; phosphoenolpyruvate carboxylase [EC:4.1.1.31]	2082.5	1954.17	2421	2368.5	2022.41	2060.33	2104.25	2257.92	2159.99	1988	2303.67	2033.33	2062.58	2044.5	4123.5	1861.17	2416.75	3408.58	2001.35	2543.58	1553.67	1643.98	1232.88	1707.17	1932.5	2018.17	1554.01	1685.83	3095.33	2235.12	1892.34	1823.33	1790.5	1770.83	1312.17	2153.5	1643.17	1747.41	1741.17	2903.16	2813.99	2008.33	3977.34	1983.5	2607.83	1961	2765.33	5352.25
K01596	E4.1.1.32, pckA, PCK; phosphoenolpyruvate carboxykinase (GTP) [EC:4.1.1.32]	25182	21966.7	20458	21938.2	21136.2	18958.5	23945.9	23193.4	22005.2	20497.2	19728.8	21254.3	22406.5	22690.3	17630	26790	21319	21885	21265.8	20634.5	18349	19364.5	20865.7	20434.5	20166.2	21807.7	22264.5	20259	20846.5	20882.3	20582.8	21719.2	23405.6	20009.5	20046	20713.7	21994.8	21872.5	20710.3	21516.7	19102.7	16358.5	20521.9	20726.5	17700.8	19868.3	17374.3	22305.5
K01597	MVD, mvaD; diphosphomevalonate decarboxylase [EC:4.1.1.33]	2779	3704	3315	3011	3494.58	2753.5	2971.5	3974	3785	3413.5	4081.17	4287	4357.5	2958	4082	3253.67	4385	4313	3397.5	4564.42	4052.75	3941.17	2701	2201	3393.5	1863	2786	2588.5	3499.58	3136.5	2862.17	2313.5	2441	2487	3638	3535.33	3265.83	3347	2235.67	3669	1622.33	3221	2672	3044	3229.67	2452.5	4046.33	6655.84
K01598	PPCDC, coaC; phosphopantothenoylcysteine decarboxylase [EC:4.1.1.36]	609.82	319.99	261.17	379.01	278.15	458.66	498.16	458.15	518.69	363.66	467.82	325.48	161.99	443.67	441.7	608.34	497.5	781.01	339.49	385.83	575.32	632.66	568.83	357.99	864.82	1014.36	416.33	501.18	609.49	686.51	1004.5	730.01	279.67	429.68	521	764.51	450.16	481.34	319.15	293.34	335.34	296.51	244.69	400	212.32	431.68	382.85	643.17
K01599	hemE, UROD; uroporphyrinogen decarboxylase [EC:4.1.1.37]	17466.4	14893.8	15923.4	17173.2	15612.3	13024.9	19458.2	16773.4	14506.1	17271	13708.4	15187.7	17203.8	17172.1	14404.4	16240.1	15603.6	16032.3	15611.6	16987.5	20150.8	16561.2	16416.3	15598	14734.1	20823.1	18324.4	22032.5	18574.4	16641.7	24609	17166.4	19151.9	17749.6	13635.1	18268.8	17226.6	16826.7	18646.4	18104.2	26515.3	16782.8	18481.3	18438.3	18710.1	17741	16697.7	19992.2
[truncated: 5,915 more rows]
[truncated: 32 more columns]

## Sheet: Table S6
Table S6. Fecal metabolites identified in dairy cows during transition period using liquid chromatography-tandem mass spectrometry
[truncated: 1,093 more rows]
[truncated: 40 more columns]
